# Supplementary material for: Membrane Transporters in Citrus clementina Fruit Juice-Derived Nanovesicles
Source: Int J Mol Sci. 2019 Dec 9;20(24):6205. doi: 10.3390/ijms20246205 (PMC6941005; doi:10.3390/ijms20246205)
Supplement: Supplementary file 1 [file ijms-20-06205-s001.zip › Supplementary Table 1.xlsx]

## Sheet: Experimental details
Experiment #	PubMed ID	Species	Experiment Description	Sample	Sample source	Cell line or tissue or fluid name	Identifications	Methods used	Journal name	Authors as in PubMed	Year published	Floatation	Isolation method	Vesicle type
1		Citrus clementina	Nanovesicles from juice sac cells of Citrus clementina: A quick glance on membrane transporters	juice	fl	juice sac cells - normal	Protein	mass spectrometry	�-�	Stanly C, Moubarak M, Fiume I, Turiák L, Pocsfalvi G	�-�	1.10 g/mL	Differential centrifugation|density gradient centrifugation (sucrose cushion)	nanovesicles
						Summary Statistics:
							1) Reporting 1123 forward and 20 reverse proteins
							2) 6209 unique forward peptides
							3) 17295 spectra matched to forward peptides
							4) Estimated spectrum-level FDR on true proteins is 1.1%

## Sheet: protein list logp>3
Protein Rank	NCBI	uniprot	Description	|Log Prob|	Best |Log Prob|	Best score	Total Intensity	# of spectra	# of unique peptides	# of mod peptides	Coverage %	# AA's in protein	Protein DB number
1	CICLE_v10030488mg	V4V9V7	>tr|V4V9V7|V4V9V7_9ROSI Clathrin heavy chain OS=Citrus clementina GN=CICLE_v10030488mg PE=3 SV=1	275.52	14.89	814	1.51858e+07	248	55	15	33.45	1701	29167
2	CICLE_v10000682mg	V4T403	>tr|V4T403|V4T403_9ROSI Uncharacterized protein OS=Citrus clementina GN=CICLE_v10000682mg PE=4 SV=1	251.85	16.26	906.9	2.19146e+07	193	34	3	67.87	582	9339
3	CICLE_v10018766mg	V4TVM6	>tr|V4TVM6|V4TVM6_9ROSI Uncharacterized protein OS=Citrus clementina GN=CICLE_v10018766mg PE=3 SV=1	193.24	12.59	740.5	14018914	184	42	8	44.57	911	674
4	CICLE_v10018719mg	V4VRS8	>tr|V4VRS8|V4VRS8_9ROSI Uncharacterized protein OS=Citrus clementina GN=CICLE_v10018719mg PE=3 SV=1	174.23	11.54	646.6	9.38238e+06	128	37	4	37.46	969	7062
5	CICLE_v10027981mg	V4UFD6	>tr|V4UFD6|V4UFD6_9ROSI Uncharacterized protein OS=Citrus clementina GN=CICLE_v10027981mg PE=3 SV=1	166.68	12.66	860.1	12525569	108	27	14	44.99	649	16869
6	CICLE_v10011402mg	V4SV61	>tr|V4SV61|V4SV61_9ROSI Uncharacterized protein OS=Citrus clementina GN=CICLE_v10011402mg PE=4 SV=1	165.86	16.34	880.4	23635291	184	29	6	59.75	554	29863
7	CICLE_v10010914mg	V4SQM8	>tr|V4SQM8|V4SQM8_9ROSI Uncharacterized protein OS=Citrus clementina GN=CICLE_v10010914mg PE=4 SV=1	162.07	10.89	621.9	3641831	77	38	2	29.77	1377	23785
8	CICLE_v10007633mg	V4WGV2	>tr|V4WGV2|V4WGV2_9ROSI Uncharacterized protein OS=Citrus clementina GN=CICLE_v10007633mg PE=3 SV=1	159.92	12.69	730.9	1.8048e+07	162	33	6	45.71	700	6716
9	CICLE_v10025866mg	V4SQ92	>tr|V4SQ92|V4SQ92_9ROSI Uncharacterized protein OS=Citrus clementina GN=CICLE_v10025866mg PE=3 SV=1	156.54	13.89	757.5	2.23153e+07	153	27	15	65.78	377	19741
10	CICLE_v10024883mg	V4ULL2	>tr|V4ULL2|V4ULL2_9ROSI Uncharacterized protein OS=Citrus clementina GN=CICLE_v10024883mg PE=3 SV=1	152.06	11.39	659.3	6.92331e+06	111	30	6	38.5	852	7190
11	CICLE_v10011000mg	V4SU87	>tr|V4SU87|V4SU87_9ROSI Plasma membrane ATPase OS=Citrus clementina GN=CICLE_v10011000mg PE=3 SV=1	147.97	14.59	810.6	9.12111e+06	112	27	6	29.39	956	12972
12	CICLE_v10030969mg	V4TDB5	>tr|V4TDB5|V4TDB5_9ROSI Uncharacterized protein OS=Citrus clementina GN=CICLE_v10030969mg PE=3 SV=1	145.34	12.9	710.6	5.63039e+06	82	27	7	47.99	623	18985
13	CICLE_v10004309mg	V4U840	>tr|V4U840|V4U840_9ROSI Uncharacterized protein OS=Citrus clementina GN=CICLE_v10004309mg PE=4 SV=1	141.32	13.39	759.8	7.70001e+06	117	27	9	38.32	843	16916
14	CICLE_v10011764mg	V4T1U7	>tr|V4T1U7|V4T1U7_9ROSI Uncharacterized protein OS=Citrus clementina GN=CICLE_v10011764mg PE=4 SV=1	139.67	15.2	898.2	1.52258e+07	127	22	4	47.7	434	18064
15	CICLE_v10014721mg	V4W5U2	>tr|V4W5U2|V4W5U2_9ROSI Uncharacterized protein OS=Citrus clementina GN=CICLE_v10014721mg PE=3 SV=1	138.86	12.24	696.8	8.87537e+06	107	26	6	48.37	583	14493
16	CICLE_v10027815mg	V4RUA3	>tr|V4RUA3|V4RUA3_9ROSI Alpha-1,4 glucan phosphorylase OS=Citrus clementina GN=CICLE_v10027815mg PE=3 SV=1	137.97	15.5	780.2	5.64592e+06	91	24	8	35.71	840	30111
17	CICLE_v10018889mg	V4TVW5	>tr|V4TVW5|V4TVW5_9ROSI Sucrose synthase OS=Citrus clementina GN=CICLE_v10018889mg PE=3 SV=1	131.6	12.42	660.8	1.32504e+07	154	36	10	38.72	811	16524
18	CICLE_v10024919mg	V4UJC4	>tr|V4UJC4|V4UJC4_9ROSI Uncharacterized protein OS=Citrus clementina GN=CICLE_v10024919mg PE=3 SV=1	131.23	12.25	649.7	8.04567e+06	117	28	4	38.2	801	22937
19	CICLE_v10000007mg	V4TCA6	>tr|V4TCA6|V4TCA6_9ROSI Uncharacterized protein OS=Citrus clementina GN=CICLE_v10000007mg PE=4 SV=1	123.91	10.89	601.6	3.41748e+06	50	28	8	15.22	2267	24852
20	CICLE_v10027840mg	V4SL33	>tr|V4SL33|V4SL33_9ROSI Uncharacterized protein OS=Citrus clementina GN=CICLE_v10027840mg PE=4 SV=1	120.42	8.97	575.2	5.42743e+06	80	25	8	34.45	807	28564
21	CICLE_v10028070mg	V4S5X8	>tr|V4S5X8|V4S5X8_9ROSI Uncharacterized protein OS=Citrus clementina GN=CICLE_v10028070mg PE=3 SV=1	119.3	11.89	659	6.95606e+06	86	19	6	36.97	595	30449
22	CICLE_v10024917mg	V4SIP5	>tr|V4SIP5|V4SIP5_9ROSI Phospholipase D OS=Citrus clementina GN=CICLE_v10024917mg PE=3 SV=1	118.42	13.54	730.9	8.77567e+06	101	21	7	34.04	802	16811
23	CICLE_v10011657mg	V4T2D9	>tr|V4T2D9|V4T2D9_9ROSI Uncharacterized protein OS=Citrus clementina GN=CICLE_v10011657mg PE=4 SV=1	116.44	10.67	648.3	5.76615e+06	82	20	1	50.96	469	20218
24	CICLE_v10005101mg	V4S9G5	>tr|V4S9G5|V4S9G5_9ROSI Phosphoglycerate kinase OS=Citrus clementina GN=CICLE_v10005101mg PE=3 SV=1	110.17	11.89	671.1	9.69578e+06	98	21	5	62.34	401	22221
25	CICLE_v10021037mg	V4VKP2	>tr|V4VKP2|V4VKP2_9ROSI Glyceraldehyde-3-phosphate dehydrogenase OS=Citrus clementina GN=CICLE_v10021037mg PE=3 SV=1	110.17	16.54	954.1	1.88132e+07	159	21	4	63.5	337	17995
26	CICLE_v10026350mg	V4SG17	>tr|V4SG17|V4SG17_9ROSI Uncharacterized protein OS=Citrus clementina GN=CICLE_v10026350mg PE=3 SV=1	108.96	15.4	817	7.91866e+06	109	19	7	68.83	247	11357
27	CICLE_v10027697mg	V4UBL3	>tr|V4UBL3|V4UBL3_9ROSI Coatomer subunit alpha OS=Citrus clementina GN=CICLE_v10027697mg PE=4 SV=1	108.08	8.66	434.6	3.31407e+06	50	25	4	24.36	1219	20287
28	CICLE_v100144071mg	V4UIU9	>tr|V4UIU9|V4UIU9_9ROSI Uncharacterized protein (Fragment) OS=Citrus clementina GN=CICLE_v100144071mg PE=4 SV=1	107.65	12.59	712.7	7.04294e+06	88	20	2	32.28	635	3460
29	CICLE_v10011726mg	V4S7U5	>tr|V4S7U5|V4S7U5_9ROSI Uncharacterized protein OS=Citrus clementina GN=CICLE_v10011726mg PE=3 SV=1	106.27	11.9	667.5	6.18561e+06	71	18	2	55.95	445	23814
30	CICLE_v10010885mg	V4T3V9	>tr|V4T3V9|V4T3V9_9ROSI Uncharacterized protein OS=Citrus clementina GN=CICLE_v10010885mg PE=4 SV=1	104.73	10.78	617.5	3.16943e+06	44	27	4	6.27	5122	12775
31	CICLE_v10022212mg	V4TB09	>tr|V4TB09|V4TB09_9ROSI Uncharacterized protein OS=Citrus clementina GN=CICLE_v10022212mg PE=3 SV=1	104.22	14.24	798.7	14519581	118	19	6	75.12	213	20639
32	CICLE_v100248072mg	V4SHH1	>tr|V4SHH1|V4SHH1_9ROSI Plasma membrane ATPase (Fragment) OS=Citrus clementina GN=CICLE_v100248072mg PE=3 SV=1	104.2	12.55	727.4	7.29436e+06	86	20	7	32.65	637	7227
33	CICLE_v10015153mg	V4TIZ5	>tr|V4TIZ5|V4TIZ5_9ROSI Uncharacterized protein OS=Citrus clementina GN=CICLE_v10015153mg PE=3 SV=1	96.18	9.74	596	4.14893e+06	72	20	4	47.63	464	8184
34	CICLE_v10030198mg	V4SGF2	>tr|V4SGF2|V4SGF2_9ROSI Uncharacterized protein (Fragment) OS=Citrus clementina GN=CICLE_v10030198mg PE=3 SV=1	93.72	10.74	636.8	5538128	81	20	6	63.86	285	24334
35	CICLE_v10003566mg	V4SB84	>tr|V4SB84|V4SB84_9ROSI Uncharacterized protein OS=Citrus clementina GN=CICLE_v10003566mg PE=4 SV=1	93.57	11.54	609.5	3.19698e+06	63	18	5	50.24	418	17380
36	CICLE_v10000088mg	V4SVG7	>tr|V4SVG7|V4SVG7_9ROSI Uncharacterized protein OS=Citrus clementina GN=CICLE_v10000088mg PE=3 SV=1	93.35	9.21	539.4	2.28848e+06	43	19	5	22.39	1121	16942
37	PFP-ALPHA 3	V4T6A7	>tr|V4T6A7|V4T6A7_9ROSI Pyrophosphate--fructose 6-phosphate 1-phosphotransferase subunit alpha OS=Citrus clementina GN=PFP-ALPHA PE=3 SV=1	91.78	12.24	653.6	3.7977e+06	65	17	3	30.41	615	8595
38	CICLE_v10000722mg	V4SKG4	>tr|V4SKG4|V4SKG4_9ROSI Glucose-6-phosphate isomerase OS=Citrus clementina GN=CICLE_v10000722mg PE=3 SV=1	91.59	15.04	818.8	3.80056e+06	59	19	5	37.15	568	16123
39	CICLE_v10018482mg	V4U5T7	>tr|V4U5T7|V4U5T7_9ROSI Uncharacterized protein OS=Citrus clementina GN=CICLE_v10018482mg PE=4 SV=1	90.2	11.6	636.2	2.33742e+06	51	30	7	19.87	1510	5904
40	CICLE_v10004167mg	V4U7H5	>tr|V4U7H5|V4U7H5_9ROSI Uncharacterized protein OS=Citrus clementina GN=CICLE_v10004167mg PE=4 SV=1	89.3	9.74	581.4	2.04661e+06	36	23	2	19.74	1312	15631
41	CICLE_v10011176mg	V4SYY0	>tr|V4SYY0|V4SYY0_9ROSI Uncharacterized protein OS=Citrus clementina GN=CICLE_v10011176mg PE=3 SV=1	88.41	8.84	549.7	2.99435e+06	57	18	4	27.48	717	17794
42	CICLE_v10004852mg	V4RJK9	>tr|V4RJK9|V4RJK9_9ROSI Adenosylhomocysteinase OS=Citrus clementina GN=CICLE_v10004852mg PE=3 SV=1	87.27	14.88	820.7	1.5956e+07	101	16	4	33.61	485	11916
43	CICLE_v10007483mg	V4WHF8	>tr|V4WHF8|V4WHF8_9ROSI Sucrose synthase OS=Citrus clementina GN=CICLE_v10007483mg PE=3 SV=1	87.07	11.24	646.2	4.43364e+06	56	21	4	29.16	806	483
44	CICLE_v10014210mg	V4U209	>tr|V4U209|V4U209_9ROSI Uncharacterized protein OS=Citrus clementina GN=CICLE_v10014210mg PE=4 SV=1	83.02	8.22	474.4	2.61793e+06	48	19	6	24.43	872	6421
45	CICLE_v10028443mg	V4RTC0	>tr|V4RTC0|V4RTC0_9ROSI Elongation factor 1-alpha OS=Citrus clementina GN=CICLE_v10028443mg PE=3 SV=1	82.64	15.65	815.8	1.006e+07	78	20	9	34.45	447	20184
46	CICLE_v10027881mg	V4SG76	>tr|V4SG76|V4SG76_9ROSI Uncharacterized protein OS=Citrus clementina GN=CICLE_v10027881mg PE=3 SV=1	82.21	12.04	699.2	2.71627e+06	49	21	8	31.58	741	384
47	CICLE_v10001314mg	V4T2Q5	>tr|V4T2Q5|V4T2Q5_9ROSI Isocitrate dehydrogenase [NADP] OS=Citrus clementina GN=CICLE_v10001314mg PE=3 SV=1	82.12	10.27	602.8	3.32895e+06	54	18	5	44.44	414	340
48	CICLE_v10020143mg	V4U412	>tr|V4U412|V4U412_9ROSI Uncharacterized protein OS=Citrus clementina GN=CICLE_v10020143mg PE=3 SV=1	81.72	11.54	616.6	2.70701e+06	52	16	2	43.5	446	27901
49	CICLE_v10027828mg	V4UBK8	>tr|V4UBK8|V4UBK8_9ROSI V-type proton ATPase subunit a OS=Citrus clementina GN=CICLE_v10027828mg PE=3 SV=1	80.81	14.89	832.7	2.29262e+06	44	20	5	24.3	823	10821
50	CICLE_v10024876mg	V4SIC1	>tr|V4SIC1|V4SIC1_9ROSI Phospholipase D OS=Citrus clementina GN=CICLE_v10024876mg PE=3 SV=1	80.26	10.1	585.3	2.83172e+06	44	14	1	25.87	862	25416
51	CICLE_v10011790mg	V4SZ39	>tr|V4SZ39|V4SZ39_9ROSI Uncharacterized protein OS=Citrus clementina GN=CICLE_v10011790mg PE=4 SV=1	79.08	15.25	752.5	7.36188e+06	79	9	1	28.5	428	25674
52	CICLE_v10025679mg	V4SSD5	>tr|V4SSD5|V4SSD5_9ROSI Uncharacterized protein OS=Citrus clementina GN=CICLE_v10025679mg PE=3 SV=1	78.76	8.84	523.1	2.5958e+06	50	21	6	47.65	426	26989
53	CICLE_v10032014mg	V4VFS1	>tr|V4VFS1|V4VFS1_9ROSI Glyceraldehyde-3-phosphate dehydrogenase OS=Citrus clementina GN=CICLE_v10032014mg PE=3 SV=1	78.11	16.24	975.9	6.65029e+06	66	12	3	34.9	341	16732
54	CICLE_v10016618mg	V4UCC5	>tr|V4UCC5|V4UCC5_9ROSI Uncharacterized protein OS=Citrus clementina GN=CICLE_v10016618mg PE=4 SV=1	77.58	16.11	939.1	5.57768e+06	67	12	0	61.82	220	354
55	CICLE_v10028313mg	V4RNA5	>tr|V4RNA5|V4RNA5_9ROSI Uncharacterized protein OS=Citrus clementina GN=CICLE_v10028313mg PE=4 SV=1	75.9	11.94	684.2	3.04278e+06	50	20	3	39.96	488	21672
56	CICLE_v10008489mg	V4WD80	>tr|V4WD80|V4WD80_9ROSI Aspartate aminotransferase OS=Citrus clementina GN=CICLE_v10008489mg PE=4 SV=1	75.7	10.1	517.2	3.94426e+06	76	19	4	46.68	407	16329
57	CICLE_v10030570mg	V4TQM7	>tr|V4TQM7|V4TQM7_9ROSI Uncharacterized protein OS=Citrus clementina GN=CICLE_v10030570mg PE=4 SV=1	74.44	8.88	554.7	2.49497e+06	38	14	3	15.36	1094	15256
58	CICLE_v10009497mg	V4UM76	>tr|V4UM76|V4UM76_9ROSI Uncharacterized protein OS=Citrus clementina GN=CICLE_v10009497mg PE=3 SV=1	72.92	13.49	722.8	8.04621e+06	87	8	2	49.75	203	20313
59	CICLE_v10001272mg	V4T5I3	>tr|V4T5I3|V4T5I3_9ROSI Uncharacterized protein OS=Citrus clementina GN=CICLE_v10001272mg PE=3 SV=1	72.79	11.89	665.9	4.67907e+06	66	14	5	38.77	423	20872
60	CICLE_v10028894mg	V4RQ35	>tr|V4RQ35|V4RQ35_9ROSI Uncharacterized protein OS=Citrus clementina GN=CICLE_v10028894mg PE=4 SV=1	72.35	10.04	590.4	5523932	75	14	1	47.57	309	14727
61	CICLE_v10025724mg	V4SGV6	>tr|V4SGV6|V4SGV6_9ROSI Uncharacterized protein OS=Citrus clementina GN=CICLE_v10025724mg PE=3 SV=1	71.64	10.39	611.6	3.2845e+06	57	19	5	44.79	413	30191
62	CICLE_v10008409mg	V4UV09	>tr|V4UV09|V4UV09_9ROSI Uncharacterized protein OS=Citrus clementina GN=CICLE_v10008409mg PE=4 SV=1	71.44	12.69	705.6	3.01321e+06	50	15	5	45.26	422	4241
63	CICLE_v10018754mg	V4TYJ6	>tr|V4TYJ6|V4TYJ6_9ROSI Uncharacterized protein OS=Citrus clementina GN=CICLE_v10018754mg PE=3 SV=1	71.36	8.52	472	1.50273e+06	28	17	2	22.04	921	29005
64	CICLE_v10001611mg	V4T8K3	>tr|V4T8K3|V4T8K3_9ROSI Uncharacterized protein OS=Citrus clementina GN=CICLE_v10001611mg PE=4 SV=1	70.64	12.59	732	4.82754e+06	58	13	1	39.5	362	16226
65	CICLE_v10030606mg	V4TAH1	>tr|V4TAH1|V4TAH1_9ROSI Uncharacterized protein OS=Citrus clementina GN=CICLE_v10030606mg PE=4 SV=1	69.6	10.26	561.8	1.673e+06	32	17	3	21.73	957	16825
66	CICLE_v10012495mg	V4UWC9	>tr|V4UWC9|V4UWC9_9ROSI Uncharacterized protein OS=Citrus clementina GN=CICLE_v10012495mg PE=3 SV=1	69.53	16.71	853.7	4.89359e+06	54	10	5	36.5	263	705
67	CICLE_v10015224mg	V4TYZ8	>tr|V4TYZ8|V4TYZ8_9ROSI Tubulin alpha chain OS=Citrus clementina GN=CICLE_v10015224mg PE=3 SV=1	68.55	11.59	660.1	3.74985e+06	51	11	3	28.73	449	19771
68	CICLE_v10019352mg	V4TRP2	>tr|V4TRP2|V4TRP2_9ROSI Uncharacterized protein OS=Citrus clementina GN=CICLE_v10019352mg PE=3 SV=1	66.51	7.42	415.9	1.88931e+06	40	20	3	33.44	610	4860
69	CICLE_v10014164mg	V4W277	>tr|V4W277|V4W277_9ROSI Uncharacterized protein OS=Citrus clementina GN=CICLE_v10014164mg PE=3 SV=1	66.32	9.12	522.4	1.77234e+06	32	17	3	20.83	965	14753
70	CICLE_v10022024mg	V4TX11	>tr|V4TX11|V4TX11_9ROSI Uncharacterized protein OS=Citrus clementina GN=CICLE_v10022024mg PE=3 SV=1	65.38	15.24	942.3	11308118	74	15	6	46.78	233	11085
71	CICLE_v10009622mg	V4UW04	>tr|V4UW04|V4UW04_9ROSI Uncharacterized protein OS=Citrus clementina GN=CICLE_v10009622mg PE=3 SV=1	65.05	14.28	839.6	1.84245e+07	109	14	5	54.3	186	7610
72	CICLE_v10010989mg	V4T2J9	>tr|V4T2J9|V4T2J9_9ROSI Uncharacterized protein OS=Citrus clementina GN=CICLE_v10010989mg PE=4 SV=1	64.82	9.31	450.6	1.87636e+06	31	20	6	22.15	975	29470
73	CICLE_v10019831mg	V4TXH0	>tr|V4TXH0|V4TXH0_9ROSI Glutamate decarboxylase OS=Citrus clementina GN=CICLE_v10019831mg PE=3 SV=1	64.81	10.73	594.1	3133923	52	12	5	29.32	498	22203
74	CICLE_v10004848mg	V4RJM1	>tr|V4RJM1|V4RJM1_9ROSI Uncharacterized protein OS=Citrus clementina GN=CICLE_v10004848mg PE=4 SV=1	64.46	11.06	635.3	2.9842e+06	50	9	3	23.61	487	21877
75	CICLE_v10004456mg	V4SE72	>tr|V4SE72|V4SE72_9ROSI Uncharacterized protein OS=Citrus clementina GN=CICLE_v10004456mg PE=3 SV=1	63.37	10.69	621.4	3.58857e+06	55	15	2	19.46	699	14912
76	CICLE_v10025334mg	V4RYE3	>tr|V4RYE3|V4RYE3_9ROSI Uncharacterized protein OS=Citrus clementina GN=CICLE_v10025334mg PE=4 SV=1	62.76	10.34	577.5	2.80552e+06	40	12	3	24.2	533	11738
77	CICLE_v10016687mg	V4UB37	>tr|V4UB37|V4UB37_9ROSI Uncharacterized protein OS=Citrus clementina GN=CICLE_v10016687mg PE=4 SV=1	62.55	8.88	554.6	2.96707e+06	33	10	1	56.87	211	20976
78	CICLE_v10007524mg	V4U0J7	>tr|V4U0J7|V4U0J7_9ROSI Uncharacterized protein OS=Citrus clementina GN=CICLE_v10007524mg PE=3 SV=1	62.46	14.59	846.9	8.36828e+06	82	17	3	20.62	771	22127
79	CICLE_v10004902mg	V4U4X3	>tr|V4U4X3|V4U4X3_9ROSI Serine hydroxymethyltransferase OS=Citrus clementina GN=CICLE_v10004902mg PE=3 SV=1	62.37	10.69	612.9	3.37062e+06	52	17	7	37.79	471	7282
80	CICLE_v10003615mg	V4TC24	>tr|V4TC24|V4TC24_9ROSI Uncharacterized protein (Fragment) OS=Citrus clementina GN=CICLE_v10003615mg PE=3 SV=1	62.29	16.71	866	2.6808e+06	30	8	1	20.35	398	4509
81	CICLE_v10018865mg	V4VQS9	>tr|V4VQS9|V4VQS9_9ROSI Uncharacterized protein OS=Citrus clementina GN=CICLE_v10018865mg PE=4 SV=1	61.94	8.83	504.7	1.56835e+06	29	12	2	20.63	829	28598
82	CICLE_v10020158mg	V4TZ91	>tr|V4TZ91|V4TZ91_9ROSI Uncharacterized protein OS=Citrus clementina GN=CICLE_v10020158mg PE=4 SV=1	61.94	9.04	538.2	4.57055e+06	56	14	4	36.71	444	24957
83	CICLE_v10014058mg	V4W993	>tr|V4W993|V4W993_9ROSI Uncharacterized protein OS=Citrus clementina GN=CICLE_v10014058mg PE=4 SV=1	61.76	10.04	585.9	1451077	21	15	0	16.59	1284	23058
84	CICLE_v10001266mg	V4V7D4	>tr|V4V7D4|V4V7D4_9ROSI Alpha-amylase OS=Citrus clementina GN=CICLE_v10001266mg PE=3 SV=1	61.3	10.04	596.5	1754268	34	12	3	34.91	424	25116
85	CICLE_v10027174mg	V4RZ12	>tr|V4RZ12|V4RZ12_9ROSI Uncharacterized protein OS=Citrus clementina GN=CICLE_v10027174mg PE=4 SV=1	61.26	11.89	694.6	1527468	26	11	4	14.1	929	16402
86	CICLE_v10032479mg	V4SVZ8	>tr|V4SVZ8|V4SVZ8_9ROSI Uncharacterized protein OS=Citrus clementina GN=CICLE_v10032479mg PE=4 SV=1	60.74	12.9	722.3	9.88413e+06	67	9	3	41.76	261	29982
87	CICLE_v10001382mg	V4T822	>tr|V4T822|V4T822_9ROSI Uncharacterized protein OS=Citrus clementina GN=CICLE_v10001382mg PE=3 SV=1	60.45	11.56	646.2	4337444	56	13	2	30	380	5024
88	CICLE_v10011317mg	V4SUL7	>tr|V4SUL7|V4SUL7_9ROSI Uncharacterized protein OS=Citrus clementina GN=CICLE_v10011317mg PE=3 SV=1	60.15	15.72	758.6	6.30757e+06	86	11	2	18.15	606	22552
89	CICLE_v10028125mg	V4SFT3	>tr|V4SFT3|V4SFT3_9ROSI Uncharacterized protein OS=Citrus clementina GN=CICLE_v10028125mg PE=4 SV=1	59.49	9.9	584.5	7.11501e+06	59	10	2	17.69	554	28986
90	CICLE_v10003676mg	V4T992	>tr|V4T992|V4T992_9ROSI Uncharacterized protein OS=Citrus clementina GN=CICLE_v10003676mg PE=4 SV=1	58.82	11.54	627.2	1.93368e+06	33	11	1	21.86	732	28654
91	CICLE_v10005756mg	V4U7E3	>tr|V4U7E3|V4U7E3_9ROSI Uncharacterized protein OS=Citrus clementina GN=CICLE_v10005756mg PE=3 SV=1	58.62	11.28	680.5	1.80308e+06	36	9	2	46.44	239	17968
92	CICLE_v10021105mg	V4U283	>tr|V4U283|V4U283_9ROSI Uncharacterized protein OS=Citrus clementina GN=CICLE_v10021105mg PE=3 SV=1	58.61	11.02	602.5	2.01314e+06	26	11	3	47.11	329	17444
93	CICLE_v10015533mg	V4W9J1	>tr|V4W9J1|V4W9J1_9ROSI Uncharacterized protein OS=Citrus clementina GN=CICLE_v10015533mg PE=4 SV=1	57.94	8.96	477	1.6674e+06	23	9	4	33.42	371	5590
94	CICLE_v10000510mg	V4V4V0	>tr|V4V4V0|V4V4V0_9ROSI Uncharacterized protein OS=Citrus clementina GN=CICLE_v10000510mg PE=3 SV=1	57.75	12.74	706.8	1.55179e+06	29	11	2	22.59	673	30093
95	CICLE_v10019750mg	V4TIW6	>tr|V4TIW6|V4TIW6_9ROSI Uncharacterized protein OS=Citrus clementina GN=CICLE_v10019750mg PE=3 SV=1	57.44	16.24	858.8	1.41248e+06	29	11	0	22.33	515	4608
96	CICLE_v10025411mg	V4UKM9	>tr|V4UKM9|V4UKM9_9ROSI Uncharacterized protein OS=Citrus clementina GN=CICLE_v10025411mg PE=3 SV=1	56.87	9.77	520.3	3.21862e+06	48	15	6	31.89	508	500
97	CICLE_v10012554mg	V4SNA9	>tr|V4SNA9|V4SNA9_9ROSI Uncharacterized protein OS=Citrus clementina GN=CICLE_v10012554mg PE=3 SV=1	56.43	11.74	682.6	4.71297e+06	57	12	0	51.2	250	7921
98	CICLE_v10001888mg	V4T729	>tr|V4T729|V4T729_9ROSI Annexin OS=Citrus clementina GN=CICLE_v10001888mg PE=3 SV=1	56.34	8.58	516.9	3.6252e+06	63	13	2	42.72	316	13064
99	CICLE_v10002186mg	V4SHR8	>tr|V4SHR8|V4SHR8_9ROSI Uncharacterized protein OS=Citrus clementina GN=CICLE_v10002186mg PE=3 SV=1	56.33	14.54	706.9	2.38192e+06	36	8	3	35.61	264	8971
100	CICLE_v10004572mg	V4S6V5	>tr|V4S6V5|V4S6V5_9ROSI Uncharacterized protein OS=Citrus clementina GN=CICLE_v10004572mg PE=4 SV=1	56.22	8.81	545.9	1.57057e+06	27	12	3	25.33	608	29106
101	CICLE_v10012559mg	V4SXC7	>tr|V4SXC7|V4SXC7_9ROSI Proteasome subunit alpha type OS=Citrus clementina GN=CICLE_v10012559mg PE=3 SV=1	56.05	15.74	863.3	3.88056e+06	49	11	4	40.16	249	23904
102	CICLE_v10004669mg	V4SEI1	>tr|V4SEI1|V4SEI1_9ROSI Uncharacterized protein OS=Citrus clementina GN=CICLE_v10004669mg PE=4 SV=1	56.02	8.81	497.7	1.42607e+06	24	13	1	27.85	553	23877
103	CICLE_v10014963mg	V4W6L0	>tr|V4W6L0|V4W6L0_9ROSI Pyruvate kinase OS=Citrus clementina GN=CICLE_v10014963mg PE=3 SV=1	55.79	13.59	771.6	1.5441e+06	25	10	3	24.31	510	30284
104	CICLE_v10007305mg	V4WI99	>tr|V4WI99|V4WI99_9ROSI Calcium-transporting ATPase OS=Citrus clementina GN=CICLE_v10007305mg PE=3 SV=1	55.35	9.11	514.7	2.71219e+06	53	14	6	16.04	1072	847
105	CICLE_v10030580mg	V4TMD6	>tr|V4TMD6|V4TMD6_9ROSI Uncharacterized protein OS=Citrus clementina GN=CICLE_v10030580mg PE=3 SV=1	54.57	7.33	491.3	1.8053e+06	35	16	3	15.33	1057	29407
106	CICLE_v100142871mg	V4UBL5	>tr|V4UBL5|V4UBL5_9ROSI Uncharacterized protein (Fragment) OS=Citrus clementina GN=CICLE_v100142871mg PE=4 SV=1	54.4	8.6	367.4	1.93574e+06	33	14	3	35.04	411	2163
107	CICLE_v10018576mg	V4U2F7	>tr|V4U2F7|V4U2F7_9ROSI Uncharacterized protein OS=Citrus clementina GN=CICLE_v10018576mg PE=3 SV=1	54.27	9.45	404.9	1570124	25	14	4	14.3	1161	16805
108	CICLE_v10030928mg	V4TCG4	>tr|V4TCG4|V4TCG4_9ROSI Uncharacterized protein OS=Citrus clementina GN=CICLE_v10030928mg PE=3 SV=1	54.21	9.92	520.9	2.7551e+06	29	9	5	18.21	648	16661
109	CICLE_v10015774mg	V4W730	>tr|V4W730|V4W730_9ROSI Uncharacterized protein OS=Citrus clementina GN=CICLE_v10015774mg PE=4 SV=1	54.01	10.39	618.3	2.27723e+06	39	12	2	40.91	352	9638
110	CICLE_v10027789mg	V4RPZ1	>tr|V4RPZ1|V4RPZ1_9ROSI Coatomer subunit gamma OS=Citrus clementina GN=CICLE_v10027789mg PE=3 SV=1	54	9.63	569.7	1062044	25	17	2	22.35	886	27354
111	CICLE_v10004239mg	V4S5Q3	>tr|V4S5Q3|V4S5Q3_9ROSI Uncharacterized protein OS=Citrus clementina GN=CICLE_v10004239mg PE=4 SV=1	53.61	9.1	509.8	1.59092e+06	29	15	5	16.35	1003	11758
112	CICLE_v10021502mg	V4VJB5	>tr|V4VJB5|V4VJB5_9ROSI Uncharacterized protein OS=Citrus clementina GN=CICLE_v10021502mg PE=3 SV=1	53.3	10.69	628.2	2.79128e+06	39	10	4	21.25	287	27999
113	CICLE_v10031939mg	V4SSK2	>tr|V4SSK2|V4SSK2_9ROSI Glutamine synthetase OS=Citrus clementina GN=CICLE_v10031939mg PE=3 SV=1	52.92	14.04	780.2	9.23102e+06	101	8	0	28.93	356	12134
114	CICLE_v10031531mg	V4TLL5	>tr|V4TLL5|V4TLL5_9ROSI Uncharacterized protein OS=Citrus clementina GN=CICLE_v10031531mg PE=4 SV=1	52.86	8.87	430.1	1.49517e+06	28	12	2	28.64	447	530
115	PFK 3	V4WDK3	>tr|V4WDK3|V4WDK3_9ROSI ATP-dependent 6-phosphofructokinase OS=Citrus clementina GN=PFK PE=3 SV=1	52.67	8.14	421.5	1.98737e+06	34	12	1	20.68	561	15
116	CICLE_v10004979mg	V4S5D6	>tr|V4S5D6|V4S5D6_9ROSI Uncharacterized protein OS=Citrus clementina GN=CICLE_v10004979mg PE=3 SV=1	52.54	10.56	599.6	1.07419e+06	21	8	0	24.55	440	18021
117	CICLE_v10007414mg	V4U0D6	>tr|V4U0D6|V4U0D6_9ROSI Uncharacterized protein OS=Citrus clementina GN=CICLE_v10007414mg PE=4 SV=1	52.44	12.71	658.8	2.14375e+06	27	15	4	19.93	873	14525
118	CICLE_v10015255mg	V4U815	>tr|V4U815|V4U815_9ROSI Tubulin beta chain OS=Citrus clementina GN=CICLE_v10015255mg PE=3 SV=1	52.35	7.79	469.3	2.78002e+06	40	10	4	25.9	444	17973
119	CICLE_v10032517mg	V4TP87	>tr|V4TP87|V4TP87_9ROSI Carbonic anhydrase OS=Citrus clementina GN=CICLE_v10032517mg PE=3 SV=1	52.1	10.74	605.4	2.01472e+06	34	9	1	44.53	256	30802
120	CICLE_v10028975mg	V4SL90	>tr|V4SL90|V4SL90_9ROSI Uncharacterized protein OS=Citrus clementina GN=CICLE_v10028975mg PE=3 SV=1	52.07	13.74	764.7	6.96834e+06	44	6	0	22.84	289	4658
121	CICLE_v10011146mg	V4S346	>tr|V4S346|V4S346_9ROSI Uncharacterized protein OS=Citrus clementina GN=CICLE_v10011146mg PE=4 SV=1	51.77	8.9	506.4	1.80865e+06	31	12	3	18.01	744	9530
122	CICLE_v10005899mg	V4U7F4	>tr|V4U7F4|V4U7F4_9ROSI Uncharacterized protein OS=Citrus clementina GN=CICLE_v10005899mg PE=4 SV=1	51.34	13.56	755.2	3.14787e+06	44	12	0	57.77	206	14853
123	CICLE_v10019406mg	V4T4S2	>tr|V4T4S2|V4T4S2_9ROSI Methylenetetrahydrofolate reductase OS=Citrus clementina GN=CICLE_v10019406mg PE=3 SV=1	51.18	9.33	458.5	1.41062e+06	22	9	0	21.15	572	7159
124	CICLE_v10008468mg	V4UJI5	>tr|V4UJI5|V4UJI5_9ROSI Uncharacterized protein OS=Citrus clementina GN=CICLE_v10008468mg PE=3 SV=1	50.99	9.92	495.8	1.69236e+06	28	9	4	25.73	412	29842
125	CICLE_v10011472mg	V4S7W4	>tr|V4S7W4|V4S7W4_9ROSI Pyruvate kinase OS=Citrus clementina GN=CICLE_v10011472mg PE=3 SV=1	50.54	10.49	592.7	2.03605e+06	38	15	4	31.5	527	415
126	CICLE_v10017502mg	V4THA1	>tr|V4THA1|V4THA1_9ROSI Uncharacterized protein OS=Citrus clementina GN=CICLE_v10017502mg PE=3 SV=1	50.42	14.56	727.7	4.06296e+06	48	10	5	48.63	183	11041
127	CICLE_v10004935mg	V4RLI1	>tr|V4RLI1|V4RLI1_9ROSI Uncharacterized protein OS=Citrus clementina GN=CICLE_v10004935mg PE=4 SV=1	50.32	10.44	526.3	2.4272e+06	43	12	3	26.9	461	17333
128	CICLE_v10016000mg	V4W8J1	>tr|V4W8J1|V4W8J1_9ROSI Uncharacterized protein OS=Citrus clementina GN=CICLE_v10016000mg PE=4 SV=1	50.26	10.39	635.7	2.35164e+06	46	10	2	34.08	314	23561
129	CICLE_v10008422mg	V4UJ42	>tr|V4UJ42|V4UJ42_9ROSI Uncharacterized protein OS=Citrus clementina GN=CICLE_v10008422mg PE=3 SV=1	50.03	8.77	508.9	2.25095e+06	41	14	6	34.37	419	10153
130	CICLE_v10016953mg	V4W9Y0	>tr|V4W9Y0|V4W9Y0_9ROSI Uncharacterized protein OS=Citrus clementina GN=CICLE_v10016953mg PE=4 SV=1	49.82	11.93	725.7	1.0989e+06	16	7	0	83.87	155	24293
131	CICLE_v10031373mg	V4TMI0	>tr|V4TMI0|V4TMI0_9ROSI 6-phosphogluconate dehydrogenase, decarboxylating OS=Citrus clementina GN=CICLE_v10031373mg PE=3 SV=1	49.37	10.49	566.9	1.69406e+06	34	13	4	28.93	484	25220
132	CICLE_v10008832mg	V4UIF1	>tr|V4UIF1|V4UIF1_9ROSI Uncharacterized protein OS=Citrus clementina GN=CICLE_v10008832mg PE=3 SV=1	49.22	10.59	640.7	2.48308e+06	41	12	4	27.78	342	17767
133	CICLE_v10011861mg	V4S385	>tr|V4S385|V4S385_9ROSI Uncharacterized protein OS=Citrus clementina GN=CICLE_v10011861mg PE=4 SV=1	48.76	8.9	359.4	1.42388e+06	29	10	3	29.62	368	14582
134	CICLE_v10001946mg	V4T509	>tr|V4T509|V4T509_9ROSI Uncharacterized protein OS=Citrus clementina GN=CICLE_v10001946mg PE=4 SV=1	48.73	9.79	573.3	3.37802e+06	36	10	2	31.17	308	29681
135	CICLE_v10029445mg	V4SMD0	>tr|V4SMD0|V4SMD0_9ROSI Uncharacterized protein OS=Citrus clementina GN=CICLE_v10029445mg PE=3 SV=1	48.66	13.55	752.5	8.77228e+06	70	10	2	50.93	161	29631
136	CICLE_v10024875mg	V4SFT2	>tr|V4SFT2|V4SFT2_9ROSI Uncharacterized protein OS=Citrus clementina GN=CICLE_v10024875mg PE=4 SV=1	48.43	12.24	656.4	1062609	21	11	3	14.25	863	30132
137	CICLE_v10000427mg	V4SB37	>tr|V4SB37|V4SB37_9ROSI Uncharacterized protein OS=Citrus clementina GN=CICLE_v10000427mg PE=3 SV=1	48.38	8.81	433.5	1.55634e+06	34	17	3	24.13	721	1563
138	CICLE_v10000154mg	V4T0V5	>tr|V4T0V5|V4T0V5_9ROSI Eukaryotic translation initiation factor 3 subunit A OS=Citrus clementina GN=CICLE_v10000154mg PE=3 SV=1	48.24	12.8	703.1	972837	18	11	2	12.46	987	7854
139	CICLE_v10008027mg	V4UN36	>tr|V4UN36|V4UN36_9ROSI Uncharacterized protein OS=Citrus clementina GN=CICLE_v10008027mg PE=3 SV=1	47.82	9.09	533.1	2.45713e+06	38	9	1	20.04	514	8944
140	CICLE_v10004524mg	V4S5C7	>tr|V4S5C7|V4S5C7_9ROSI Uncharacterized protein OS=Citrus clementina GN=CICLE_v10004524mg PE=4 SV=1	47.74	8.33	459.4	1.1362e+06	24	12	0	19.2	646	1105
141	CICLE_v10010943mg	V4SRA3	>tr|V4SRA3|V4SRA3_9ROSI Uncharacterized protein OS=Citrus clementina GN=CICLE_v10010943mg PE=3 SV=1	47.43	7.36	415.3	1.70173e+06	35	15	2	14.8	1115	21603
142	CICLE_v10004815mg	V4TZZ0	>tr|V4TZZ0|V4TZZ0_9ROSI Uncharacterized protein OS=Citrus clementina GN=CICLE_v10004815mg PE=4 SV=1	47.39	9.33	455.7	955942	20	11	0	27.86	499	23581
143	CICLE_v10001468mg	V4SYK6	>tr|V4SYK6|V4SYK6_9ROSI Uncharacterized protein OS=Citrus clementina GN=CICLE_v10001468mg PE=4 SV=1	46.99	9.03	551.6	1.3874e+06	28	9	3	25.91	386	24928
144	CICLE_v10026580mg	V4SFK3	>tr|V4SFK3|V4SFK3_9ROSI Uncharacterized protein OS=Citrus clementina GN=CICLE_v10026580mg PE=3 SV=1	46.77	8.92	481.9	959107	13	7	3	42.39	184	12163
145	CICLE_v10020821mg	V4TXI9	>tr|V4TXI9|V4TXI9_9ROSI Uncharacterized protein OS=Citrus clementina GN=CICLE_v10020821mg PE=3 SV=1	46.15	9.25	544.9	1.21017e+06	21	7	1	28.37	356	16304
146	CICLE_v10032308mg	V4TBJ2	>tr|V4TBJ2|V4TBJ2_9ROSI Uncharacterized protein OS=Citrus clementina GN=CICLE_v10032308mg PE=3 SV=1	46.01	13.04	741.2	3.95119e+06	45	9	3	29.37	286	29804
147	CICLE_v10031029mg	V4TBN7	>tr|V4TBN7|V4TBN7_9ROSI Phosphoinositide phospholipase C OS=Citrus clementina GN=CICLE_v10031029mg PE=4 SV=1	45.85	10.31	482.5	1.30997e+06	24	11	2	23.01	591	10324
148	CICLE_v10014975mg	V4TFQ0	>tr|V4TFQ0|V4TFQ0_9ROSI Uncharacterized protein OS=Citrus clementina GN=CICLE_v10014975mg PE=4 SV=1	45.3	8.95	388.1	1.46763e+06	22	15	4	30.88	502	2452
149	CICLE_v10014571mg	V4UAF2	>tr|V4UAF2|V4UAF2_9ROSI Uncharacterized protein OS=Citrus clementina GN=CICLE_v10014571mg PE=3 SV=1	45.24	10.12	490	1.23421e+06	26	12	2	23.64	643	3806
150	CICLE_v10030624mg	V4VEB3	>tr|V4VEB3|V4VEB3_9ROSI Alanine--tRNA ligase OS=Citrus clementina GN=CICLE_v10030624mg PE=3 SV=1	45.12	6.57	350.3	1.23759e+06	23	13	1	13.29	1001	4893
151	CICLE_v10020946mg	V4TUB2	>tr|V4TUB2|V4TUB2_9ROSI Uncharacterized protein OS=Citrus clementina GN=CICLE_v10020946mg PE=4 SV=1	45.1	12.25	683.8	2.29215e+06	34	6	0	26.38	345	6360
152	CICLE_v10019069mg	V4TIQ7	>tr|V4TIQ7|V4TIQ7_9ROSI Uncharacterized protein OS=Citrus clementina GN=CICLE_v10019069mg PE=4 SV=1	45	10.89	643.8	1.34498e+06	17	6	1	13.38	710	31181
153	CICLE_v10026339mg	V4UH77	>tr|V4UH77|V4UH77_9ROSI Proteasome subunit alpha type OS=Citrus clementina GN=CICLE_v10026339mg PE=3 SV=1	44.8	12.39	724.7	1.39603e+06	18	8	2	28.92	249	20147
154	CICLE_v10029292mg	V4SHI2	>tr|V4SHI2|V4SHI2_9ROSI Uncharacterized protein OS=Citrus clementina GN=CICLE_v10029292mg PE=4 SV=1	44.72	13.58	653.6	2.31589e+06	38	10	1	57.77	206	9891
155	CICLE_v10007364mg	V4WAP9	>tr|V4WAP9|V4WAP9_9ROSI Coatomer subunit beta OS=Citrus clementina GN=CICLE_v10007364mg PE=4 SV=1	44.55	8.52	532	694345	18	9	0	10.64	949	19984
156	CICLE_v10007809mg	V4UFV6	>tr|V4UFV6|V4UFV6_9ROSI Uncharacterized protein OS=Citrus clementina GN=CICLE_v10007809mg PE=3 SV=1	44.41	12.26	676	1.36612e+06	28	11	1	21.66	591	5364
157	CICLE_v10018965mg	V4VU32	>tr|V4VU32|V4VU32_9ROSI Uncharacterized protein OS=Citrus clementina GN=CICLE_v10018965mg PE=3 SV=1	44.32	10.32	477.6	1.32713e+06	24	11	0	15.42	765	29773
158	CICLE_v10025921mg	V4SH78	>tr|V4SH78|V4SH78_9ROSI Uncharacterized protein OS=Citrus clementina GN=CICLE_v10025921mg PE=4 SV=1	44.32	9.3	428.2	1.05576e+06	18	9	3	25.55	364	30081
159	CICLE_v10004635mg	V4RZ61	>tr|V4RZ61|V4RZ61_9ROSI Uncharacterized protein OS=Citrus clementina GN=CICLE_v10004635mg PE=3 SV=1	43.96	8.77	500.3	1.61037e+06	33	13	5	23.73	573	30996
160	CICLE_v100263522mg	V4RY72	>tr|V4RY72|V4RY72_9ROSI Uncharacterized protein (Fragment) OS=Citrus clementina GN=CICLE_v100263522mg PE=4 SV=1	43.82	8.51	454.3	1.58807e+06	26	8	2	40.37	161	10349
161	CICLE_v10032213mg	V4VH30	>tr|V4VH30|V4VH30_9ROSI Uncharacterized protein OS=Citrus clementina GN=CICLE_v10032213mg PE=4 SV=1	43.77	12.59	729.3	3.60137e+06	52	11	1	33.01	306	19187
162	CICLE_v10020471mg	V4TUT9	>tr|V4TUT9|V4TUT9_9ROSI Uncharacterized protein OS=Citrus clementina GN=CICLE_v10020471mg PE=4 SV=1	43.55	9.39	593.7	1.207e+06	29	10	3	26.12	379	3630
163	CICLE_v10016299mg	V4U295	>tr|V4U295|V4U295_9ROSI Uncharacterized protein OS=Citrus clementina GN=CICLE_v10016299mg PE=3 SV=1	43.45	12.71	695.3	1.3064e+06	23	8	3	31.8	261	13750
164	CICLE_v10018737mg	V4TMK1	>tr|V4TMK1|V4TMK1_9ROSI Plasma membrane ATPase OS=Citrus clementina GN=CICLE_v10018737mg PE=3 SV=1	43.44	9.51	481.9	1.04721e+06	22	9	2	11.64	954	16024
165	CICLE_v10031983mg	V4T7T3	>tr|V4T7T3|V4T7T3_9ROSI Uncharacterized protein OS=Citrus clementina GN=CICLE_v10031983mg PE=4 SV=1	42.79	6.58	423.7	1.65341e+06	23	12	5	48.84	346	29827
166	CICLE_v10016334mg	V4W919	>tr|V4W919|V4W919_9ROSI Uncharacterized protein OS=Citrus clementina GN=CICLE_v10016334mg PE=3 SV=1	42.52	12.71	657	845639	13	7	2	34.5	258	720
167	CICLE_v10012955mg	V4STZ5	>tr|V4STZ5|V4STZ5_9ROSI Uncharacterized protein OS=Citrus clementina GN=CICLE_v10012955mg PE=4 SV=1	42.39	12.39	712.4	2.25661e+06	26	7	2	46.34	164	28165
168	CICLE_v10009364mg	V4TYR6	>tr|V4TYR6|V4TYR6_9ROSI Uncharacterized protein OS=Citrus clementina GN=CICLE_v10009364mg PE=4 SV=1	42.16	8.35	489.4	1.70084e+06	39	12	4	49.79	233	13034
169	CICLE_v10006071mg	V4S261	>tr|V4S261|V4S261_9ROSI Uncharacterized protein OS=Citrus clementina GN=CICLE_v10006071mg PE=3 SV=1	41.7	12.06	687.6	3.96496e+06	41	8	3	46.43	168	24135
170	CICLE_v10011684mg	V4SMZ3	>tr|V4SMZ3|V4SMZ3_9ROSI Uncharacterized protein OS=Citrus clementina GN=CICLE_v10011684mg PE=4 SV=1	41.56	15.59	942.7	2.48658e+07	176	8	3	58.95	458	16832
171	CICLE_v10012631mg	V4URM7	>tr|V4URM7|V4URM7_9ROSI Uncharacterized protein OS=Citrus clementina GN=CICLE_v10012631mg PE=4 SV=1	41.46	8.62	535.1	1.79907e+06	26	9	0	36.02	236	20938
172	CICLE_v10029115mg	V4SGV7	>tr|V4SGV7|V4SGV7_9ROSI Uncharacterized protein OS=Citrus clementina GN=CICLE_v10029115mg PE=3 SV=1	41.35	10.1	546.4	1905477	32	7	0	40.32	253	11517
173	CICLE_v10014585mg	V4U500	>tr|V4U500|V4U500_9ROSI Uncharacterized protein OS=Citrus clementina GN=CICLE_v10014585mg PE=3 SV=1	41.26	10.49	553.2	3.62675e+06	43	7	1	16.04	636	12095
174	CICLE_v10007339mg	V4UGL9	>tr|V4UGL9|V4UGL9_9ROSI Uncharacterized protein OS=Citrus clementina GN=CICLE_v10007339mg PE=4 SV=1	41.04	7.3	399.6	796442	16	10	1	11.28	993	25148
175	CICLE_v10016547mg	V4W371	>tr|V4W371|V4W371_9ROSI Uncharacterized protein OS=Citrus clementina GN=CICLE_v10016547mg PE=3 SV=1	40.74	14.04	786.7	4.22954e+06	41	10	5	38.43	229	2811
176	CICLE_v10007834mg	V4WJB1	>tr|V4WJB1|V4WJB1_9ROSI Uncharacterized protein OS=Citrus clementina GN=CICLE_v10007834mg PE=3 SV=1	40.67	9.01	497.4	1.16744e+06	16	9	1	21.44	583	29554
177	CICLE_v10030683mg	V4TJC3	>tr|V4TJC3|V4TJC3_9ROSI Uncharacterized protein OS=Citrus clementina GN=CICLE_v10030683mg PE=4 SV=1	40.61	8.24	562	1.76735e+06	18	9	0	12.07	870	26954
178	CICLE_v10015638mg	V4U2W4	>tr|V4U2W4|V4U2W4_9ROSI Uncharacterized protein OS=Citrus clementina GN=CICLE_v10015638mg PE=4 SV=1	40.5	13.56	701	1.0724e+06	24	8	0	23.47	375	30304
179	CICLE_v10014140mg	V4U9I2	>tr|V4U9I2|V4U9I2_9ROSI Aconitate hydratase OS=Citrus clementina GN=CICLE_v10014140mg PE=3 SV=1	40.34	8.03	430.8	2.04462e+06	34	19	6	21.6	1000	25131
180	CICLE_v10014251mg	V4U616	>tr|V4U616|V4U616_9ROSI Uncharacterized protein OS=Citrus clementina GN=CICLE_v10014251mg PE=4 SV=1	40.06	8.98	505.1	904550	14	10	2	14.05	854	30664
181	CICLE_v10015385mg	V4TZJ1	>tr|V4TZJ1|V4TZJ1_9ROSI Uncharacterized protein OS=Citrus clementina GN=CICLE_v10015385mg PE=3 SV=1	40.06	10.27	437.5	794929	13	8	0	22.6	416	18059
182	CICLE_v10028869mg	V4SLC6	>tr|V4SLC6|V4SLC6_9ROSI Proteasome subunit beta type OS=Citrus clementina GN=CICLE_v10028869mg PE=3 SV=1	39.97	8.6	508.6	2.74653e+06	31	7	1	31.53	314	13275
183	CICLE_v10009428mg	V4WBB6	>tr|V4WBB6|V4WBB6_9ROSI Uncharacterized protein OS=Citrus clementina GN=CICLE_v10009428mg PE=3 SV=1	39.92	10.44	601.2	2.28587e+06	45	9	4	45	220	18166
184	CICLE_v10011525mg	V4UPY7	>tr|V4UPY7|V4UPY7_9ROSI Uncharacterized protein OS=Citrus clementina GN=CICLE_v10011525mg PE=3 SV=1	39.86	14.04	756.4	1.72175e+06	27	7	0	14.82	506	22257
185	CICLE_v10024705mg	V4SLK8	>tr|V4SLK8|V4SLK8_9ROSI Uncharacterized protein OS=Citrus clementina GN=CICLE_v10024705mg PE=4 SV=1	39.36	9.02	370.5	748419	13	8	1	7.29	1467	26488
186	CICLE_v10029248mg	V4SAF6	>tr|V4SAF6|V4SAF6_9ROSI Uncharacterized protein OS=Citrus clementina GN=CICLE_v10029248mg PE=3 SV=1	39.29	9.19	531.8	1.95655e+06	30	9	6	42.27	220	19669
187	CICLE_v10018786mg	V4SXW1	>tr|V4SXW1|V4SXW1_9ROSI Beta-adaptin-like protein OS=Citrus clementina GN=CICLE_v10018786mg PE=3 SV=1	39.24	10.6	529.3	2.45513e+06	44	13	2	14.67	893	27733
188	CICLE_v10007959mg	V4URI3	>tr|V4URI3|V4URI3_9ROSI Uncharacterized protein OS=Citrus clementina GN=CICLE_v10007959mg PE=4 SV=1	39.19	12.24	667.9	1.80776e+06	22	7	0	14.37	536	24688
189	CICLE_v10015311mg	V4UC58	>tr|V4UC58|V4UC58_9ROSI Uncharacterized protein OS=Citrus clementina GN=CICLE_v10015311mg PE=4 SV=1	39.02	8.18	462	1.14643e+06	22	12	2	27.44	430	25356
190	CICLE_v10004847mg	V4RHM6	>tr|V4RHM6|V4RHM6_9ROSI Uncharacterized protein OS=Citrus clementina GN=CICLE_v10004847mg PE=4 SV=1	38.71	9.82	482	1.75636e+06	28	8	2	27.72	487	1726
191	CICLE_v10001384mg	V4T541	>tr|V4T541|V4T541_9ROSI Uncharacterized protein OS=Citrus clementina GN=CICLE_v10001384mg PE=3 SV=1	38.62	8.92	504.7	1.76073e+06	31	10	3	32.91	398	26735
192	CICLE_v10007313mg	V4UU96	>tr|V4UU96|V4UU96_9ROSI Uncharacterized protein OS=Citrus clementina GN=CICLE_v10007313mg PE=4 SV=1	38.59	9.03	403.5	697258	15	8	1	9.5	1053	21063
193	CICLE_v10014643mg	V4W5F1	>tr|V4W5F1|V4W5F1_9ROSI Uncharacterized protein OS=Citrus clementina GN=CICLE_v10014643mg PE=3 SV=1	38.58	9.22	560.4	1412894	29	11	0	16.97	607	23414
194	CICLE_v100248071mg	V4RYG1	>tr|V4RYG1|V4RYG1_9ROSI Uncharacterized protein (Fragment) OS=Citrus clementina GN=CICLE_v100248071mg PE=4 SV=1	38.58	12.89	741.1	4.53986e+06	41	5	1	19.37	315	16854
195	CICLE_v10010514mg	V4WD17	>tr|V4WD17|V4WD17_9ROSI Uncharacterized protein OS=Citrus clementina GN=CICLE_v10010514mg PE=3 SV=1	38.4	7.75	410.8	1.63491e+06	30	9	2	24.74	489	18890
196	CICLE_v10002024mg	V4TB89	>tr|V4TB89|V4TB89_9ROSI Uncharacterized protein OS=Citrus clementina GN=CICLE_v10002024mg PE=3 SV=1	38.35	9.41	506.1	1.11842e+06	24	8	1	35.93	295	3347
197	CICLE_v10028055mg	V4SBI8	>tr|V4SBI8|V4SBI8_9ROSI D-3-phosphoglycerate dehydrogenase OS=Citrus clementina GN=CICLE_v10028055mg PE=3 SV=1	38.14	9.33	460.6	893454	18	11	0	22.33	600	4616
198	CICLE_v10028904mg	V4SCG2	>tr|V4SCG2|V4SCG2_9ROSI Uncharacterized protein OS=Citrus clementina GN=CICLE_v10028904mg PE=4 SV=1	37.75	9.79	565.2	1.50973e+06	34	6	1	22.08	308	14716
199	CICLE_v10014690mg	V4W7L5	>tr|V4W7L5|V4W7L5_9ROSI Uncharacterized protein OS=Citrus clementina GN=CICLE_v10014690mg PE=4 SV=1	37.73	10.21	501.1	979520	16	9	1	20.1	592	11200
200	CICLE_v10005808mg	V4RZW1	>tr|V4RZW1|V4RZW1_9ROSI Uncharacterized protein OS=Citrus clementina GN=CICLE_v10005808mg PE=4 SV=1	37.65	8.65	559.2	2.34619e+06	36	10	3	41.85	227	26544
201	CICLE_v10014703mg	V4W902	>tr|V4W902|V4W902_9ROSI Uncharacterized protein OS=Citrus clementina GN=CICLE_v10014703mg PE=3 SV=1	37.42	15.4	808.8	1.34556e+06	25	7	2	14.09	589	13099
202	CICLE_v10001802mg	V4T4Z4	>tr|V4T4Z4|V4T4Z4_9ROSI Uncharacterized protein OS=Citrus clementina GN=CICLE_v10001802mg PE=4 SV=1	37.24	8.82	490.2	1.13835e+06	19	6	1	31.42	331	27596
203	CICLE_v10028518mg	V4SGN4	>tr|V4SGN4|V4SGN4_9ROSI Uncharacterized protein OS=Citrus clementina GN=CICLE_v10028518mg PE=3 SV=1	37.14	8.25	577.3	1.6431e+06	36	14	1	34.13	419	10810
204	CICLE_v10018709mg	V4VXE2	>tr|V4VXE2|V4VXE2_9ROSI Uncharacterized protein OS=Citrus clementina GN=CICLE_v10018709mg PE=4 SV=1	37.1	9.12	523.9	545135	12	9	1	10.97	975	20126
205	CICLE_v10012049mg	V4SWU9	>tr|V4SWU9|V4SWU9_9ROSI Fructose-bisphosphate aldolase OS=Citrus clementina GN=CICLE_v10012049mg PE=3 SV=1	37.04	9.59	538	2.30872e+06	42	14	1	46.09	358	23838
206	CICLE_v10025611mg	V4SQG3	>tr|V4SQG3|V4SQG3_9ROSI Uncharacterized protein OS=Citrus clementina GN=CICLE_v10025611mg PE=4 SV=1	36.82	9.53	556.7	1.16798e+06	23	11	1	26.24	442	31308
207	CICLE_v10019200mg	V4VIU9	>tr|V4VIU9|V4VIU9_9ROSI Uncharacterized protein OS=Citrus clementina GN=CICLE_v10019200mg PE=4 SV=1	36.49	7.69	337.9	1.29475e+06	24	11	0	17.37	662	19248
208	CICLE_v10031445mg	V4TQL6	>tr|V4TQL6|V4TQL6_9ROSI Glycerol-3-phosphate dehydrogenase [NAD(+)] OS=Citrus clementina GN=CICLE_v10031445mg PE=3 SV=1	36.4	10.37	500.3	1.31879e+06	36	9	0	21.94	465	1263
209	CICLE_v10019095mg	V4TM62	>tr|V4TM62|V4TM62_9ROSI Uncharacterized protein OS=Citrus clementina GN=CICLE_v10019095mg PE=3 SV=1	36.32	7.53	493.8	2.67688e+06	25	8	2	12.82	702	19143
210	CICLE_v10000836mg	V4TAF6	>tr|V4TAF6|V4TAF6_9ROSI Uncharacterized protein OS=Citrus clementina GN=CICLE_v10000836mg PE=3 SV=1	36.27	10.27	498.3	1.13937e+06	15	6	1	18.98	527	16765
211	CICLE_v10026385mg	V4SKC4	>tr|V4SKC4|V4SKC4_9ROSI Uncharacterized protein OS=Citrus clementina GN=CICLE_v10026385mg PE=4 SV=1	36.23	13.28	763.8	509526	9	5	1	33.47	236	28534
212	CICLE_v10010901mg	V4T1V3	>tr|V4T1V3|V4T1V3_9ROSI Uncharacterized protein OS=Citrus clementina GN=CICLE_v10010901mg PE=3 SV=1	36.18	8.5	390.4	679632	14	9	2	7.56	1389	8473
213	CICLE_v10028812mg	V4S9B1	>tr|V4S9B1|V4S9B1_9ROSI Uncharacterized protein OS=Citrus clementina GN=CICLE_v10028812mg PE=4 SV=1	35.79	7	370.7	1.69882e+06	23	9	1	28.61	332	22084
214	CICLE_v10003767mg	V4T1Q6	>tr|V4T1Q6|V4T1Q6_9ROSI Uncharacterized protein OS=Citrus clementina GN=CICLE_v10003767mg PE=3 SV=1	35.79	10.59	627.9	1418360	28	14	2	35.95	395	11340
215	CICLE_v10019800mg	V4SYH0	>tr|V4SYH0|V4SYH0_9ROSI Uncharacterized protein OS=Citrus clementina GN=CICLE_v10019800mg PE=3 SV=1	35.59	8.77	517.4	761535	15	6	0	17.62	505	2833
216	CICLE_v10010902mg	V4S7Q0	>tr|V4S7Q0|V4S7Q0_9ROSI Uncharacterized protein OS=Citrus clementina GN=CICLE_v10010902mg PE=3 SV=1	35.5	7.2	368.8	1.422e+06	24	12	5	7.68	1458	2469
217	CICLE_v10000400mg	V4SLP8	>tr|V4SLP8|V4SLP8_9ROSI Uncharacterized protein OS=Citrus clementina GN=CICLE_v10000400mg PE=3 SV=1	35.35	10.06	596	798883	20	8	3	16.12	738	18792
218	CICLE_v100142872mg	V4W620	>tr|V4W620|V4W620_9ROSI Uncharacterized protein (Fragment) OS=Citrus clementina GN=CICLE_v100142872mg PE=4 SV=1	35.26	8.69	459.5	968917	18	8	4	21.65	411	4288
219	CICLE_v10008100mg	V4UH48	>tr|V4UH48|V4UH48_9ROSI Uncharacterized protein OS=Citrus clementina GN=CICLE_v10008100mg PE=3 SV=1	35.17	8.97	578.8	1.20212e+06	23	8	1	20.24	494	2559
220	CICLE_v10007311mg	V4UPX5	>tr|V4UPX5|V4UPX5_9ROSI Uncharacterized protein OS=Citrus clementina GN=CICLE_v10007311mg PE=4 SV=1	35.06	9.32	564.6	1.42248e+06	24	14	3	14.57	1057	3235
221	CICLE_v10007683mg	V4UIN4	>tr|V4UIN4|V4UIN4_9ROSI Uncharacterized protein OS=Citrus clementina GN=CICLE_v10007683mg PE=4 SV=1	35.03	10.33	421.8	716414	11	7	0	16.72	658	19046
222	CICLE_v10028839mg	V4SMR6	>tr|V4SMR6|V4SMR6_9ROSI Uncharacterized protein OS=Citrus clementina GN=CICLE_v10028839mg PE=4 SV=1	34.79	8.67	568.5	1.82636e+06	30	10	0	30.03	323	14586
223	CICLE_v10020458mg	V4U2H9	>tr|V4U2H9|V4U2H9_9ROSI Uncharacterized protein OS=Citrus clementina GN=CICLE_v10020458mg PE=3 SV=1	34.62	8.75	502.5	1354919	14	7	1	20.45	401	16868
224	CICLE_v10012700mg	V4T4I7	>tr|V4T4I7|V4T4I7_9ROSI Uncharacterized protein OS=Citrus clementina GN=CICLE_v10012700mg PE=4 SV=1	34.5	13.72	668.3	1.22464e+06	18	5	2	35.29	221	20030
225	CICLE_v10001370mg	V4T148	>tr|V4T148|V4T148_9ROSI Uncharacterized protein OS=Citrus clementina GN=CICLE_v10001370mg PE=4 SV=1	34.37	11.59	614.4	1.59349e+06	22	10	2	29.5	400	4011
226	CICLE_v10032238mg	V4VFN5	>tr|V4VFN5|V4VFN5_9ROSI Proteasome subunit beta type OS=Citrus clementina GN=CICLE_v10032238mg PE=3 SV=1	33.95	14.24	787.6	966838	16	6	4	34.56	272	20177
227	CICLE_v10018844mg	V4VN61	>tr|V4VN61|V4VN61_9ROSI Uncharacterized protein OS=Citrus clementina GN=CICLE_v10018844mg PE=4 SV=1	33.84	9.94	442.3	512394	6	5	2	10.44	843	30127
228	CICLE_v10019251mg	V4TVS8	>tr|V4TVS8|V4TVS8_9ROSI Uncharacterized protein OS=Citrus clementina GN=CICLE_v10019251mg PE=4 SV=1	33.82	10.44	521.7	886434	18	10	1	21.62	569	11664
229	CICLE_v10028838mg	V4UBJ9	>tr|V4UBJ9|V4UBJ9_9ROSI Uncharacterized protein OS=Citrus clementina GN=CICLE_v10028838mg PE=4 SV=1	33.57	8.18	445.2	1.20535e+06	22	10	0	32.51	323	23843
230	CICLE_v10014977mg	V4TYW6	>tr|V4TYW6|V4TYW6_9ROSI Pyruvate kinase OS=Citrus clementina GN=CICLE_v10014977mg PE=3 SV=1	33.14	7.8	357	614674	8	6	2	15.45	505	9212
231	CICLE_v10006644mg	V4S593	>tr|V4S593|V4S593_9ROSI Uncharacterized protein OS=Citrus clementina GN=CICLE_v10006644mg PE=4 SV=1	32.99	8.16	432	614028	14	8	1	20.34	408	23238
232	CICLE_v10032021mg	V4T8Y8	>tr|V4T8Y8|V4T8Y8_9ROSI Uncharacterized protein OS=Citrus clementina GN=CICLE_v10032021mg PE=4 SV=1	32.83	14.74	822.5	1076615	16	4	1	17.01	341	12872
233	CICLE_v10032324mg	V4VAA3	>tr|V4VAA3|V4VAA3_9ROSI Superoxide dismutase OS=Citrus clementina GN=CICLE_v10032324mg PE=3 SV=1	32.41	11.59	650.5	890415	16	4	0	21.05	228	23833
234	CICLE_v10001835mg	V4SF76	>tr|V4SF76|V4SF76_9ROSI Cysteine synthase OS=Citrus clementina GN=CICLE_v10001835mg PE=3 SV=1	32.25	11.89	687.7	738133	15	7	2	25.54	325	19699
235	CICLE_v10029428mg	V4RU72	>tr|V4RU72|V4RU72_9ROSI Uncharacterized protein OS=Citrus clementina GN=CICLE_v10029428mg PE=3 SV=1	32.24	13.34	662.7	2.89842e+06	21	3	2	25.77	163	5780
236	CICLE_v10021447mg	V4TTW6	>tr|V4TTW6|V4TTW6_9ROSI Uncharacterized protein OS=Citrus clementina GN=CICLE_v10021447mg PE=4 SV=1	32.01	11.39	634.1	6.10905e+06	39	4	0	16.55	278	12783
237	CICLE_v10005394mg	V4U2L0	>tr|V4U2L0|V4U2L0_9ROSI Malate dehydrogenase OS=Citrus clementina GN=CICLE_v10005394mg PE=3 SV=1	31.93	7.07	373.8	892278	16	6	1	17.47	332	23909
238	CICLE_v10009415mg	V4UI07	>tr|V4UI07|V4UI07_9ROSI 40S ribosomal protein S8 OS=Citrus clementina GN=CICLE_v10009415mg PE=3 SV=1	31.79	7.89	486.7	516928	10	6	0	29.15	223	4056
239	CICLE_v10015332mg	V4U6I5	>tr|V4U6I5|V4U6I5_9ROSI Uncharacterized protein OS=Citrus clementina GN=CICLE_v10015332mg PE=4 SV=1	31.31	8.18	374.1	659590	14	8	1	24.3	428	17893
240	CICLE_v100194172mg	V4TWC2	>tr|V4TWC2|V4TWC2_9ROSI Uncharacterized protein (Fragment) OS=Citrus clementina GN=CICLE_v100194172mg PE=4 SV=1	31.22	7.64	500.4	1.43028e+06	19	6	2	16.06	386	21329
241	CICLE_v10001194mg	V4TCT8	>tr|V4TCT8|V4TCT8_9ROSI Uncharacterized protein OS=Citrus clementina GN=CICLE_v10001194mg PE=3 SV=1	31.15	10.27	447.2	384091	7	6	0	19.9	387	14203
242	CICLE_v10011868mg	V4T235	>tr|V4T235|V4T235_9ROSI Uncharacterized protein OS=Citrus clementina GN=CICLE_v10011868mg PE=4 SV=1	31.15	9.83	420.4	1.45979e+06	19	5	1	17.11	409	20214
243	CICLE_v10011730mg	V4S612	>tr|V4S612|V4S612_9ROSI Uncharacterized protein OS=Citrus clementina GN=CICLE_v10011730mg PE=4 SV=1	31.07	9.31	436	1.15053e+06	18	6	0	18.55	442	4823
244	CICLE_v10001942mg	V4T4G0	>tr|V4T4G0|V4T4G0_9ROSI Uncharacterized protein OS=Citrus clementina GN=CICLE_v10001942mg PE=4 SV=1	31.06	6.73	356.9	662744	9	6	1	24.6	309	7211
245	CICLE_v10020004mg	V4SYP8	>tr|V4SYP8|V4SYP8_9ROSI Uncharacterized protein OS=Citrus clementina GN=CICLE_v10020004mg PE=3 SV=1	31.02	6.5	261.8	723475	14	7	2	19.45	473	29542
246	CICLE_v10008917mg	V4UR21	>tr|V4UR21|V4UR21_9ROSI Uncharacterized protein OS=Citrus clementina GN=CICLE_v10008917mg PE=3 SV=1	30.56	10.22	532.7	1.05198e+06	14	6	0	24.07	324	19988
247	CICLE_v10009426mg	V4WCS4	>tr|V4WCS4|V4WCS4_9ROSI GTP-binding nuclear protein OS=Citrus clementina GN=CICLE_v10009426mg PE=3 SV=1	30.27	8.16	458.1	4.06164e+06	41	9	1	30.77	221	8157
248	CICLE_v10012398mg	V4SU96	>tr|V4SU96|V4SU96_9ROSI Uncharacterized protein OS=Citrus clementina GN=CICLE_v10012398mg PE=4 SV=1	30.26	8.88	544.2	1.41117e+06	20	5	0	22.18	284	30804
249	CICLE_v10002349mg	V4SLA9	>tr|V4SLA9|V4SLA9_9ROSI Uncharacterized protein OS=Citrus clementina GN=CICLE_v10002349mg PE=3 SV=1	30.08	12.74	745.7	2.06667e+06	26	6	1	31.2	234	11245
250	CICLE_v10014006mg	V4U1Q9	>tr|V4U1Q9|V4U1Q9_9ROSI Uncharacterized protein OS=Citrus clementina GN=CICLE_v10014006mg PE=4 SV=1	30.05	7.99	501.7	499644	9	8	2	2.92	3357	2920
251	CICLE_v10007224mg	V4WCW6	>tr|V4WCW6|V4WCW6_9ROSI Uncharacterized protein OS=Citrus clementina GN=CICLE_v10007224mg PE=4 SV=1	29.92	8.52	481.2	934336	9	7	1	3.51	2592	12022
252	CICLE_v10021253mg	V4TS28	>tr|V4TS28|V4TS28_9ROSI Annexin OS=Citrus clementina GN=CICLE_v10021253mg PE=3 SV=1	29.77	7.2	323.7	1.0091e+06	26	9	0	29.62	314	11634
253	CICLE_v10025010mg	V4ULS0	>tr|V4ULS0|V4ULS0_9ROSI Uncharacterized protein OS=Citrus clementina GN=CICLE_v10025010mg PE=4 SV=1	29.65	9	420.4	567262	10	4	0	8.44	723	6382
254	CICLE_v10027704mg	V4RUK9	>tr|V4RUK9|V4RUK9_9ROSI Uncharacterized protein OS=Citrus clementina GN=CICLE_v10027704mg PE=3 SV=1	29.56	8.88	537.6	915906	12	8	1	8.55	1099	12684
255	CICLE_v100329312mg	V4T803	>tr|V4T803|V4T803_9ROSI Uncharacterized protein (Fragment) OS=Citrus clementina GN=CICLE_v100329312mg PE=4 SV=1	29.4	9.73	627.6	2.66476e+06	21	6	0	49.56	115	463
256	CICLE_v10002346mg	V4SDC7	>tr|V4SDC7|V4SDC7_9ROSI Cysteine proteinase inhibitor OS=Citrus clementina GN=CICLE_v10002346mg PE=3 SV=1	29.36	8.5	399	1.18114e+06	22	8	1	36.6	235	10573
257	CICLE_v10032648mg	V4TDB7	>tr|V4TDB7|V4TDB7_9ROSI Uncharacterized protein OS=Citrus clementina GN=CICLE_v10032648mg PE=4 SV=1	29.34	8.73	470.7	688071	9	5	0	29.13	230	28972
258	CICLE_v10028770mg	V4RR30	>tr|V4RR30|V4RR30_9ROSI Uncharacterized protein OS=Citrus clementina GN=CICLE_v10028770mg PE=4 SV=1	29.17	6.96	523.9	2.50659e+06	27	5	0	19.83	343	10192
259	CICLE_v10001518mg	V4T2Y7	>tr|V4T2Y7|V4T2Y7_9ROSI Uncharacterized protein OS=Citrus clementina GN=CICLE_v10001518mg PE=3 SV=1	29.16	14.59	823.2	1.06227e+06	11	3	0	11.14	377	27194
260	CICLE_v10021717mg	V4VXU5	>tr|V4VXU5|V4VXU5_9ROSI Uncharacterized protein OS=Citrus clementina GN=CICLE_v10021717mg PE=4 SV=1	29.12	8.65	495.5	373428	5	5	1	29.31	232	22980
261	CICLE_v10011597mg	V4T3P3	>tr|V4T3P3|V4T3P3_9ROSI 6-phosphogluconate dehydrogenase, decarboxylating OS=Citrus clementina GN=CICLE_v10011597mg PE=3 SV=1	29.09	6.41	458.1	1388781	26	10	3	21.77	487	23604
262	CICLE_v10007590mg	V4TV49	>tr|V4TV49|V4TV49_9ROSI Uncharacterized protein OS=Citrus clementina GN=CICLE_v10007590mg PE=3 SV=1	29.04	10.32	502	869780	17	8	1	13.67	724	4483
263	CICLE_v10019923mg	V4U5F3	>tr|V4U5F3|V4U5F3_9ROSI Uncharacterized protein OS=Citrus clementina GN=CICLE_v10019923mg PE=3 SV=1	29	11.54	600.9	992547	17	5	1	12.34	478	11665
264	CICLE_v10027893mg	V4RMX5	>tr|V4RMX5|V4RMX5_9ROSI Uncharacterized protein OS=Citrus clementina GN=CICLE_v10027893mg PE=3 SV=1	28.87	8.46	452.8	1.34048e+06	26	8	3	10.79	732	29000
265	CICLE_v10020645mg	V4U7R7	>tr|V4U7R7|V4U7R7_9ROSI Mitogen-activated protein kinase OS=Citrus clementina GN=CICLE_v10020645mg PE=3 SV=1	28.85	11.04	603.1	770701	12	5	1	17.6	375	6089
266	CICLE_v10020776mg	V4U6P1	>tr|V4U6P1|V4U6P1_9ROSI Uncharacterized protein OS=Citrus clementina GN=CICLE_v10020776mg PE=3 SV=1	28.75	9.1	506.2	881770	12	6	2	24.93	361	19961
267	CICLE_v10018808mg	V4THD7	>tr|V4THD7|V4THD7_9ROSI Uncharacterized protein OS=Citrus clementina GN=CICLE_v10018808mg PE=4 SV=1	28.68	8.36	440.5	862875	15	9	2	11.2	875	28276
268	CICLE_v10007367mg	V4UM00	>tr|V4UM00|V4UM00_9ROSI Plasma membrane ATPase OS=Citrus clementina GN=CICLE_v10007367mg PE=3 SV=1	28.64	6.51	339.7	1.29331e+06	22	9	0	9.22	954	22466
269	CICLE_v10020620mg	V4VUK6	>tr|V4VUK6|V4VUK6_9ROSI S-(hydroxymethyl)glutathione dehydrogenase OS=Citrus clementina GN=CICLE_v10020620mg PE=3 SV=1	28.57	8.18	355.4	1.01934e+06	24	10	3	25.34	371	13344
270	CICLE_v10012194mg	V4SZ73	>tr|V4SZ73|V4SZ73_9ROSI Uncharacterized protein OS=Citrus clementina GN=CICLE_v10012194mg PE=4 SV=1	28.57	8.48	464.5	572437	12	5	0	18.21	324	12971
271	CICLE_v10027821mg	V4SJ69	>tr|V4SJ69|V4SJ69_9ROSI Uncharacterized protein OS=Citrus clementina GN=CICLE_v10027821mg PE=4 SV=1	28.57	10.33	413.5	718957	12	6	1	9.13	832	15850
272	CICLE_v10005111mg	V4RL56	>tr|V4RL56|V4RL56_9ROSI Uncharacterized protein OS=Citrus clementina GN=CICLE_v10005111mg PE=4 SV=1	28.5	8.35	420.4	508541	6	4	0	12.03	399	25695
273	CICLE_v10011822mg	V4S703	>tr|V4S703|V4S703_9ROSI Uncharacterized protein OS=Citrus clementina GN=CICLE_v10011822mg PE=4 SV=1	28.16	8.89	554.3	920491	24	8	1	18.53	421	31193
274	CICLE_v10002515mg	V4T7N0	>tr|V4T7N0|V4T7N0_9ROSI Proteasome subunit beta type OS=Citrus clementina GN=CICLE_v10002515mg PE=3 SV=1	28.08	8.83	520.9	632922	11	5	2	38.38	185	16637
275	CICLE_v10028899mg	V4SHI4	>tr|V4SHI4|V4SHI4_9ROSI Uncharacterized protein OS=Citrus clementina GN=CICLE_v10028899mg PE=4 SV=1	28.05	9.24	463.7	658416	10	7	0	38.31	308	15164
276	CICLE_v10029896mg	V4S7X6	>tr|V4S7X6|V4S7X6_9ROSI Uncharacterized protein OS=Citrus clementina GN=CICLE_v10029896mg PE=4 SV=1	27.94	6.32	344.5	2.19496e+06	25	7	0	24.49	294	26145
277	CICLE_v10001524mg	V4SEX8	>tr|V4SEX8|V4SEX8_9ROSI Uncharacterized protein OS=Citrus clementina GN=CICLE_v10001524mg PE=4 SV=1	27.87	8.82	578.4	864431	14	9	1	29.07	375	5108
278	CICLE_v10009756mg	V4UJF9	>tr|V4UJF9|V4UJF9_9ROSI Uncharacterized protein OS=Citrus clementina GN=CICLE_v10009756mg PE=3 SV=1	27.87	12.59	723.2	5.80754e+06	61	7	5	32.5	160	26414
279	CICLE_v10027737mg	V4SKJ1	>tr|V4SKJ1|V4SKJ1_9ROSI Uncharacterized protein OS=Citrus clementina GN=CICLE_v10027737mg PE=4 SV=1	27.72	7.18	368.8	845543	11	9	1	9.17	1014	14816
280	CICLE_v10016020mg	V4UEC3	>tr|V4UEC3|V4UEC3_9ROSI Uncharacterized protein OS=Citrus clementina GN=CICLE_v10016020mg PE=4 SV=1	27.69	7.03	311.5	1.01061e+06	19	7	0	33.12	311	13373
281	CICLE_v10005598mg	V4SEA5	>tr|V4SEA5|V4SEA5_9ROSI Uncharacterized protein OS=Citrus clementina GN=CICLE_v10005598mg PE=4 SV=1	27.61	7.63	440.8	2.82928e+06	29	5	0	18.05	277	3094
282	CICLE_v10004788mg	V4U1A8	>tr|V4U1A8|V4U1A8_9ROSI Uncharacterized protein OS=Citrus clementina GN=CICLE_v10004788mg PE=4 SV=1	27.61	7.87	370.2	759651	13	6	2	18.9	508	10228
283	CICLE_v10021530mg	V4SZQ0	>tr|V4SZQ0|V4SZQ0_9ROSI Uncharacterized protein OS=Citrus clementina GN=CICLE_v10021530mg PE=3 SV=1	27.61	10.02	538.9	693710	9	5	2	27.11	284	9783
284	CICLE_v10016641mg	V4TQI5	>tr|V4TQI5|V4TQI5_9ROSI Uncharacterized protein OS=Citrus clementina GN=CICLE_v10016641mg PE=4 SV=1	27.45	7.78	427.8	2.18321e+06	30	8	0	34.86	218	15705
285	CICLE_v10001672mg	V4V003	>tr|V4V003|V4V003_9ROSI Uncharacterized protein OS=Citrus clementina GN=CICLE_v10001672mg PE=3 SV=1	27.35	10.59	629.3	565918	12	6	0	19.94	351	11416
286	CICLE_v10027778mg	V4S5Y1	>tr|V4S5Y1|V4S5Y1_9ROSI Uncharacterized protein OS=Citrus clementina GN=CICLE_v10027778mg PE=4 SV=1	27.32	8.16	477.1	1167841	17	11	2	11.75	902	7890
287	CICLE_v10016866mg	V4TH07	>tr|V4TH07|V4TH07_9ROSI Uncharacterized protein OS=Citrus clementina GN=CICLE_v10016866mg PE=4 SV=1	27.29	11.74	675.8	872378	14	8	2	41.53	183	29785
288	CICLE_v10019724mg	V4TH74	>tr|V4TH74|V4TH74_9ROSI Uncharacterized protein OS=Citrus clementina GN=CICLE_v10019724mg PE=3 SV=1	27.28	8.36	503	911640	12	6	2	18.57	420	11236
289	CICLE_v10002859mg	V4T9Y7	>tr|V4T9Y7|V4T9Y7_9ROSI Uncharacterized protein OS=Citrus clementina GN=CICLE_v10002859mg PE=4 SV=1	27.18	13.2	740.1	1.59616e+06	25	5	3	36.07	122	6271
290	CICLE_v10031569mg	V4VC81	>tr|V4VC81|V4VC81_9ROSI Uncharacterized protein OS=Citrus clementina GN=CICLE_v10031569mg PE=4 SV=1	27.12	8.27	520	581201	13	7	1	16.7	437	24796
291	CICLE_v10019323mg	V4TEG0	>tr|V4TEG0|V4TEG0_9ROSI Uncharacterized protein OS=Citrus clementina GN=CICLE_v10019323mg PE=3 SV=1	26.94	5.96	268.2	885486	15	11	1	20.48	620	21487
292	CICLE_v10016206mg	V4U9L1	>tr|V4U9L1|V4U9L1_9ROSI Uncharacterized protein OS=Citrus clementina GN=CICLE_v10016206mg PE=4 SV=1	26.91	7.85	299.9	1.24845e+06	19	7	2	33.81	278	16651
293	CICLE_v10031088mg	V4TFT7	>tr|V4TFT7|V4TFT7_9ROSI Uncharacterized protein OS=Citrus clementina GN=CICLE_v10031088mg PE=4 SV=1	26.88	8.25	503.2	1.10148e+06	22	12	3	19.76	572	12997
294	CICLE_v10021162mg	V4TRS7	>tr|V4TRS7|V4TRS7_9ROSI Uncharacterized protein OS=Citrus clementina GN=CICLE_v10021162mg PE=4 SV=1	26.8	8.81	591.5	2.3253e+06	25	5	0	19.19	323	19855
295	CICLE_v10018814mg	V4VIP4	>tr|V4VIP4|V4VIP4_9ROSI Uncharacterized protein OS=Citrus clementina GN=CICLE_v10018814mg PE=4 SV=1	26.71	8.92	523.7	408726	9	5	0	7.45	872	22858
296	CICLE_v10000063mg	V4T576	>tr|V4T576|V4T576_9ROSI Uncharacterized protein OS=Citrus clementina GN=CICLE_v10000063mg PE=4 SV=1	26.62	8.93	391	853968	20	13	1	10.76	1218	31165
297	CICLE_v10007872mg	V4UQ58	>tr|V4UQ58|V4UQ58_9ROSI Uncharacterized protein OS=Citrus clementina GN=CICLE_v10007872mg PE=3 SV=1	26.47	8.66	484.5	812602	20	11	3	19.4	567	17936
298	CICLE_v10030984mg	V4VEA1	>tr|V4VEA1|V4VEA1_9ROSI Uncharacterized protein OS=Citrus clementina GN=CICLE_v10030984mg PE=4 SV=1	26.36	6.59	444.8	1.0263e+06	18	8	1	13.93	567	25513
299	CICLE_v10000348mg	V4SF08	>tr|V4SF08|V4SF08_9ROSI Uncharacterized protein OS=Citrus clementina GN=CICLE_v10000348mg PE=4 SV=1	26.03	7.04	279.9	433821	11	9	0	11.54	780	7268
300	CICLE_v10002110mg	V4T9U5	>tr|V4T9U5|V4T9U5_9ROSI Proteasome subunit alpha type OS=Citrus clementina GN=CICLE_v10002110mg PE=3 SV=1	25.93	8.66	440.7	768988	14	7	0	24.73	275	17947
301	CICLE_v10032291mg	V4T785	>tr|V4T785|V4T785_9ROSI Uncharacterized protein OS=Citrus clementina GN=CICLE_v10032291mg PE=4 SV=1	25.9	7.84	381.8	1.0649e+06	18	9	2	27.34	289	15820
302	CICLE_v10015731mg	V4U631	>tr|V4U631|V4U631_9ROSI Uncharacterized protein OS=Citrus clementina GN=CICLE_v10015731mg PE=4 SV=1	25.89	6.72	342.5	530494	20	6	3	11.42	359	2958
303	CICLE_v10002254mg	V4V566	>tr|V4V566|V4V566_9ROSI Uncharacterized protein OS=Citrus clementina GN=CICLE_v10002254mg PE=3 SV=1	25.77	8.57	555.4	844739	15	6	1	28.17	252	181
304	CICLE_v10007707mg	V4UJY5	>tr|V4UJY5|V4UJY5_9ROSI Uncharacterized protein OS=Citrus clementina GN=CICLE_v10007707mg PE=3 SV=1	25.69	7.13	283.7	810588	17	10	2	16.43	645	11599
305	CICLE_v10012086mg	V4S8Q6	>tr|V4S8Q6|V4S8Q6_9ROSI Uncharacterized protein OS=Citrus clementina GN=CICLE_v10012086mg PE=4 SV=1	25.56	9.12	522.7	271081	6	4	1	18.18	341	17801
306	CICLE_v10015367mg	V4TRD7	>tr|V4TRD7|V4TRD7_9ROSI Uncharacterized protein OS=Citrus clementina GN=CICLE_v10015367mg PE=4 SV=1	25.42	8.97	568	579516	9	4	0	12.62	420	4099
307	CICLE_v10022286mg	V4TXM1	>tr|V4TXM1|V4TXM1_9ROSI Uncharacterized protein OS=Citrus clementina GN=CICLE_v10022286mg PE=4 SV=1	25.37	8.8	446.7	1.01223e+06	13	5	0	35.61	205	7165
308	CICLE_v10019583mg	V4TTA0	>tr|V4TTA0|V4TTA0_9ROSI Uncharacterized protein OS=Citrus clementina GN=CICLE_v10019583mg PE=3 SV=1	25.33	6.88	315.4	836350	12	8	1	17.4	546	27256
309	CICLE_v10002473mg	V4T7W5	>tr|V4T7W5|V4T7W5_9ROSI Uncharacterized protein OS=Citrus clementina GN=CICLE_v10002473mg PE=4 SV=1	25.28	7.12	444.6	1.32018e+06	21	6	0	34.12	211	14916
310	CICLE_v10018207mg	V4UFD7	>tr|V4UFD7|V4UFD7_9ROSI Uncharacterized protein OS=Citrus clementina GN=CICLE_v10018207mg PE=4 SV=1	25.28	8.66	394	1219620	18	6	1	7.94	944	1894
311	CICLE_v10027333mg	V4S245	>tr|V4S245|V4S245_9ROSI Uncharacterized protein (Fragment) OS=Citrus clementina GN=CICLE_v10027333mg PE=4 SV=1	25.26	7	363.7	637824	12	6	0	36.23	207	26059
312	CICLE_v10006081mg	V4RFL0	>tr|V4RFL0|V4RFL0_9ROSI Uncharacterized protein OS=Citrus clementina GN=CICLE_v10006081mg PE=4 SV=1	25.24	9.97	501.7	1.1689e+06	18	5	2	42.07	164	11704
313	CICLE_v10009534mg	V4UEV3	>tr|V4UEV3|V4UEV3_9ROSI Uncharacterized protein OS=Citrus clementina GN=CICLE_v10009534mg PE=3 SV=1	25.17	8.15	402.9	793022	13	6	2	30.59	219	30406
314	CICLE_v10026310mg	V4UHZ5	>tr|V4UHZ5|V4UHZ5_9ROSI Uncharacterized protein OS=Citrus clementina GN=CICLE_v10026310mg PE=3 SV=1	25.13	9.39	597.9	1.29952e+06	21	6	2	26.92	260	28553
315	CICLE_v10007368mg	V4WII9	>tr|V4WII9|V4WII9_9ROSI Plasma membrane ATPase OS=Citrus clementina GN=CICLE_v10007368mg PE=3 SV=1	24.99	8.68	508.5	926838	14	6	1	6.18	954	15205
316	CICLE_v10005564mg	V4U7S3	>tr|V4U7S3|V4U7S3_9ROSI Reticulon-like protein OS=Citrus clementina GN=CICLE_v10005564mg PE=4 SV=1	24.85	9.69	589.6	1.82587e+06	42	11	0	30.59	255	738
317	CICLE_v10026660mg	V4RZI9	>tr|V4RZI9|V4RZI9_9ROSI Uncharacterized protein OS=Citrus clementina GN=CICLE_v10026660mg PE=4 SV=1	24.84	13.54	743.1	1.31555e+06	23	3	0	27.61	163	881
318	CICLE_v10008224mg	V4UBZ8	>tr|V4UBZ8|V4UBZ8_9ROSI Aspartate aminotransferase OS=Citrus clementina GN=CICLE_v10008224mg PE=4 SV=1	24.82	8.75	521.6	986235	14	8	1	19.83	459	30403
319	CICLE_v10032086mg	V4TKH6	>tr|V4TKH6|V4TKH6_9ROSI Uncharacterized protein OS=Citrus clementina GN=CICLE_v10032086mg PE=4 SV=1	24.77	7.76	415.4	676336	10	4	1	22.49	329	26082
320	CICLE_v10020559mg	V4TTR8	>tr|V4TTR8|V4TTR8_9ROSI Uncharacterized protein OS=Citrus clementina GN=CICLE_v10020559mg PE=4 SV=1	24.51	8.15	432.1	881065	19	7	2	21.3	385	20581
321	CICLE_v10032268mg	V4T7N4	>tr|V4T7N4|V4T7N4_9ROSI Uncharacterized protein OS=Citrus clementina GN=CICLE_v10032268mg PE=3 SV=1	24.43	11.56	586.2	1.75021e+06	27	4	1	16.61	295	29285
322	CICLE_v10023691mg	V4U658	>tr|V4U658|V4U658_9ROSI Uncharacterized protein OS=Citrus clementina GN=CICLE_v10023691mg PE=4 SV=1	24.23	10.42	558.4	533446	7	4	0	20.89	316	25162
323	CICLE_v10028483mg	V4SKA2	>tr|V4SKA2|V4SKA2_9ROSI Uncharacterized protein OS=Citrus clementina GN=CICLE_v10028483mg PE=3 SV=1	24.16	11.54	626.1	874961	10	6	0	15.37	436	9173
324	CICLE_v10004732mg	V4S8L3	>tr|V4S8L3|V4S8L3_9ROSI Uncharacterized protein OS=Citrus clementina GN=CICLE_v10004732mg PE=4 SV=1	24.1	8.73	421.8	477697	7	5	1	14.91	523	19992
325	CICLE_v10000853mg	V4T8R1	>tr|V4T8R1|V4T8R1_9ROSI Uncharacterized protein OS=Citrus clementina GN=CICLE_v10000853mg PE=4 SV=1	24.09	10.49	553.5	412015	9	5	0	13.58	523	5965
326	CICLE_v10005343mg	V4SDD0	>tr|V4SDD0|V4SDD0_9ROSI Uncharacterized protein OS=Citrus clementina GN=CICLE_v10005343mg PE=4 SV=1	24.07	6.87	352.3	709092	20	9	3	21.57	343	9445
327	CICLE_v10014248mg	V4W951	>tr|V4W951|V4W951_9ROSI Uncharacterized protein OS=Citrus clementina GN=CICLE_v10014248mg PE=4 SV=1	23.9	8.48	424.2	433845	6	4	1	7.13	856	29909
328	CICLE_v10025777mg	V4SRV6	>tr|V4SRV6|V4SRV6_9ROSI Uncharacterized protein OS=Citrus clementina GN=CICLE_v10025777mg PE=4 SV=1	23.89	8.62	531.4	559414	9	4	0	13.78	399	28385
329	CICLE_v10021801mg	V4TH78	>tr|V4TH78|V4TH78_9ROSI Reticulon-like protein OS=Citrus clementina GN=CICLE_v10021801mg PE=4 SV=1	23.86	16.56	801.8	7.89354e+06	68	7	1	20.7	256	12661
330	CICLE_v10025481mg	V4SP86	>tr|V4SP86|V4SP86_9ROSI Uncharacterized protein OS=Citrus clementina GN=CICLE_v10025481mg PE=3 SV=1	23.85	8.84	460.3	516470	6	4	2	9.86	487	20924
331	CICLE_v10011289mg	V4T2T9	>tr|V4T2T9|V4T2T9_9ROSI Uncharacterized protein OS=Citrus clementina GN=CICLE_v10011289mg PE=4 SV=1	23.81	8.66	434.4	1.12017e+06	13	9	0	13.85	628	9169
332	CICLE_v10025046mg	V4SJD9	>tr|V4SJD9|V4SJD9_9ROSI Uncharacterized protein OS=Citrus clementina GN=CICLE_v10025046mg PE=3 SV=1	23.69	6.58	346.8	706515	12	6	1	11	691	16654
333	CICLE_v10005996mg	V4U154	>tr|V4U154|V4U154_9ROSI Uncharacterized protein OS=Citrus clementina GN=CICLE_v10005996mg PE=4 SV=1	23.64	9.21	519.7	1.07009e+06	18	5	0	35.48	186	8804
334	CICLE_v100187402mg	V4T7Y6	>tr|V4T7Y6|V4T7Y6_9ROSI Uncharacterized protein (Fragment) OS=Citrus clementina GN=CICLE_v100187402mg PE=4 SV=1	23.61	6.97	398.9	658624	12	8	0	9.11	878	1689
335	CICLE_v10028159mg	V4SAJ0	>tr|V4SAJ0|V4SAJ0_9ROSI Uncharacterized protein OS=Citrus clementina GN=CICLE_v10028159mg PE=4 SV=1	23.48	8.46	313.6	743554	14	7	0	13.9	525	1274
336	CICLE_v10009346mg	V4UFG8	>tr|V4UFG8|V4UFG8_9ROSI Uncharacterized protein OS=Citrus clementina GN=CICLE_v10009346mg PE=3 SV=1	23.06	7.49	429.9	852762	20	9	2	44.49	236	15181
337	CICLE_v10011046mg	V4SRW7	>tr|V4SRW7|V4SRW7_9ROSI Uncharacterized protein OS=Citrus clementina GN=CICLE_v10011046mg PE=4 SV=1	23.01	8.85	498.7	722837	12	6	0	7.06	864	1685
338	CICLE_v10031039mg	V4SWQ9	>tr|V4SWQ9|V4SWQ9_9ROSI Uncharacterized protein OS=Citrus clementina GN=CICLE_v10031039mg PE=4 SV=1	22.92	8.52	448.4	1.11165e+06	17	10	1	16.47	589	1674
339	CICLE_v10028995mg	V4UEZ2	>tr|V4UEZ2|V4UEZ2_9ROSI Uncharacterized protein OS=Citrus clementina GN=CICLE_v10028995mg PE=3 SV=1	22.88	7.33	395.9	665405	12	6	1	20.7	285	17726
340	CICLE_v10012445mg	V4UX18	>tr|V4UX18|V4UX18_9ROSI Uncharacterized protein OS=Citrus clementina GN=CICLE_v10012445mg PE=4 SV=1	22.81	9.32	574.8	816002	9	4	0	22.63	274	14826
341	CICLE_v10009240mg	V4U1V0	>tr|V4U1V0|V4U1V0_9ROSI Uncharacterized protein OS=Citrus clementina GN=CICLE_v10009240mg PE=4 SV=1	22.74	6.6	283.3	910656	16	8	1	32.82	259	864
342	CICLE_v10018533mg	V4VT22	>tr|V4VT22|V4VT22_9ROSI Uncharacterized protein OS=Citrus clementina GN=CICLE_v10018533mg PE=4 SV=1	22.69	8.49	419.9	663688	10	8	1	7.36	1264	11875
343	CICLE_v10004310mg	V4U7R9	>tr|V4U7R9|V4U7R9_9ROSI Uncharacterized protein OS=Citrus clementina GN=CICLE_v10004310mg PE=4 SV=1	22.56	8.46	408.3	516467	10	6	1	7.65	837	9677
344	CICLE_v10007188mg	V4RM15	>tr|V4RM15|V4RM15_9ROSI Uncharacterized protein OS=Citrus clementina GN=CICLE_v10007188mg PE=4 SV=1	22.47	6.68	316	927637	10	6	0	8.1	839	17985
345	CICLE_v10011796mg	V4SXM6	>tr|V4SXM6|V4SXM6_9ROSI Uncharacterized protein OS=Citrus clementina GN=CICLE_v10011796mg PE=4 SV=1	22.45	7.33	478.5	453626	12	5	0	12.44	426	9562
346	CICLE_v10012779mg	V4SR92	>tr|V4SR92|V4SR92_9ROSI Uncharacterized protein OS=Citrus clementina GN=CICLE_v10012779mg PE=3 SV=1	22.37	8.46	394.7	497324	10	5	0	25.12	207	542
347	CICLE_v100306171mg	V4VBQ0	>tr|V4VBQ0|V4VBQ0_9ROSI Uncharacterized protein (Fragment) OS=Citrus clementina GN=CICLE_v100306171mg PE=4 SV=1	22.37	7.13	417.8	528893	9	5	1	8.41	725	6673
348	CICLE_v10032302mg	V4TDM1	>tr|V4TDM1|V4TDM1_9ROSI Uncharacterized protein OS=Citrus clementina GN=CICLE_v10032302mg PE=3 SV=1	22.31	12.04	693.1	1.51446e+06	19	3	0	14.29	287	8946
349	CICLE_v10002151mg	V4T3B2	>tr|V4T3B2|V4T3B2_9ROSI Uncharacterized protein OS=Citrus clementina GN=CICLE_v10002151mg PE=4 SV=1	22.2	8.64	530.7	1.24268e+06	15	6	2	23.62	271	4549
350	CICLE_v10017285mg	V4U666	>tr|V4U666|V4U666_9ROSI Cysteine proteinase inhibitor OS=Citrus clementina GN=CICLE_v10017285mg PE=3 SV=1	22.15	10.32	493.9	362236	8	3	0	50	100	79
351	CICLE_v10008274mg	V4UNA4	>tr|V4UNA4|V4UNA4_9ROSI Aspartate aminotransferase OS=Citrus clementina GN=CICLE_v10008274mg PE=4 SV=1	22.05	10.11	448.8	412845	9	4	0	12.03	449	4342
352	CICLE_v10004208mg	V4SEN9	>tr|V4SEN9|V4SEN9_9ROSI Uncharacterized protein OS=Citrus clementina GN=CICLE_v10004208mg PE=3 SV=1	22	7.37	357.3	1.24096e+06	13	9	2	9.03	1107	12240
353	CICLE_v10017121mg	V4W3A2	>tr|V4W3A2|V4W3A2_9ROSI Uncharacterized protein OS=Citrus clementina GN=CICLE_v10017121mg PE=3 SV=1	21.95	10.53	468.5	1.15333e+06	22	5	1	47.1	138	24403
354	CICLE_v10032537mg	V4T6F5	>tr|V4T6F5|V4T6F5_9ROSI Uncharacterized protein OS=Citrus clementina GN=CICLE_v10032537mg PE=3 SV=1	21.91	9.31	487.7	822328	15	5	1	29.08	251	44
355	CICLE_v10010995mg	V4UWV8	>tr|V4UWV8|V4UWV8_9ROSI Uncharacterized protein OS=Citrus clementina GN=CICLE_v10010995mg PE=4 SV=1	21.85	8.8	425.3	377248	6	5	1	5.99	969	8674
356	CICLE_v10000948mg	V4TFV8	>tr|V4TFV8|V4TFV8_9ROSI Catalase OS=Citrus clementina GN=CICLE_v10000948mg PE=3 SV=1	21.85	7.65	354.5	629350	11	5	1	11.16	493	3651
357	CICLE_v10018428mg	V4U2X8	>tr|V4U2X8|V4U2X8_9ROSI Uncharacterized protein OS=Citrus clementina GN=CICLE_v10018428mg PE=4 SV=1	21.85	7.05	321.3	736634	10	7	0	2.59	2628	18604
358	CICLE_v10016039mg	V4UER3	>tr|V4UER3|V4UER3_9ROSI Uncharacterized protein OS=Citrus clementina GN=CICLE_v10016039mg PE=4 SV=1	21.85	7.19	377.5	1.47408e+06	18	8	3	29.22	308	2011
359	CICLE_v10020378mg	V4TQ66	>tr|V4TQ66|V4TQ66_9ROSI Uncharacterized protein OS=Citrus clementina GN=CICLE_v10020378mg PE=4 SV=1	21.84	8.4	317.9	304308	5	5	1	20.15	412	25096
360	CICLE_v10005631mg	V4TZP2	>tr|V4TZP2|V4TZP2_9ROSI Uncharacterized protein OS=Citrus clementina GN=CICLE_v10005631mg PE=4 SV=1	21.81	9.17	481.3	344729	10	5	3	20.15	268	469
361	CICLE_v10005970mg	V4S6W0	>tr|V4S6W0|V4S6W0_9ROSI Uncharacterized protein OS=Citrus clementina GN=CICLE_v10005970mg PE=4 SV=1	21.78	8.49	422.2	614454	11	5	2	27.6	192	28242
362	CICLE_v100001492mg	V4V191	>tr|V4V191|V4V191_9ROSI Uncharacterized protein (Fragment) OS=Citrus clementina GN=CICLE_v100001492mg PE=4 SV=1	21.77	7.21	335	721673	12	8	0	11.06	895	10022
363	CICLE_v10024690mg	V4SPP0	>tr|V4SPP0|V4SPP0_9ROSI Uncharacterized protein OS=Citrus clementina GN=CICLE_v10024690mg PE=4 SV=1	21.64	8.48	455	577415	7	5	0	3.07	1630	19239
364	CICLE_v10012616mg	V4UUG1	>tr|V4UUG1|V4UUG1_9ROSI Uncharacterized protein OS=Citrus clementina GN=CICLE_v10012616mg PE=4 SV=1	21.44	7.17	355.2	376306	7	5	1	17.57	239	9647
365	CICLE_v10008147mg	V4UQV2	>tr|V4UQV2|V4UQV2_9ROSI Diacylglycerol kinase OS=Citrus clementina GN=CICLE_v10008147mg PE=3 SV=1	21.42	8.87	333.3	3.31027e+06	30	5	0	14.2	479	7965
366	CICLE_v10008025mg	V4UIG7	>tr|V4UIG7|V4UIG7_9ROSI Uridine kinase OS=Citrus clementina GN=CICLE_v10008025mg PE=3 SV=1	21.4	7.69	271.6	660974	13	7	2	15.73	515	13074
367	CICLE_v10009349mg	V4TS21	>tr|V4TS21|V4TS21_9ROSI Proteasome subunit beta type OS=Citrus clementina GN=CICLE_v10009349mg PE=3 SV=1	21.32	12.89	728.4	833519	12	6	0	25.42	236	26616
368	CICLE_v10018853mg	V4U7P6	>tr|V4U7P6|V4U7P6_9ROSI Uncharacterized protein OS=Citrus clementina GN=CICLE_v10018853mg PE=4 SV=1	21.27	7.31	398.5	562363	12	9	1	11.35	837	28709
369	CICLE_v10005070mg	V4RYU0	>tr|V4RYU0|V4RYU0_9ROSI Uncharacterized protein OS=Citrus clementina GN=CICLE_v10005070mg PE=4 SV=1	21.21	6.88	323	703209	11	4	0	12.56	414	27061
370	CICLE_v10011325mg	V4SYM0	>tr|V4SYM0|V4SYM0_9ROSI Uncharacterized protein OS=Citrus clementina GN=CICLE_v10011325mg PE=4 SV=1	21.01	10.02	410.1	622374	12	7	0	11.4	605	524
371	CICLE_v10031297mg	V4T939	>tr|V4T939|V4T939_9ROSI Carboxypeptidase OS=Citrus clementina GN=CICLE_v10031297mg PE=3 SV=1	21	9.1	496.2	698943	10	3	0	13.04	506	12328
372	CICLE_v10032680mg	V4TJL2	>tr|V4TJL2|V4TJL2_9ROSI Uncharacterized protein OS=Citrus clementina GN=CICLE_v10032680mg PE=3 SV=1	20.99	13.39	757.9	956105	19	6	1	20.89	225	20579
373	CICLE_v10012043mg	V4S6T4	>tr|V4S6T4|V4S6T4_9ROSI Uncharacterized protein OS=Citrus clementina GN=CICLE_v10012043mg PE=4 SV=1	20.98	6.48	355.4	347729	8	5	0	14.44	360	14763
374	CICLE_v10019859mg	V4TH53	>tr|V4TH53|V4TH53_9ROSI 6-phosphogluconate dehydrogenase, decarboxylating OS=Citrus clementina GN=CICLE_v10019859mg PE=3 SV=1	20.95	7.52	387.4	764736	11	5	0	10.93	494	20474
375	CICLE_v10008079mg	V4ULS3	>tr|V4ULS3|V4ULS3_9ROSI Uncharacterized protein OS=Citrus clementina GN=CICLE_v10008079mg PE=3 SV=1	20.89	10.35	447.3	599655	9	4	0	10.78	501	14095
376	CICLE_v10009830mg	V4U068	>tr|V4U068|V4U068_9ROSI Uncharacterized protein OS=Citrus clementina GN=CICLE_v10009830mg PE=4 SV=1	20.85	10.39	582.8	1.48384e+06	14	2	0	13.29	143	11017
377	CICLE_v10032550mg	V4TAN8	>tr|V4TAN8|V4TAN8_9ROSI Reticulon-like protein OS=Citrus clementina GN=CICLE_v10032550mg PE=4 SV=1	20.81	11.04	639.9	579722	12	3	0	16.53	248	30039
378	CICLE_v10018511mg	V4TU10	>tr|V4TU10|V4TU10_9ROSI Uncharacterized protein OS=Citrus clementina GN=CICLE_v10018511mg PE=4 SV=1	20.77	7.93	328.8	438747	6	3	0	3.6	1390	4077
379	CICLE_v10022662mg	V4TQR2	>tr|V4TQR2|V4TQR2_9ROSI Uncharacterized protein OS=Citrus clementina GN=CICLE_v10022662mg PE=3 SV=1	20.74	7.71	490.6	514907	10	4	2	33.33	153	11895
380	CICLE_v10000931mg	V4T3U7	>tr|V4T3U7|V4T3U7_9ROSI Uncharacterized protein OS=Citrus clementina GN=CICLE_v10000931mg PE=3 SV=1	20.72	8.52	459.9	682678	10	5	2	13.6	500	22575
381	CICLE_v10005917mg	V4SB17	>tr|V4SB17|V4SB17_9ROSI Uncharacterized protein OS=Citrus clementina GN=CICLE_v10005917mg PE=4 SV=1	20.58	8.54	469.9	562872	14	7	1	36.14	202	28667
382	CICLE_v10002764mg	V4T8G2	>tr|V4T8G2|V4T8G2_9ROSI Uncharacterized protein OS=Citrus clementina GN=CICLE_v10002764mg PE=3 SV=1	20.55	7.16	560.1	545781	10	6	3	46.71	152	22096
383	CICLE_v10008071mg	V4WC01	>tr|V4WC01|V4WC01_9ROSI Uncharacterized protein OS=Citrus clementina GN=CICLE_v10008071mg PE=4 SV=1	20.52	8.58	525.4	579751	14	7	4	12.1	504	3562
384	CICLE_v10006092mg	V4SEW2	>tr|V4SEW2|V4SEW2_9ROSI Uncharacterized protein OS=Citrus clementina GN=CICLE_v10006092mg PE=3 SV=1	20.48	11.24	621.5	457946	8	5	1	47.53	162	18393
385	CICLE_v10024839mg	V4ST62	>tr|V4ST62|V4ST62_9ROSI Uncharacterized protein OS=Citrus clementina GN=CICLE_v10024839mg PE=4 SV=1	20.47	7.56	398.3	946934	10	5	1	8.55	842	15735
386	CICLE_v10016769mg	V4U7M7	>tr|V4U7M7|V4U7M7_9ROSI Uncharacterized protein OS=Citrus clementina GN=CICLE_v10016769mg PE=4 SV=1	20.45	8.15	417.8	413244	9	4	0	21.5	200	24085
387	CICLE_v10015017mg	V4UAW9	>tr|V4UAW9|V4UAW9_9ROSI Glutamate decarboxylase OS=Citrus clementina GN=CICLE_v10015017mg PE=3 SV=1	20.45	6.72	292.1	673021	12	7	2	19.51	364	2558
388	CICLE_v10000949mg	V4V622	>tr|V4V622|V4V622_9ROSI Aldehyde dehydrogenase OS=Citrus clementina GN=CICLE_v10000949mg PE=3 SV=1	20.34	6.94	359.7	801351	13	8	1	17.24	493	3932
389	CICLE_v10013022mg	V4T1L5	>tr|V4T1L5|V4T1L5_9ROSI Uncharacterized protein OS=Citrus clementina GN=CICLE_v10013022mg PE=3 SV=1	20.34	8.27	532	386281	8	3	0	23.33	150	22621
390	CICLE_v10026390mg	V4STL6	>tr|V4STL6|V4STL6_9ROSI Uncharacterized protein OS=Citrus clementina GN=CICLE_v10026390mg PE=3 SV=1	20.26	11.59	677.7	661332	11	4	1	21.28	235	11036
391	CICLE_v10032366mg	V4TJR4	>tr|V4TJR4|V4TJR4_9ROSI Uncharacterized protein OS=Citrus clementina GN=CICLE_v10032366mg PE=4 SV=1	20.23	9.41	514.6	716022	14	4	0	17.03	276	2097
392	CICLE_v10014388mg	V4UE34	>tr|V4UE34|V4UE34_9ROSI Uncharacterized protein OS=Citrus clementina GN=CICLE_v10014388mg PE=4 SV=1	20.17	11.54	618.2	503816	8	3	1	5.77	745	19870
393	CICLE_v10015897mg	V4U529	>tr|V4U529|V4U529_9ROSI Uncharacterized protein OS=Citrus clementina GN=CICLE_v10015897mg PE=4 SV=1	20.16	6.2	387.5	766708	11	5	0	17.93	329	21986
394	CICLE_v100308251mg	V4SUZ7	>tr|V4SUZ7|V4SUZ7_9ROSI Uncharacterized protein (Fragment) OS=Citrus clementina GN=CICLE_v100308251mg PE=4 SV=1	20.15	6.57	301.5	785353	8	5	0	16.83	315	10812
395	CICLE_v10000108mg	V4V6N3	>tr|V4V6N3|V4V6N3_9ROSI Uncharacterized protein OS=Citrus clementina GN=CICLE_v10000108mg PE=4 SV=1	20.01	8.46	435.9	888625	12	9	2	9.23	1084	9525
396	CICLE_v10007246mg	V4WHL0	>tr|V4WHL0|V4WHL0_9ROSI Uncharacterized protein OS=Citrus clementina GN=CICLE_v10007246mg PE=4 SV=1	19.98	7.05	319.3	412268	5	5	0	4.72	1461	11397
397	CICLE_v10004615mg	V4S3M8	>tr|V4S3M8|V4S3M8_9ROSI Uncharacterized protein OS=Citrus clementina GN=CICLE_v10004615mg PE=4 SV=1	19.91	8.46	489.8	805717	18	10	2	16.81	583	20510
398	CICLE_v10001908mg	V4TED8	>tr|V4TED8|V4TED8_9ROSI Uncharacterized protein OS=Citrus clementina GN=CICLE_v10001908mg PE=4 SV=1	19.84	8.56	509.5	703425	12	5	2	24.68	312	20577
399	CICLE_v10033729mg	V4TJS2	>tr|V4TJS2|V4TJS2_9ROSI Uncharacterized protein OS=Citrus clementina GN=CICLE_v10033729mg PE=4 SV=1	19.69	7.41	390.4	286296	6	4	1	11.71	444	14773
400	CICLE_v10012274mg	V4S5F4	>tr|V4S5F4|V4S5F4_9ROSI Uncharacterized protein OS=Citrus clementina GN=CICLE_v10012274mg PE=3 SV=1	19.59	9.01	392	453374	10	6	4	22.9	310	23728
401	CICLE_v10022379mg	V4U133	>tr|V4U133|V4U133_9ROSI Uncharacterized protein OS=Citrus clementina GN=CICLE_v10022379mg PE=3 SV=1	19.57	6.73	391.7	420149	9	3	0	19.17	193	30362
402	CICLE_v10005613mg	V4SCJ2	>tr|V4SCJ2|V4SCJ2_9ROSI Uncharacterized protein OS=Citrus clementina GN=CICLE_v10005613mg PE=3 SV=1	19.52	10.59	621.7	685966	10	4	1	17.28	272	24373
403	CICLE_v10025394mg	V4SFB6	>tr|V4SFB6|V4SFB6_9ROSI Uncharacterized protein OS=Citrus clementina GN=CICLE_v10025394mg PE=3 SV=1	19.41	10.04	391.8	591079	11	5	0	13.28	512	817
404	CICLE_v10012856mg	V4S920	>tr|V4S920|V4S920_9ROSI Uncharacterized protein OS=Citrus clementina GN=CICLE_v10012856mg PE=4 SV=1	19.41	5.74	355.3	915914	13	7	3	41.88	191	27899
405	CICLE_v10025945mg	V4SQM5	>tr|V4SQM5|V4SQM5_9ROSI Malate dehydrogenase OS=Citrus clementina GN=CICLE_v10025945mg PE=3 SV=1	19.4	8.81	483	722346	11	4	1	17.03	276	13326
406	CICLE_v10016127mg	V4UCZ1	>tr|V4UCZ1|V4UCZ1_9ROSI Uncharacterized protein OS=Citrus clementina GN=CICLE_v10016127mg PE=4 SV=1	19.39	7.08	390.9	517866	10	5	0	19.86	292	23869
407	CICLE_v10028217mg	V4SCG3	>tr|V4SCG3|V4SCG3_9ROSI Uncharacterized protein OS=Citrus clementina GN=CICLE_v10028217mg PE=4 SV=1	19.37	6.33	333.7	371950	10	4	0	7.56	516	15640
408	CICLE_v10029296mg	V4RR17	>tr|V4RR17|V4RR17_9ROSI Uncharacterized protein OS=Citrus clementina GN=CICLE_v10029296mg PE=4 SV=1	19.28	8.29	296.7	554566	9	4	0	21.95	205	7138
409	CICLE_v10029467mg	V4SLT9	>tr|V4SLT9|V4SLT9_9ROSI Uncharacterized protein OS=Citrus clementina GN=CICLE_v10029467mg PE=3 SV=1	19.23	4.86	340.7	6.09713e+06	45	7	1	29.75	158	26362
410	CICLE_v10026781mg	V4SE49	>tr|V4SE49|V4SE49_9ROSI Thioredoxin OS=Citrus clementina GN=CICLE_v10026781mg PE=3 SV=1	19.2	7.86	453.8	1.17082e+06	17	4	2	30.83	120	3130
411	CICLE_v10006852mg	V4SCA3	>tr|V4SCA3|V4SCA3_9ROSI Uncharacterized protein OS=Citrus clementina GN=CICLE_v10006852mg PE=4 SV=1	19.2	9.52	439.8	748225	12	4	0	22.06	204	14131
412	CICLE_v10021340mg	V4T0T1	>tr|V4T0T1|V4T0T1_9ROSI Uncharacterized protein OS=Citrus clementina GN=CICLE_v10021340mg PE=4 SV=1	19.18	8.25	496	701797	20	10	2	30.46	302	1444
413	CICLE_v10021378mg	V4VW15	>tr|V4VW15|V4VW15_9ROSI Uncharacterized protein OS=Citrus clementina GN=CICLE_v10021378mg PE=3 SV=1	19.13	8.46	397.7	566092	15	4	0	14.38	299	16498
414	CICLE_v10019630mg	V4VS36	>tr|V4VS36|V4VS36_9ROSI Uncharacterized protein OS=Citrus clementina GN=CICLE_v10019630mg PE=4 SV=1	19.1	5.87	272.6	529449	11	7	0	13.91	539	10795
415	CICLE_v10028792mg	V4SCP6	>tr|V4SCP6|V4SCP6_9ROSI Uncharacterized protein OS=Citrus clementina GN=CICLE_v10028792mg PE=4 SV=1	18.98	7.99	429	393443	6	4	0	10.59	340	439
416	CICLE_v10015934mg	V4TR92	>tr|V4TR92|V4TR92_9ROSI Uncharacterized protein OS=Citrus clementina GN=CICLE_v10015934mg PE=4 SV=1	18.97	7.08	409.6	427116	8	4	0	13.31	323	11376
417	CICLE_v10014108mg	V4U1K0	>tr|V4U1K0|V4U1K0_9ROSI Phospholipid-transporting ATPase OS=Citrus clementina GN=CICLE_v10014108mg PE=3 SV=1	18.91	9.03	550.2	631672	8	8	3	9.62	811	199
418	CICLE_v10031993mg	V4TBU3	>tr|V4TBU3|V4TBU3_9ROSI Uncharacterized protein OS=Citrus clementina GN=CICLE_v10031993mg PE=4 SV=1	18.81	8.66	391.1	732491	11	5	1	17.44	344	20344
419	CICLE_v10016025mg	V4U934	>tr|V4U934|V4U934_9ROSI Uncharacterized protein OS=Citrus clementina GN=CICLE_v10016025mg PE=4 SV=1	18.79	9	541.9	544481	9	3	0	13.87	310	433
420	CICLE_v10014341mg	V4W2Z9	>tr|V4W2Z9|V4W2Z9_9ROSI Chloride channel protein OS=Citrus clementina GN=CICLE_v10014341mg PE=3 SV=1	18.5	7.36	345.4	403353	5	4	0	8.17	783	876
421	CICLE_v10000804mg	V4TE12	>tr|V4TE12|V4TE12_9ROSI Uncharacterized protein OS=Citrus clementina GN=CICLE_v10000804mg PE=4 SV=1	18.5	7	364.8	485645	6	6	1	13.2	538	4789
422	CICLE_v10001093mg	V4T1S2	>tr|V4T1S2|V4T1S2_9ROSI Uncharacterized protein OS=Citrus clementina GN=CICLE_v10001093mg PE=4 SV=1	18.46	7.96	304.6	416188	6	4	1	10.26	458	7541
423	CICLE_v10004539mg	V4U716	>tr|V4U716|V4U716_9ROSI Uncharacterized protein OS=Citrus clementina GN=CICLE_v10004539mg PE=4 SV=1	18.41	6.48	286.6	221828	5	4	1	7.09	635	11572
424	CICLE_v10011817mg	V4SZC7	>tr|V4SZC7|V4SZC7_9ROSI Uncharacterized protein OS=Citrus clementina GN=CICLE_v10011817mg PE=4 SV=1	18.37	7.79	362.6	186718	3	3	0	11.61	422	7469
425	CICLE_v10020481mg	V4TZU3	>tr|V4TZU3|V4TZU3_9ROSI Mitogen-activated protein kinase OS=Citrus clementina GN=CICLE_v10020481mg PE=3 SV=1	18.34	8.88	559	482433	6	3	1	11.06	398	4080
426	CICLE_v10025114mg	V4SJT5	>tr|V4SJT5|V4SJT5_9ROSI Uncharacterized protein OS=Citrus clementina GN=CICLE_v10025114mg PE=3 SV=1	18.28	8.66	672.4	916508	10	4	1	9.85	650	16795
427	CICLE_v10016829mg	V4TKG8	>tr|V4TKG8|V4TKG8_9ROSI Uncharacterized protein OS=Citrus clementina GN=CICLE_v10016829mg PE=4 SV=1	18.26	11.74	663.5	190461	2	2	0	16.23	191	21440
428	CICLE_v10012015mg	V4SSU4	>tr|V4SSU4|V4SSU4_9ROSI Uncharacterized protein OS=Citrus clementina GN=CICLE_v10012015mg PE=4 SV=1	18.2	11.26	604.4	200270	3	3	0	12.02	366	20851
429	CICLE_v10032910mg	V4SU12	>tr|V4SU12|V4SU12_9ROSI Uncharacterized protein OS=Citrus clementina GN=CICLE_v10032910mg PE=4 SV=1	18.19	9.33	484.2	367609	5	2	1	12.79	172	10835
430	CICLE_v10009740mg	V4UFM5	>tr|V4UFM5|V4UFM5_9ROSI Uncharacterized protein OS=Citrus clementina GN=CICLE_v10009740mg PE=4 SV=1	18.16	6.33	344.6	291055	7	4	0	22.7	163	3950
431	CICLE_v10017916mg	V4UKS8	>tr|V4UKS8|V4UKS8_9ROSI Uncharacterized protein OS=Citrus clementina GN=CICLE_v10017916mg PE=4 SV=1	18.16	9.1	507.1	501061	4	2	0	51.28	78	24882
432	CICLE_v10005363mg	V4RJ07	>tr|V4RJ07|V4RJ07_9ROSI Uncharacterized protein OS=Citrus clementina GN=CICLE_v10005363mg PE=4 SV=1	18.14	8.75	502.7	598038	10	3	0	10.03	339	28306
433	CICLE_v10018820mg	V4TNC4	>tr|V4TNC4|V4TNC4_9ROSI Uncharacterized protein OS=Citrus clementina GN=CICLE_v10018820mg PE=3 SV=1	18.12	7.35	396.8	756321	19	12	1	12.82	866	9244
434	CICLE_v10002463mg	V4SUZ6	>tr|V4SUZ6|V4SUZ6_9ROSI Uncharacterized protein OS=Citrus clementina GN=CICLE_v10002463mg PE=3 SV=1	18.03	10.27	408.9	889606	14	4	1	26.41	212	30880
435	CICLE_v10032800mg	V4SVI6	>tr|V4SVI6|V4SVI6_9ROSI Uncharacterized protein OS=Citrus clementina GN=CICLE_v10032800mg PE=3 SV=1	17.98	6.89	334.5	764259	15	7	1	23.86	197	9806
436	CICLE_v10019673mg	V4TI05	>tr|V4TI05|V4TI05_9ROSI Uncharacterized protein OS=Citrus clementina GN=CICLE_v10019673mg PE=4 SV=1	17.95	6.75	328.8	215202	5	3	1	6.78	531	30351
437	CICLE_v10019763mg	V4TXY7	>tr|V4TXY7|V4TXY7_9ROSI Uncharacterized protein OS=Citrus clementina GN=CICLE_v10019763mg PE=4 SV=1	17.92	6.73	257.8	543966	7	4	0	12.7	512	7425
438	CICLE_v10001330mg	V4TB58	>tr|V4TB58|V4TB58_9ROSI Uncharacterized protein OS=Citrus clementina GN=CICLE_v10001330mg PE=4 SV=1	17.91	9.31	492.2	354901	6	3	0	11.19	402	16196
439	CICLE_v100136622mg	V4SZJ0	>tr|V4SZJ0|V4SZJ0_9ROSI Uncharacterized protein (Fragment) OS=Citrus clementina GN=CICLE_v100136622mg PE=4 SV=1	17.83	9.41	515.7	901658	13	3	0	15.97	263	16513
440	CICLE_v10013297mg	V4S4K3	>tr|V4S4K3|V4S4K3_9ROSI Uncharacterized protein OS=Citrus clementina GN=CICLE_v10013297mg PE=4 SV=1	17.82	9.01	453.3	203545	2	2	0	60.32	63	1121
441	CICLE_v10004711mg	V4S7Q6	>tr|V4S7Q6|V4S7Q6_9ROSI Uncharacterized protein OS=Citrus clementina GN=CICLE_v10004711mg PE=3 SV=1	17.82	6.9	360.8	418571	8	6	0	10.17	531	18208
442	CICLE_v10019466mg	V4U044	>tr|V4U044|V4U044_9ROSI Uncharacterized protein OS=Citrus clementina GN=CICLE_v10019466mg PE=4 SV=1	17.79	8.77	528.6	454214	9	4	1	9.52	578	26591
443	CICLE_v10026756mg	V4SHK6	>tr|V4SHK6|V4SHK6_9ROSI Profilin OS=Citrus clementina GN=CICLE_v10026756mg PE=3 SV=1	17.73	8.42	508.1	549854	8	3	1	32.06	131	25006
444	CICLE_v10019196mg	V4TUD6	>tr|V4TUD6|V4TUD6_9ROSI Uncharacterized protein OS=Citrus clementina GN=CICLE_v10019196mg PE=4 SV=1	17.73	7.8	341.9	676214	24	9	3	15.5	529	254
445	CICLE_v10031191mg	V4SU82	>tr|V4SU82|V4SU82_9ROSI Uncharacterized protein OS=Citrus clementina GN=CICLE_v10031191mg PE=3 SV=1	17.72	8.48	470.3	753149	14	7	2	12.71	535	23796
446	CICLE_v10031414mg	V4TEZ9	>tr|V4TEZ9|V4TEZ9_9ROSI Uncharacterized protein OS=Citrus clementina GN=CICLE_v10031414mg PE=3 SV=1	17.7	7.32	254.3	365890	6	4	0	12.03	474	21380
447	CICLE_v10024146mg	V4VWD1	>tr|V4VWD1|V4VWD1_9ROSI Uncharacterized protein (Fragment) OS=Citrus clementina GN=CICLE_v10024146mg PE=4 SV=1	17.65	8.91	375	803952	10	5	1	7.72	816	10520
448	CICLE_v10001722mg	V4T2M2	>tr|V4T2M2|V4T2M2_9ROSI Uncharacterized protein OS=Citrus clementina GN=CICLE_v10001722mg PE=4 SV=1	17.64	7.72	355.7	891387	11	5	2	19.77	344	11124
449	CICLE_v10011878mg	V4SY92	>tr|V4SY92|V4SY92_9ROSI Uncharacterized protein OS=Citrus clementina GN=CICLE_v10011878mg PE=4 SV=1	17.63	9.49	560.5	727028	10	6	3	17.28	405	8560
450	CICLE_v10022652mg	V4TA42	>tr|V4TA42|V4TA42_9ROSI Uncharacterized protein OS=Citrus clementina GN=CICLE_v10022652mg PE=3 SV=1	17.63	8.99	509.3	432390	5	2	1	21.94	155	17101
451	CICLE_v10022818mg	V4T978	>tr|V4T978|V4T978_9ROSI Uncharacterized protein OS=Citrus clementina GN=CICLE_v10022818mg PE=3 SV=1	17.54	9.18	448	261416	5	3	1	39.55	134	16517
452	CICLE_v10004343mg	V4U4S9	>tr|V4U4S9|V4U4S9_9ROSI Uncharacterized protein OS=Citrus clementina GN=CICLE_v10004343mg PE=3 SV=1	17.51	7.22	290.2	271237	6	5	1	7.18	808	13376
453	CICLE_v10021104mg	V4TT01	>tr|V4TT01|V4TT01_9ROSI Uncharacterized protein OS=Citrus clementina GN=CICLE_v10021104mg PE=4 SV=1	17.51	8.34	479.6	695851	12	4	0	19.15	329	6153
454	CICLE_v10005215mg	V4RXM3	>tr|V4RXM3|V4RXM3_9ROSI Uncharacterized protein OS=Citrus clementina GN=CICLE_v10005215mg PE=4 SV=1	17.49	6.73	255.1	475881	6	4	0	15.49	368	568
455	CICLE_v10007502mg	V4WHY8	>tr|V4WHY8|V4WHY8_9ROSI Chloride channel protein OS=Citrus clementina GN=CICLE_v10007502mg PE=3 SV=1	17.49	9.14	369.1	394806	8	5	0	7.81	794	30259
456	CICLE_v10025279mg	V4SR28	>tr|V4SR28|V4SR28_9ROSI Uncharacterized protein OS=Citrus clementina GN=CICLE_v10025279mg PE=4 SV=1	17.41	10.02	483.2	365874	5	2	0	7.24	566	15484
457	CICLE_v10032692mg	V4VCL1	>tr|V4VCL1|V4VCL1_9ROSI Proteasome subunit beta type OS=Citrus clementina GN=CICLE_v10032692mg PE=3 SV=1	17.39	12.34	623.7	720396	11	3	2	18.83	223	27100
458	CICLE_v100061991mg	V4S7C4	>tr|V4S7C4|V4S7C4_9ROSI Uncharacterized protein (Fragment) OS=Citrus clementina GN=CICLE_v100061991mg PE=4 SV=1	17.31	6.75	375.8	654056	12	4	1	46.25	80	12744
459	CICLE_v10022007mg	V4TDI4	>tr|V4TDI4|V4TDI4_9ROSI Uncharacterized protein OS=Citrus clementina GN=CICLE_v10022007mg PE=4 SV=1	17.3	9.26	534.3	338892	5	2	0	17.02	235	30069
460	CICLE_v10016252mg	V4TN72	>tr|V4TN72|V4TN72_9ROSI Uncharacterized protein OS=Citrus clementina GN=CICLE_v10016252mg PE=4 SV=1	17.27	6.32	379	165023	4	4	0	14.44	270	722
461	CICLE_v10002139mg	V4T6N4	>tr|V4T6N4|V4T6N4_9ROSI Uncharacterized protein OS=Citrus clementina GN=CICLE_v10002139mg PE=4 SV=1	17.24	5.98	292.3	291572	8	4	0	15.75	273	5258
462	CICLE_v10029223mg	V4SMN7	>tr|V4SMN7|V4SMN7_9ROSI Uncharacterized protein OS=Citrus clementina GN=CICLE_v10029223mg PE=4 SV=1	17.16	9.41	498.5	686372	10	4	1	33.04	227	3133
463	CICLE_v10032141mg	V4T6T5	>tr|V4T6T5|V4T6T5_9ROSI 60S acidic ribosomal protein P0 OS=Citrus clementina GN=CICLE_v10032141mg PE=3 SV=1	17.12	9.01	448.1	183377	2	2	0	10.34	319	19175
464	CICLE_v10007447mg	V4UI13	>tr|V4UI13|V4UI13_9ROSI Beta-adaptin-like protein OS=Citrus clementina GN=CICLE_v10007447mg PE=3 SV=1	17.04	7.72	376.4	361751	5	4	0	6.43	840	28054
465	CICLE_v10030583mg	V4VE97	>tr|V4VE97|V4VE97_9ROSI Uncharacterized protein OS=Citrus clementina GN=CICLE_v10030583mg PE=4 SV=1	16.94	8.14	388.3	479564	5	4	1	4.48	1049	1788
466	>tr|A0A097PS95|A0A097PS95_9ROSI ARM repeat superfamily protein (Fragment) OS=Citrus clementina 2	A0A097PS95	>tr|A0A097PS95|A0A097PS95_9ROSI ARM repeat superfamily protein (Fragment) OS=Citrus clementina PE=2 SV=1	16.94	9.41	505.8	287002	6	3	0	8.84	464	26047
467	CICLE_v10015678mg	V4W2R1	>tr|V4W2R1|V4W2R1_9ROSI Uncharacterized protein OS=Citrus clementina GN=CICLE_v10015678mg PE=3 SV=1	16.91	9.35	501.2	205470	5	3	0	12.77	368	23441
468	CICLE_v10005019mg	V4U867	>tr|V4U867|V4U867_9ROSI Uncharacterized protein OS=Citrus clementina GN=CICLE_v10005019mg PE=3 SV=1	16.85	7.45	426.7	332020	3	3	0	10.89	404	20104
469	CICLE_v10027724mg	V4SLK1	>tr|V4SLK1|V4SLK1_9ROSI Uncharacterized protein OS=Citrus clementina GN=CICLE_v10027724mg PE=3 SV=1	16.84	6.52	404.5	262397	6	5	0	4.79	1064	1673
470	CICLE_v10028310mg	V4SCC5	>tr|V4SCC5|V4SCC5_9ROSI Uncharacterized protein OS=Citrus clementina GN=CICLE_v10028310mg PE=4 SV=1	16.79	6.96	386.9	553460	8	4	0	9.93	453	896
471	CICLE_v10022481mg	V4VJ85	>tr|V4VJ85|V4VJ85_9ROSI Uncharacterized protein OS=Citrus clementina GN=CICLE_v10022481mg PE=4 SV=1	16.73	8.77	521.6	3.97072e+06	51	2	0	15.47	181	11954
472	CICLE_v10002536mg	V4SZJ1	>tr|V4SZJ1|V4SZJ1_9ROSI Uncharacterized protein OS=Citrus clementina GN=CICLE_v10002536mg PE=4 SV=1	16.71	6.96	459.1	597173	20	7	1	29.84	191	1937
473	CICLE_v10020128mg	V4U3G8	>tr|V4U3G8|V4U3G8_9ROSI Tubulin alpha chain OS=Citrus clementina GN=CICLE_v10020128mg PE=3 SV=1	16.71	8.45	504.2	622517	9	3	1	9.13	449	19826
474	CICLE_v10021203mg	V4VWW2	>tr|V4VWW2|V4VWW2_9ROSI Uncharacterized protein OS=Citrus clementina GN=CICLE_v10021203mg PE=4 SV=1	16.64	10.93	662.3	498236	8	3	0	8.75	320	1698
475	CICLE_v10019842mg	V4VJ81	>tr|V4VJ81|V4VJ81_9ROSI Uncharacterized protein OS=Citrus clementina GN=CICLE_v10019842mg PE=4 SV=1	16.6	8.3	289.6	318858	6	4	0	8.85	497	16687
476	CICLE_v10008034mg	V4UR09	>tr|V4UR09|V4UR09_9ROSI Uncharacterized protein OS=Citrus clementina GN=CICLE_v10008034mg PE=4 SV=1	16.55	8.02	354.1	529687	13	8	2	15.79	513	23588
477	CICLE_v10008509mg	V4UR80	>tr|V4UR80|V4UR80_9ROSI Uncharacterized protein OS=Citrus clementina GN=CICLE_v10008509mg PE=4 SV=1	16.54	8.35	426.5	534051	7	3	0	10.22	401	26137
478	CICLE_v10026120mg	V4SMV5	>tr|V4SMV5|V4SMV5_9ROSI Uncharacterized protein OS=Citrus clementina GN=CICLE_v10026120mg PE=3 SV=1	16.51	7.84	313.9	267459	6	5	0	16.61	313	8850
479	CICLE_v10028426mg	V4S6G6	>tr|V4S6G6|V4S6G6_9ROSI Tubulin alpha chain OS=Citrus clementina GN=CICLE_v10028426mg PE=3 SV=1	16.49	8.48	458.3	239355	4	2	0	7.56	450	17983
480	CICLE_v10029087mg	V4SJ14	>tr|V4SJ14|V4SJ14_9ROSI Uncharacterized protein OS=Citrus clementina GN=CICLE_v10029087mg PE=3 SV=1	16.48	12.54	653	318872	4	3	0	15.71	261	5837
481	CICLE_v10025542mg	V4SID8	>tr|V4SID8|V4SID8_9ROSI Uncharacterized protein OS=Citrus clementina GN=CICLE_v10025542mg PE=4 SV=1	16.4	6.03	327	1.58105e+06	21	7	1	13.03	468	9734
482	CICLE_v10000306mg	V4T646	>tr|V4T646|V4T646_9ROSI Uncharacterized protein OS=Citrus clementina GN=CICLE_v10000306mg PE=4 SV=1	16.37	8.77	517.9	218842	3	3	0	5.9	813	6144
483	CICLE_v10032714mg	V4T7U6	>tr|V4T7U6|V4T7U6_9ROSI Uncharacterized protein OS=Citrus clementina GN=CICLE_v10032714mg PE=4 SV=1	16.34	6.47	419.4	1.1799e+06	19	6	0	26.27	217	2141
484	CICLE_v10008343mg	V4UQ14	>tr|V4UQ14|V4UQ14_9ROSI Uncharacterized protein OS=Citrus clementina GN=CICLE_v10008343mg PE=4 SV=1	16.33	9.1	592.6	447042	7	3	0	13.13	434	30031
485	CICLE_v10014409mg	V4UGH4	>tr|V4UGH4|V4UGH4_9ROSI Uncharacterized protein OS=Citrus clementina GN=CICLE_v10014409mg PE=4 SV=1	16.3	8.8	412.3	265313	5	3	0	5.52	725	8124
486	CICLE_v10012950mg	V4SXS8	>tr|V4SXS8|V4SXS8_9ROSI Uncharacterized protein OS=Citrus clementina GN=CICLE_v10012950mg PE=4 SV=1	16.29	6.84	347.5	372635	6	4	0	24.24	165	21457
487	CICLE_v10016269mg	V4U7P5	>tr|V4U7P5|V4U7P5_9ROSI Uncharacterized protein OS=Citrus clementina GN=CICLE_v10016269mg PE=4 SV=1	16.28	8.85	437.5	150975	3	3	0	16.04	268	25560
488	CICLE_v10022130mg	V4TSE0	>tr|V4TSE0|V4TSE0_9ROSI Glutathione peroxidase OS=Citrus clementina GN=CICLE_v10022130mg PE=3 SV=1	16.26	6.59	363.9	836134	13	6	0	25.56	223	9142
489	CICLE_v10024797mg	V4RVU0	>tr|V4RVU0|V4RVU0_9ROSI Uncharacterized protein OS=Citrus clementina GN=CICLE_v10024797mg PE=4 SV=1	16.19	8.83	470	293707	4	3	0	4.22	971	2617
490	CICLE_v10006003mg	V4S840	>tr|V4S840|V4S840_9ROSI Uncharacterized protein OS=Citrus clementina GN=CICLE_v10006003mg PE=4 SV=1	16.18	12.54	670.3	628128	11	3	0	20.65	184	23921
491	CICLE_v10004776mg	V4S078	>tr|V4S078|V4S078_9ROSI Uncharacterized protein OS=Citrus clementina GN=CICLE_v10004776mg PE=4 SV=1	16.12	6.33	270.2	195288	4	4	1	9	511	4894
492	CICLE_v10019939mg	V4VLF9	>tr|V4VLF9|V4VLF9_9ROSI Flavin-containing monooxygenase OS=Citrus clementina GN=CICLE_v10019939mg PE=3 SV=1	16.1	6.78	436.3	321340	6	3	0	7.92	480	20744
493	CICLE_v10015059mg	V4U998	>tr|V4U998|V4U998_9ROSI Uncharacterized protein OS=Citrus clementina GN=CICLE_v10015059mg PE=4 SV=1	16.02	8.81	391.7	419717	5	4	1	10.49	486	16004
494	CICLE_v10021228mg	V4TVV1	>tr|V4TVV1|V4TVV1_9ROSI Uncharacterized protein OS=Citrus clementina GN=CICLE_v10021228mg PE=4 SV=1	15.99	8.49	416.3	334959	3	2	0	11.08	316	23907
495	CICLE_v10000513mg	V4SWX2	>tr|V4SWX2|V4SWX2_9ROSI Uncharacterized protein OS=Citrus clementina GN=CICLE_v10000513mg PE=4 SV=1	15.9	9.63	573.7	266034	3	2	0	4.57	635	4388
496	CICLE_v10019670mg	V4U2L2	>tr|V4U2L2|V4U2L2_9ROSI Uncharacterized protein OS=Citrus clementina GN=CICLE_v10019670mg PE=4 SV=1	15.9	8.42	267.4	559031	14	4	1	9.96	532	24964
497	CICLE_v10012768mg	V4SWB4	>tr|V4SWB4|V4SWB4_9ROSI Uncharacterized protein OS=Citrus clementina GN=CICLE_v10012768mg PE=4 SV=1	15.87	8.16	433.5	586286	11	5	0	21.53	209	3471
498	CICLE_v10013058mg	V4SWD9	>tr|V4SWD9|V4SWD9_9ROSI Uncharacterized protein OS=Citrus clementina GN=CICLE_v10013058mg PE=3 SV=1	15.85	6.54	430	1.01242e+06	11	4	2	27.66	141	24877
499	CICLE_v10005907mg	V4U1X7	>tr|V4U1X7|V4U1X7_9ROSI Uncharacterized protein OS=Citrus clementina GN=CICLE_v10005907mg PE=4 SV=1	15.85	6.46	312.9	645910	9	3	0	19.12	204	19344
500	CICLE_v100194171mg	V4TLD5	>tr|V4TLD5|V4TLD5_9ROSI Uncharacterized protein (Fragment) OS=Citrus clementina GN=CICLE_v100194171mg PE=4 SV=1	15.85	11.2	604.3	965455	18	5	1	31.58	171	9795
501	CICLE_v10004918mg	V4RYA8	>tr|V4RYA8|V4RYA8_9ROSI Uncharacterized protein OS=Citrus clementina GN=CICLE_v10004918mg PE=4 SV=1	15.82	6.46	268.5	397149	7	5	1	14.59	466	29792
502	CICLE_v10020008mg	V4VMP3	>tr|V4VMP3|V4VMP3_9ROSI Uncharacterized protein OS=Citrus clementina GN=CICLE_v10020008mg PE=3 SV=1	15.82	7.92	407	304492	4	3	1	9.11	472	20468
503	CICLE_v10012815mg	V4SP77	>tr|V4SP77|V4SP77_9ROSI Uncharacterized protein OS=Citrus clementina GN=CICLE_v10012815mg PE=4 SV=1	15.81	8.5	389.6	343758	5	4	1	27	200	8625
504	CICLE_v10012084mg	V4UX36	>tr|V4UX36|V4UX36_9ROSI Uncharacterized protein OS=Citrus clementina GN=CICLE_v10012084mg PE=4 SV=1	15.78	7.12	328.4	625321	11	5	2	17.09	351	21308
505	CICLE_v10009343mg	V4U193	>tr|V4U193|V4U193_9ROSI Uncharacterized protein OS=Citrus clementina GN=CICLE_v10009343mg PE=4 SV=1	15.73	8.83	460.5	156591	2	2	0	13.5	237	19443
506	CICLE_v10007219mg	V4WGQ4	>tr|V4WGQ4|V4WGQ4_9ROSI Uncharacterized protein OS=Citrus clementina GN=CICLE_v10007219mg PE=4 SV=1	15.71	6.99	339.3	616503	8	6	1	1.75	3704	7713
507	CICLE_v10024269mg	V4VY37	>tr|V4VY37|V4VY37_9ROSI Phosphomannomutase OS=Citrus clementina GN=CICLE_v10024269mg PE=3 SV=1	15.69	6.84	410.1	473346	11	5	1	19.22	281	25981
508	CICLE_v10012166mg	V4SNV3	>tr|V4SNV3|V4SNV3_9ROSI Uncharacterized protein OS=Citrus clementina GN=CICLE_v10012166mg PE=4 SV=1	15.66	6.73	253.4	539400	8	5	0	16.01	331	11786
509	CICLE_v10015820mg	V4U217	>tr|V4U217|V4U217_9ROSI Uncharacterized protein OS=Citrus clementina GN=CICLE_v10015820mg PE=4 SV=1	15.61	8.64	472	537722	5	3	1	12.21	344	23908
510	CICLE_v10011693mg	V4SNU5	>tr|V4SNU5|V4SNU5_9ROSI Uncharacterized protein OS=Citrus clementina GN=CICLE_v10011693mg PE=3 SV=1	15.6	8.57	537.5	355506	5	3	0	8.11	456	1546
511	CICLE_v10010950mg	V4S5K2	>tr|V4S5K2|V4S5K2_9ROSI Uncharacterized protein OS=Citrus clementina GN=CICLE_v10010950mg PE=3 SV=1	15.53	6.43	361.8	553186	5	5	2	5.12	1093	28424
512	CICLE_v10007695mg	V4URF8	>tr|V4URF8|V4URF8_9ROSI Transmembrane 9 superfamily member OS=Citrus clementina GN=CICLE_v10007695mg PE=3 SV=1	15.53	7.03	360.8	383700	9	4	2	6.58	653	14510
513	CICLE_v10031626mg	V4VGL9	>tr|V4VGL9|V4VGL9_9ROSI Uncharacterized protein OS=Citrus clementina GN=CICLE_v10031626mg PE=4 SV=1	15.5	8.46	407.6	198485	4	3	0	8.08	421	13118
514	CICLE_v10001239mg	V4SFU5	>tr|V4SFU5|V4SFU5_9ROSI Uncharacterized protein OS=Citrus clementina GN=CICLE_v10001239mg PE=4 SV=1	15.45	7.23	348.8	232910	3	3	0	10.78	408	9291
515	CICLE_v10033197mg	V4TE56	>tr|V4TE56|V4TE56_9ROSI Uncharacterized protein OS=Citrus clementina GN=CICLE_v10033197mg PE=4 SV=1	15.45	6.68	276.5	412484	5	3	1	57.95	88	9100
516	CICLE_v10004282mg	V4S6P4	>tr|V4S6P4|V4S6P4_9ROSI Calcium-transporting ATPase OS=Citrus clementina GN=CICLE_v10004282mg PE=3 SV=1	15.39	7.26	325.3	219518	4	3	1	4.8	875	12182
517	CICLE_v10011903mg	V4S6F1	>tr|V4S6F1|V4S6F1_9ROSI Uncharacterized protein OS=Citrus clementina GN=CICLE_v10011903mg PE=4 SV=1	15.36	8.16	481.4	685718	14	7	0	18.73	395	21853
518	CICLE_v10022061mg	V4TM00	>tr|V4TM00|V4TM00_9ROSI Uncharacterized protein OS=Citrus clementina GN=CICLE_v10022061mg PE=3 SV=1	15.35	5.61	317.4	1.13726e+06	24	8	4	32.17	230	5528
519	CICLE_v10026638mg	V4SNB9	>tr|V4SNB9|V4SNB9_9ROSI Uncharacterized protein OS=Citrus clementina GN=CICLE_v10026638mg PE=4 SV=1	15.26	8.57	546.8	217483	3	3	0	22.49	169	31012
520	CICLE_v10016043mg	V4TIQ3	>tr|V4TIQ3|V4TIQ3_9ROSI Peroxidase OS=Citrus clementina GN=CICLE_v10016043mg PE=3 SV=1	15.21	8.15	364.8	276803	4	2	0	10.75	307	22157
521	CICLE_v10021732mg	V4VTI1	>tr|V4VTI1|V4VTI1_9ROSI Uncharacterized protein OS=Citrus clementina GN=CICLE_v10021732mg PE=4 SV=1	15.19	5.03	327.4	428752	9	4	2	19.01	263	22567
522	CICLE_v10000790mg	V4V581	>tr|V4V581|V4V581_9ROSI Uncharacterized protein OS=Citrus clementina GN=CICLE_v10000790mg PE=3 SV=1	15.16	10.04	410.1	491174	8	6	1	14.26	540	13178
523	CICLE_v10012997mg	V4S784	>tr|V4S784|V4S784_9ROSI Uncharacterized protein OS=Citrus clementina GN=CICLE_v10012997mg PE=4 SV=1	15.12	6.64	258.1	358938	8	4	2	33.77	154	5334
524	CICLE_v10007700mg	V4UK60	>tr|V4UK60|V4UK60_9ROSI Lysine--tRNA ligase OS=Citrus clementina GN=CICLE_v10007700mg PE=3 SV=1	15.06	9.03	398.7	484655	13	7	2	11.92	621	13290
525	CICLE_v10007716mg	V4TSH8	>tr|V4TSH8|V4TSH8_9ROSI Transmembrane 9 superfamily member OS=Citrus clementina GN=CICLE_v10007716mg PE=3 SV=1	14.96	8.38	359.4	418543	7	2	1	4.36	642	21192
526	CICLE_v10014543mg	V4TF49	>tr|V4TF49|V4TF49_9ROSI Uncharacterized protein OS=Citrus clementina GN=CICLE_v10014543mg PE=4 SV=1	14.85	6.78	323.3	543967	9	7	1	10.7	654	29893
527	CICLE_v10009743mg	V4UPR2	>tr|V4UPR2|V4UPR2_9ROSI Uncharacterized protein OS=Citrus clementina GN=CICLE_v10009743mg PE=4 SV=1	14.82	8.15	360.2	486333	10	4	0	31.48	162	30411
528	CICLE_v10026113mg	V4SM89	>tr|V4SM89|V4SM89_9ROSI 40S ribosomal protein SA OS=Citrus clementina GN=CICLE_v10026113mg PE=3 SV=1	14.79	8.9	506.9	431892	7	3	0	11.39	316	2674
529	CICLE_v10002406mg	V4V5B0	>tr|V4V5B0|V4V5B0_9ROSI Uncharacterized protein OS=Citrus clementina GN=CICLE_v10002406mg PE=3 SV=1	14.78	7.02	372	684499	12	5	1	18.47	222	22053
530	CICLE_v10013054mg	V4UXJ0	>tr|V4UXJ0|V4UXJ0_9ROSI Uncharacterized protein OS=Citrus clementina GN=CICLE_v10013054mg PE=4 SV=1	14.75	7.33	371	2.98918e+06	21	6	2	32.17	143	9057
531	CICLE_v10025774mg	V4UM97	>tr|V4UM97|V4UM97_9ROSI Uncharacterized protein OS=Citrus clementina GN=CICLE_v10025774mg PE=3 SV=1	14.74	6.22	360.7	394734	4	3	0	9	400	9860
532	CICLE_v10014709mg	V4TN45	>tr|V4TN45|V4TN45_9ROSI Uncharacterized protein OS=Citrus clementina GN=CICLE_v10014709mg PE=3 SV=1	14.69	7.05	426.7	322763	6	5	2	9.39	586	4933
533	CICLE_v10020554mg	V4TQ35	>tr|V4TQ35|V4TQ35_9ROSI Uncharacterized protein OS=Citrus clementina GN=CICLE_v10020554mg PE=4 SV=1	14.64	8.62	528.5	178688	4	2	0	7.37	380	6105
534	CICLE_v10019068mg	V4TLH5	>tr|V4TLH5|V4TLH5_9ROSI Uncharacterized protein OS=Citrus clementina GN=CICLE_v10019068mg PE=4 SV=1	14.61	7.77	481	173054	3	3	0	5.6	643	15021
535	CICLE_v10004595mg	V4SD80	>tr|V4SD80|V4SD80_9ROSI Uncharacterized protein OS=Citrus clementina GN=CICLE_v10004595mg PE=4 SV=1	14.6	6.43	246.3	495502	4	3	1	11.54	468	2379
536	CICLE_v10006127mg	V4RZM7	>tr|V4RZM7|V4RZM7_9ROSI Uncharacterized protein OS=Citrus clementina GN=CICLE_v10006127mg PE=3 SV=1	14.51	7.33	325.2	151399	2	2	1	21.94	155	23689
537	CICLE_v10007808mg	V4TWU1	>tr|V4TWU1|V4TWU1_9ROSI Uncharacterized protein OS=Citrus clementina GN=CICLE_v10007808mg PE=3 SV=1	14.43	7.64	282.4	261325	3	2	0	5.92	591	5772
538	CICLE_v10023962mg	V4TTB5	>tr|V4TTB5|V4TTB5_9ROSI Uncharacterized protein OS=Citrus clementina GN=CICLE_v10023962mg PE=3 SV=1	14.42	7.56	430	474790	7	5	2	13.79	428	3197
539	CICLE_v10018991mg	V4TY40	>tr|V4TY40|V4TY40_9ROSI Uncharacterized protein OS=Citrus clementina GN=CICLE_v10018991mg PE=4 SV=1	14.35	6.73	348.3	218753	6	4	0	6.28	748	23393
540	CICLE_v10018887mg	V4VK56	>tr|V4VK56|V4VK56_9ROSI Uncharacterized protein OS=Citrus clementina GN=CICLE_v10018887mg PE=4 SV=1	14.3	7.41	409.3	363890	5	2	0	3.57	813	21961
541	CICLE_v10011785mg	V4S8K7	>tr|V4S8K7|V4S8K7_9ROSI Glutamine synthetase OS=Citrus clementina GN=CICLE_v10011785mg PE=3 SV=1	14.29	7.58	331.4	820365	12	3	0	11.65	429	21087
542	CICLE_v10015260mg	V4U8P8	>tr|V4U8P8|V4U8P8_9ROSI Uncharacterized protein OS=Citrus clementina GN=CICLE_v10015260mg PE=3 SV=1	14.21	6.57	314.4	255544	5	4	0	8.6	442	12233
543	CICLE_v10028714mg	V4SA43	>tr|V4SA43|V4SA43_9ROSI Uncharacterized protein OS=Citrus clementina GN=CICLE_v10028714mg PE=3 SV=1	14.14	7.62	317.3	517446	5	2	0	10.58	359	16350
544	CICLE_v10022372mg	V4TZ82	>tr|V4TZ82|V4TZ82_9ROSI Uncharacterized protein OS=Citrus clementina GN=CICLE_v10022372mg PE=4 SV=1	14.13	7.43	455.9	851705	12	6	1	34.02	194	2254
545	CICLE_v10022113mg	V4T8C6	>tr|V4T8C6|V4T8C6_9ROSI Uncharacterized protein OS=Citrus clementina GN=CICLE_v10022113mg PE=3 SV=1	14.1	8.68	287.2	333752	5	2	0	16.07	224	20865
546	CICLE_v10013046mg	V4SP59	>tr|V4SP59|V4SP59_9ROSI Uncharacterized protein OS=Citrus clementina GN=CICLE_v10013046mg PE=3 SV=1	14.05	5.79	328.2	3872717	37	6	0	28.97	145	8320
547	CICLE_v10015917mg	V4U5U4	>tr|V4U5U4|V4U5U4_9ROSI Eukaryotic translation initiation factor 3 subunit I OS=Citrus clementina GN=CICLE_v10015917mg PE=3 SV=1	14.05	6.97	454.7	208232	3	3	1	11.35	326	17882
548	CICLE_v10022828mg	V4VXA4	>tr|V4VXA4|V4VXA4_9ROSI Uncharacterized protein OS=Citrus clementina GN=CICLE_v10022828mg PE=3 SV=1	14.04	6.59	341.9	301016	6	3	0	41.22	131	154
549	CICLE_v10031662mg	V4VHI6	>tr|V4VHI6|V4VHI6_9ROSI Uncharacterized protein OS=Citrus clementina GN=CICLE_v10031662mg PE=4 SV=1	14.01	7.53	354.1	248865	5	4	1	10.1	416	14631
550	CICLE_v10030303mg	V4SAR4	>tr|V4SAR4|V4SAR4_9ROSI Uncharacterized protein OS=Citrus clementina GN=CICLE_v10030303mg PE=3 SV=1	14	6.87	300.5	239525	6	3	0	21.15	156	14953
551	CICLE_v10031185mg	V4SR15	>tr|V4SR15|V4SR15_9ROSI Uncharacterized protein OS=Citrus clementina GN=CICLE_v10031185mg PE=3 SV=1	13.98	5.26	315.4	662221	13	5	1	10.78	538	26807
552	CICLE_v10011669mg	V4T3Y6	>tr|V4T3Y6|V4T3Y6_9ROSI Uncharacterized protein OS=Citrus clementina GN=CICLE_v10011669mg PE=4 SV=1	13.97	7.17	364.2	315471	3	2	0	5.19	462	5931
553	CICLE_v10005774mg	V4S535	>tr|V4S535|V4S535_9ROSI Proteasome subunit alpha type OS=Citrus clementina GN=CICLE_v10005774mg PE=3 SV=1	13.95	5.21	298.1	405914	5	4	0	15.74	235	19815
554	CICLE_v10001551mg	V4SF00	>tr|V4SF00|V4SF00_9ROSI Uncharacterized protein OS=Citrus clementina GN=CICLE_v10001551mg PE=4 SV=1	13.95	7.14	331.8	299343	3	2	1	9.3	344	3159
555	CICLE_v10020189mg	V4TVP7	>tr|V4TVP7|V4TVP7_9ROSI Uncharacterized protein OS=Citrus clementina GN=CICLE_v10020189mg PE=4 SV=1	13.91	5.95	394.9	239617	5	4	1	9.79	439	20431
556	CICLE_v10003149mg	V4SKF2	>tr|V4SKF2|V4SKF2_9ROSI Uncharacterized protein (Fragment) OS=Citrus clementina GN=CICLE_v10003149mg PE=4 SV=1	13.9	6.69	322.3	384782	8	4	1	5.9	695	25142
557	CICLE_v10025461mg	V4SK25	>tr|V4SK25|V4SK25_9ROSI Uncharacterized protein OS=Citrus clementina GN=CICLE_v10025461mg PE=4 SV=1	13.9	7.57	304.8	336066	5	4	0	11.55	485	416
558	CICLE_v10020871mg	V4TPB1	>tr|V4TPB1|V4TPB1_9ROSI Uncharacterized protein OS=Citrus clementina GN=CICLE_v10020871mg PE=4 SV=1	13.9	6.45	449.4	916881	17	4	0	11.08	352	5347
559	CICLE_v10022569mg	V4U5B8	>tr|V4U5B8|V4U5B8_9ROSI Glutathione peroxidase OS=Citrus clementina GN=CICLE_v10022569mg PE=3 SV=1	13.87	7.11	348	289414	5	4	1	24.71	170	18914
560	CICLE_v10013647mg	V4UQY9	>tr|V4UQY9|V4UQY9_9ROSI Uncharacterized protein (Fragment) OS=Citrus clementina GN=CICLE_v10013647mg PE=4 SV=1	13.82	8.35	481.6	244970	3	3	0	10.54	294	29550
561	CICLE_v10001140mg	V4T5E8	>tr|V4T5E8|V4T5E8_9ROSI Tubulin beta chain OS=Citrus clementina GN=CICLE_v10001140mg PE=3 SV=1	13.73	5.64	340	336643	5	4	1	12.05	448	16855
562	CICLE_v10031047mg	V4SSX5	>tr|V4SSX5|V4SSX5_9ROSI Uncharacterized protein OS=Citrus clementina GN=CICLE_v10031047mg PE=4 SV=1	13.71	10.69	601.9	545368	12	6	0	8.52	587	591
563	CICLE_v10004717mg	V4U6U1	>tr|V4U6U1|V4U6U1_9ROSI Uncharacterized protein OS=Citrus clementina GN=CICLE_v10004717mg PE=3 SV=1	13.7	4.75	276.4	877264	16	8	3	14.18	529	27793
564	CICLE_v10021008mg	V4T7R2	>tr|V4T7R2|V4T7R2_9ROSI Uncharacterized protein OS=Citrus clementina GN=CICLE_v10021008mg PE=4 SV=1	13.67	7.62	337.6	354838	5	5	0	14.45	339	25788
565	CICLE_v10020303mg	V4TN38	>tr|V4TN38|V4TN38_9ROSI Uncharacterized protein OS=Citrus clementina GN=CICLE_v10020303mg PE=4 SV=1	13.66	7.72	348.3	240996	3	2	1	9.24	422	17442
566	CICLE_v10014172mg	V4UGC1	>tr|V4UGC1|V4UGC1_9ROSI Uncharacterized protein OS=Citrus clementina GN=CICLE_v10014172mg PE=3 SV=1	13.64	6.8	331	433968	4	3	1	4.22	947	25615
567	CICLE_v10001393mg	V4T4L2	>tr|V4T4L2|V4T4L2_9ROSI Uncharacterized protein OS=Citrus clementina GN=CICLE_v10001393mg PE=4 SV=1	13.54	6.48	254.8	264904	4	4	0	12.34	397	11062
568	CICLE_v10015452mg	V4W4S7	>tr|V4W4S7|V4W4S7_9ROSI Uncharacterized protein OS=Citrus clementina GN=CICLE_v10015452mg PE=3 SV=1	13.46	7.35	286.6	218341	3	3	1	9.38	405	31238
569	CICLE_v10011911mg	V4S4P5	>tr|V4S4P5|V4S4P5_9ROSI Uncharacterized protein OS=Citrus clementina GN=CICLE_v10011911mg PE=4 SV=1	13.41	8.83	456.6	165061	2	2	0	7.11	394	28129
570	CICLE_v10014823mg	V4TQZ7	>tr|V4TQZ7|V4TQZ7_9ROSI Uncharacterized protein OS=Citrus clementina GN=CICLE_v10014823mg PE=4 SV=1	13.35	7.33	373.5	207459	2	2	0	4.6	544	23556
571	CICLE_v10007810mg	V4TVB1	>tr|V4TVB1|V4TVB1_9ROSI Malic enzyme OS=Citrus clementina GN=CICLE_v10007810mg PE=3 SV=1	13.32	4.94	250	545507	10	7	2	9.48	591	27229
572	aco1 2	D3GQL0	>tr|D3GQL0|D3GQL0_9ROSI Aconitate hydratase OS=Citrus clementina GN=aco1 PE=2 SV=1	13.31	6.78	408.3	312200	5	5	3	4.56	900	13279
573	CICLE_v10000719mg	V4SJK9	>tr|V4SJK9|V4SJK9_9ROSI Uncharacterized protein OS=Citrus clementina GN=CICLE_v10000719mg PE=4 SV=1	13.23	6.59	355.6	408702	6	4	0	6.5	569	19395
574	CICLE_v10018407mg	V4U796	>tr|V4U796|V4U796_9ROSI Uncharacterized protein OS=Citrus clementina GN=CICLE_v10018407mg PE=4 SV=1	13.18	6.89	387.5	142180	4	2	0	17.45	149	19289
575	CICLE_v10025701mg	V4RWG8	>tr|V4RWG8|V4RWG8_9ROSI Uncharacterized protein OS=Citrus clementina GN=CICLE_v10025701mg PE=4 SV=1	13.17	6.51	308.5	337598	4	3	1	8.35	419	18258
576	CICLE_v10005308mg	V4S866	>tr|V4S866|V4S866_9ROSI Uncharacterized protein OS=Citrus clementina GN=CICLE_v10005308mg PE=3 SV=1	13.17	6.99	324.8	256856	3	3	0	13.11	351	19504
577	CICLE_v10018672mg	V4TDC2	>tr|V4TDC2|V4TDC2_9ROSI Uncharacterized protein OS=Citrus clementina GN=CICLE_v10018672mg PE=4 SV=1	13.17	7.74	290.9	273646	3	3	0	4.17	1008	20657
578	CICLE_v10028011mg	V4SGY6	>tr|V4SGY6|V4SGY6_9ROSI Uncharacterized protein OS=Citrus clementina GN=CICLE_v10028011mg PE=4 SV=1	13.12	11.2	635.7	217904	4	4	1	9.79	633	1564
579	CICLE_v10000395mg	V4V738	>tr|V4V738|V4V738_9ROSI Uncharacterized protein OS=Citrus clementina GN=CICLE_v10000395mg PE=4 SV=1	13.11	6.32	308.8	607812	7	4	0	5.54	740	9824
580	CICLE_v10015833mg	V4W0Y3	>tr|V4W0Y3|V4W0Y3_9ROSI Uncharacterized protein OS=Citrus clementina GN=CICLE_v10015833mg PE=4 SV=1	13.07	11.04	610.2	408552	8	2	0	7.31	342	19205
581	CICLE_v10032739mg	V4TQP3	>tr|V4TQP3|V4TQP3_9ROSI Uncharacterized protein OS=Citrus clementina GN=CICLE_v10032739mg PE=4 SV=1	13.03	6.52	333.2	252356	4	2	1	11.85	211	30563
582	CICLE_v10007793mg	V4UKA2	>tr|V4UKA2|V4UKA2_9ROSI Uncharacterized protein OS=Citrus clementina GN=CICLE_v10007793mg PE=3 SV=1	12.98	8.56	495.2	478439	7	5	1	8.97	602	22173
583	CICLE_v10014097mg	V4U9E8	>tr|V4U9E8|V4U9E8_9ROSI Uncharacterized protein OS=Citrus clementina GN=CICLE_v10014097mg PE=4 SV=1	12.95	4.68	276.1	526558	9	5	4	5.03	1114	24160
584	CICLE_v10014078mg	V4U4B9	>tr|V4U4B9|V4U4B9_9ROSI Phospholipid-transporting ATPase OS=Citrus clementina GN=CICLE_v10014078mg PE=3 SV=1	12.86	6.46	324.2	439653	7	6	1	4.14	1184	3692
585	CICLE_v10007963mg	V4TWG9	>tr|V4TWG9|V4TWG9_9ROSI T-complex protein 1 subunit delta OS=Citrus clementina GN=CICLE_v10007963mg PE=3 SV=1	12.82	8.65	411	319201	8	6	1	13.08	535	16875
586	CICLE_v10029448mg	V4S5E9	>tr|V4S5E9|V4S5E9_9ROSI Uncharacterized protein OS=Citrus clementina GN=CICLE_v10029448mg PE=4 SV=1	12.79	6.09	291.9	185048	4	3	0	22.98	161	21121
587	CICLE_v100263521mg	V4SS21	>tr|V4SS21|V4SS21_9ROSI Proteasome subunit alpha type (Fragment) OS=Citrus clementina GN=CICLE_v100263521mg PE=3 SV=1	12.79	5.58	371.2	517702	9	3	1	33.33	84	219
588	CICLE_v10016079mg	V4TH28	>tr|V4TH28|V4TH28_9ROSI Uncharacterized protein OS=Citrus clementina GN=CICLE_v10016079mg PE=4 SV=1	12.78	7.96	387.6	399972	5	2	1	14.9	302	1244
589	CICLE_v10014941mg	V4UKY3	>tr|V4UKY3|V4UKY3_9ROSI Uncharacterized protein OS=Citrus clementina GN=CICLE_v10014941mg PE=3 SV=1	12.76	6.57	347.6	351424	8	3	0	5.84	514	17156
590	CICLE_v10012678mg	V4T1E6	>tr|V4T1E6|V4T1E6_9ROSI Uncharacterized protein OS=Citrus clementina GN=CICLE_v10012678mg PE=4 SV=1	12.74	8.27	518.5	1198367	28	7	0	22.67	225	7957
591	CICLE_v10032525mg	V4VE38	>tr|V4VE38|V4VE38_9ROSI Uncharacterized protein OS=Citrus clementina GN=CICLE_v10032525mg PE=4 SV=1	12.73	6.57	285.3	213001	4	4	1	18.9	254	1861
592	CICLE_v10020154mg	V4T9B8	>tr|V4T9B8|V4T9B8_9ROSI Uncharacterized protein OS=Citrus clementina GN=CICLE_v10020154mg PE=4 SV=1	12.64	7.07	316.8	440289	5	4	1	10.36	444	29099
593	CICLE_v10027709mg	V4SJQ8	>tr|V4SJQ8|V4SJQ8_9ROSI Uncharacterized protein OS=Citrus clementina GN=CICLE_v10027709mg PE=3 SV=1	12.64	5.45	273	313281	6	6	1	5.37	1118	31279
594	CICLE_v100010542mg	V4T8W4	>tr|V4T8W4|V4T8W4_9ROSI Uncharacterized protein (Fragment) OS=Citrus clementina GN=CICLE_v100010542mg PE=3 SV=1	12.63	12.59	721.1	310889	5	1	0	5.21	307	26653
595	CICLE_v10023537mg	V4VL35	>tr|V4VL35|V4VL35_9ROSI Ubiquitin carboxyl-terminal hydrolase OS=Citrus clementina GN=CICLE_v10023537mg PE=3 SV=1	12.63	7.53	376.4	348146	4	3	0	17.24	232	2962
596	CICLE_v10007779mg	V4UGS8	>tr|V4UGS8|V4UGS8_9ROSI Uncharacterized protein OS=Citrus clementina GN=CICLE_v10007779mg PE=4 SV=1	12.53	6.42	255.5	329162	7	4	0	6.56	610	227
597	CICLE_v10005062mg	V4RJI6	>tr|V4RJI6|V4RJI6_9ROSI Uncharacterized protein OS=Citrus clementina GN=CICLE_v10005062mg PE=4 SV=1	12.46	7.05	322.4	410685	5	4	0	10.34	416	2658
598	CICLE_v10007276mg	V4UC03	>tr|V4UC03|V4UC03_9ROSI Uncharacterized protein OS=Citrus clementina GN=CICLE_v10007276mg PE=4 SV=1	12.45	8.46	390.6	642147	8	3	0	3.6	1193	19453
599	CICLE_v10032703mg	V4VAF3	>tr|V4VAF3|V4VAF3_9ROSI Uncharacterized protein OS=Citrus clementina GN=CICLE_v10032703mg PE=4 SV=1	12.39	6.22	298	257542	4	3	0	13.64	220	19096
600	>tr|Q6VTH3|Q6VTH3_9ROSI COR15 OS=Citrus clementina x Citrus reticulata 2	Q6VTH3	>tr|Q6VTH3|Q6VTH3_9ROSI COR15 OS=Citrus clementina x Citrus reticulata PE=2 SV=1	12.32	11.13	661.6	1719826	14	4	1	28.99	138	29752
601	CICLE_v10022870mg	V4U5Y8	>tr|V4U5Y8|V4U5Y8_9ROSI Uncharacterized protein OS=Citrus clementina GN=CICLE_v10022870mg PE=4 SV=1	12.3	6.12	278.6	285120	6	3	0	23.2	125	20171
602	CICLE_v10003913mg	V4V3G4	>tr|V4V3G4|V4V3G4_9ROSI Uncharacterized protein OS=Citrus clementina GN=CICLE_v10003913mg PE=3 SV=1	12.3	9.01	398.9	440487	6	5	0	5.51	925	779
603	CICLE_v10016873mg	V4TQH9	>tr|V4TQH9|V4TQH9_9ROSI Uncharacterized protein OS=Citrus clementina GN=CICLE_v10016873mg PE=3 SV=1	12.28	6.59	363.6	295733	8	4	1	20.88	182	15295
604	CICLE_v10009355mg	V4WHD4	>tr|V4WHD4|V4WHD4_9ROSI Uncharacterized protein OS=Citrus clementina GN=CICLE_v10009355mg PE=4 SV=1	12.28	6.51	321.5	329230	6	4	0	14.04	235	24309
605	CICLE_v10022162mg	V4T998	>tr|V4T998|V4T998_9ROSI Uncharacterized protein OS=Citrus clementina GN=CICLE_v10022162mg PE=3 SV=1	12.27	6.2	302.1	493004	13	5	2	14.61	219	23858
606	CICLE_v10016576mg	V4TIU2	>tr|V4TIU2|V4TIU2_9ROSI Ribulose-phosphate 3-epimerase OS=Citrus clementina GN=CICLE_v10016576mg PE=3 SV=1	12.22	7.61	243.2	172096	4	2	1	12.39	226	13816
607	CICLE_v10001334mg	V4SKS7	>tr|V4SKS7|V4SKS7_9ROSI Uncharacterized protein OS=Citrus clementina GN=CICLE_v10001334mg PE=4 SV=1	12.22	5.65	441.5	174373	4	4	0	12.47	409	23579
608	CICLE_v10023466mg	V4TTQ1	>tr|V4TTQ1|V4TTQ1_9ROSI Uncharacterized protein (Fragment) OS=Citrus clementina GN=CICLE_v10023466mg PE=3 SV=1	12.22	6.85	322.6	304082	5	4	1	12.57	382	3488
609	CICLE_v10019791mg	V4U2P9	>tr|V4U2P9|V4U2P9_9ROSI Uncharacterized protein OS=Citrus clementina GN=CICLE_v10019791mg PE=3 SV=1	12.22	10.32	539.9	463418	8	4	1	9.68	506	6102
610	CICLE_v10025063mg	V4SLP2	>tr|V4SLP2|V4SLP2_9ROSI Transmembrane 9 superfamily member OS=Citrus clementina GN=CICLE_v10025063mg PE=3 SV=1	12.22	8.46	447.3	482780	10	4	0	5.46	678	3743
611	CICLE_v10007279mg	V4UUU2	>tr|V4UUU2|V4UUU2_9ROSI Uncharacterized protein OS=Citrus clementina GN=CICLE_v10007279mg PE=4 SV=1	12.13	6.99	358.3	262457	5	5	1	4.22	1186	29103
612	CICLE_v10033036mg	V4T9V8	>tr|V4T9V8|V4T9V8_9ROSI Uncharacterized protein OS=Citrus clementina GN=CICLE_v10033036mg PE=4 SV=1	12.12	12.04	687	416842	6	1	0	13.04	138	534
613	CICLE_v10019386mg	V4U752	>tr|V4U752|V4U752_9ROSI Uncharacterized protein OS=Citrus clementina GN=CICLE_v10019386mg PE=4 SV=1	12.06	5.34	262.3	372888	4	3	0	7.32	601	20003
614	CICLE_v10030499mg	V4TNW0	>tr|V4TNW0|V4TNW0_9ROSI Uncharacterized protein OS=Citrus clementina GN=CICLE_v10030499mg PE=4 SV=1	12.02	6.68	289.8	359504	5	4	1	2.24	1387	569
615	CICLE_v10019588mg	V4VU14	>tr|V4VU14|V4VU14_9ROSI Uncharacterized protein OS=Citrus clementina GN=CICLE_v10019588mg PE=3 SV=1	11.97	6.42	258.2	425234	7	5	2	9.36	545	27238
616	CICLE_v10012553mg	V4SS09	>tr|V4SS09|V4SS09_9ROSI Uncharacterized protein OS=Citrus clementina GN=CICLE_v10012553mg PE=3 SV=1	11.91	5.37	495.4	2981622	54	3	1	6.77	251	2865
617	CICLE_v10002444mg	V4T556	>tr|V4T556|V4T556_9ROSI Uncharacterized protein OS=Citrus clementina GN=CICLE_v10002444mg PE=4 SV=1	11.89	11.89	657.8	202849	2	1	0	8.72	172	2708
618	CICLE_v10005711mg	V4RJX1	>tr|V4RJX1|V4RJX1_9ROSI 40S ribosomal protein S6 OS=Citrus clementina GN=CICLE_v10005711mg PE=3 SV=1	11.86	9.59	598.3	410089	9	5	0	17.6	250	9956
619	CICLE_v10019010mg	V4U0D3	>tr|V4U0D3|V4U0D3_9ROSI Uncharacterized protein OS=Citrus clementina GN=CICLE_v10019010mg PE=3 SV=1	11.78	6.83	424.5	287957	6	4	2	5.83	738	6472
620	CICLE_v10017174mg	V4U8T6	>tr|V4U8T6|V4U8T6_9ROSI Uncharacterized protein OS=Citrus clementina GN=CICLE_v10017174mg PE=4 SV=1	11.78	7.48	387.4	334952	8	3	1	24.41	127	912
621	CICLE_v10017059mg	V4UCM3	>tr|V4UCM3|V4UCM3_9ROSI Uncharacterized protein OS=Citrus clementina GN=CICLE_v10017059mg PE=3 SV=1	11.75	7.33	403.9	222351	3	2	1	16.99	153	8875
622	CICLE_v10025894mg	V4SVT0	>tr|V4SVT0|V4SVT0_9ROSI Uncharacterized protein OS=Citrus clementina GN=CICLE_v10025894mg PE=4 SV=1	11.72	6.84	266.5	2.03168e+06	23	2	0	8.13	369	2773
623	CICLE_v10009887mg	V4UHQ0	>tr|V4UHQ0|V4UHQ0_9ROSI Uncharacterized protein OS=Citrus clementina GN=CICLE_v10009887mg PE=4 SV=1	11.71	6.55	401.9	330318	6	2	0	19.38	129	2488
624	CICLE_v10032615mg	V4TFR8	>tr|V4TFR8|V4TFR8_9ROSI Uncharacterized protein OS=Citrus clementina GN=CICLE_v10032615mg PE=4 SV=1	11.69	6.89	533.8	349210	8	3	0	11.34	238	15623
625	CICLE_v10022651mg	V4TZK5	>tr|V4TZK5|V4TZK5_9ROSI Uncharacterized protein OS=Citrus clementina GN=CICLE_v10022651mg PE=4 SV=1	11.69	6.84	303.2	212268	4	3	0	21.29	155	1189
626	CICLE_v10012164mg	V4UUG4	>tr|V4UUG4|V4UUG4_9ROSI Uncharacterized protein OS=Citrus clementina GN=CICLE_v10012164mg PE=3 SV=1	11.59	6.56	375.6	210195	4	4	1	11.75	332	7181
627	CICLE_v10007887mg	V4UJP1	>tr|V4UJP1|V4UJP1_9ROSI Uncharacterized protein OS=Citrus clementina GN=CICLE_v10007887mg PE=4 SV=1	11.37	6.53	386.1	578914	13	9	2	12.83	561	6569
628	CICLE_v10011465mg	V4SZI9	>tr|V4SZI9|V4SZI9_9ROSI Uncharacterized protein OS=Citrus clementina GN=CICLE_v10011465mg PE=3 SV=1	11.33	10.25	388.6	272000	3	2	0	6.23	530	19414
629	CICLE_v10025282mg	V4SGM2	>tr|V4SGM2|V4SGM2_9ROSI Uncharacterized protein OS=Citrus clementina GN=CICLE_v10025282mg PE=4 SV=1	11.33	5.99	320	395663	5	4	1	8.66	566	1152
630	CICLE_v10028340mg	V4RPZ5	>tr|V4RPZ5|V4RPZ5_9ROSI Adenylyl cyclase-associated protein OS=Citrus clementina GN=CICLE_v10028340mg PE=3 SV=1	11.31	9.32	566.9	324178	8	6	1	12.32	479	12966
631	CICLE_v10016144mg	V4U8U1	>tr|V4U8U1|V4U8U1_9ROSI Uncharacterized protein OS=Citrus clementina GN=CICLE_v10016144mg PE=4 SV=1	11.29	7.02	341.3	623626	14	7	2	21.11	289	1949
632	CICLE_v10025820mg	V4RW07	>tr|V4RW07|V4RW07_9ROSI Uncharacterized protein OS=Citrus clementina GN=CICLE_v10025820mg PE=4 SV=1	11.28	8.99	559.8	123761	3	2	1	9	300	2751
633	CICLE_v10009180mg	V4UQY6	>tr|V4UQY6|V4UQY6_9ROSI Uncharacterized protein OS=Citrus clementina GN=CICLE_v10009180mg PE=3 SV=1	11.18	6.04	354.8	626223	12	3	0	9.96	271	15784
634	CICLE_v10007234mg	V4UNW1	>tr|V4UNW1|V4UNW1_9ROSI Uncharacterized protein OS=Citrus clementina GN=CICLE_v10007234mg PE=4 SV=1	11.08	5.77	366.2	642106	14	9	1	4.17	1821	17439
635	CICLE_v10024711mg	V4SN89	>tr|V4SN89|V4SN89_9ROSI Uncharacterized protein OS=Citrus clementina GN=CICLE_v10024711mg PE=3 SV=1	11.07	6.87	323.4	397302	3	3	0	2.44	1437	1554
636	CICLE_v10020636mg	V4VIL6	>tr|V4VIL6|V4VIL6_9ROSI Uncharacterized protein OS=Citrus clementina GN=CICLE_v10020636mg PE=4 SV=1	10.96	6.7	278.8	246220	5	3	1	8.22	377	1000
637	CICLE_v10031568mg	V4TEC0	>tr|V4TEC0|V4TEC0_9ROSI Uncharacterized protein OS=Citrus clementina GN=CICLE_v10031568mg PE=3 SV=1	10.95	5.77	295.5	301467	5	4	1	9.59	438	30080
638	CICLE_v10014770mg	V4UFY3	>tr|V4UFY3|V4UFY3_9ROSI Uncharacterized protein OS=Citrus clementina GN=CICLE_v10014770mg PE=4 SV=1	10.9	6.25	398.8	281180	5	3	0	6.76	562	13482
639	PFP-BETA 3	V4UL30	>tr|V4UL30|V4UL30_9ROSI Pyrophosphate--fructose 6-phosphate 1-phosphotransferase subunit beta OS=Citrus clementina GN=PFP-BETA PE=3 SV=1	10.9	6.87	349.6	630386	9	5	2	9.19	566	1
640	CICLE_v10024953mg	V4SPW2	>tr|V4SPW2|V4SPW2_9ROSI Uncharacterized protein OS=Citrus clementina GN=CICLE_v10024953mg PE=4 SV=1	10.84	6.78	332.2	146502	3	2	0	4.22	759	1498
641	CICLE_v10009412mg	V4TZA8	>tr|V4TZA8|V4TZA8_9ROSI Uncharacterized protein OS=Citrus clementina GN=CICLE_v10009412mg PE=4 SV=1	10.77	6.16	320.7	542356	12	6	0	24.66	223	31264
642	CICLE_v10019462mg	V4TJQ9	>tr|V4TJQ9|V4TJQ9_9ROSI Uncharacterized protein OS=Citrus clementina GN=CICLE_v10019462mg PE=4 SV=1	10.72	5.89	323.9	478832	4	4	1	9.86	578	7435
643	CICLE_v10008419mg	V4UNT5	>tr|V4UNT5|V4UNT5_9ROSI Uncharacterized protein OS=Citrus clementina GN=CICLE_v10008419mg PE=3 SV=1	10.71	10.74	627.5	138188	2	1	0	4.06	419	20121
644	CICLE_v10025286mg	V4SJC6	>tr|V4SJC6|V4SJC6_9ROSI Uncharacterized protein OS=Citrus clementina GN=CICLE_v10025286mg PE=4 SV=1	10.7	6.68	309.5	863504	23	5	1	7.62	564	15115
645	CICLE_v10021697mg	V4SX99	>tr|V4SX99|V4SX99_9ROSI Uncharacterized protein OS=Citrus clementina GN=CICLE_v10021697mg PE=4 SV=1	10.69	7.09	376.2	484336	7	4	0	17.6	267	6799
646	CICLE_v10001202mg	V4T2N0	>tr|V4T2N0|V4T2N0_9ROSI Uncharacterized protein OS=Citrus clementina GN=CICLE_v10001202mg PE=4 SV=1	10.63	7.08	329.8	299858	5	3	0	7.6	434	1810
647	CICLE_v10008695mg	V4UUT3	>tr|V4UUT3|V4UUT3_9ROSI Uncharacterized protein OS=Citrus clementina GN=CICLE_v10008695mg PE=3 SV=1	10.6	9.02	415.7	135373	3	2	0	8.65	370	3273
648	CICLE_v10005548mg	V4RYE0	>tr|V4RYE0|V4RYE0_9ROSI Uncharacterized protein OS=Citrus clementina GN=CICLE_v10005548mg PE=4 SV=1	10.6	10.28	603	105178	2	2	0	8.53	293	12947
649	CICLE_v10014944mg	V4U5R5	>tr|V4U5R5|V4U5R5_9ROSI Citrate synthase OS=Citrus clementina GN=CICLE_v10014944mg PE=3 SV=1	10.59	5.04	249.2	364943	7	6	0	10.92	513	8018
650	CICLE_v10024663mg	V4TZG9	>tr|V4TZG9|V4TZG9_9ROSI Uncharacterized protein OS=Citrus clementina GN=CICLE_v10024663mg PE=4 SV=1	10.57	10.12	415.4	250467	3	2	1	16.82	214	19979
651	CICLE_v10026516mg	V4SGJ4	>tr|V4SGJ4|V4SGJ4_9ROSI Uncharacterized protein OS=Citrus clementina GN=CICLE_v10026516mg PE=3 SV=1	10.56	7.05	397	184357	6	4	0	17.73	203	20345
652	CICLE_v10012107mg	V4SUB1	>tr|V4SUB1|V4SUB1_9ROSI Uncharacterized protein OS=Citrus clementina GN=CICLE_v10012107mg PE=4 SV=1	10.51	6.84	409.8	267938	4	3	0	10.43	345	16319
653	CICLE_v10033637mg	V4VHD7	>tr|V4VHD7|V4VHD7_9ROSI Uncharacterized protein OS=Citrus clementina GN=CICLE_v10033637mg PE=4 SV=1	10.5	6.88	305.5	446088	14	3	0	8.61	337	7595
654	CICLE_v10029279mg	V4UA14	>tr|V4UA14|V4UA14_9ROSI Uncharacterized protein OS=Citrus clementina GN=CICLE_v10029279mg PE=4 SV=1	10.46	5.79	271.7	344624	8	5	1	19.05	210	10419
655	CICLE_v10007670mg	V4WD62	>tr|V4WD62|V4WD62_9ROSI Uncharacterized protein OS=Citrus clementina GN=CICLE_v10007670mg PE=4 SV=1	10.46	7.6	329.6	202823	2	2	1	4.07	664	25158
656	CICLE_v10002689mg	V4V4C5	>tr|V4V4C5|V4V4C5_9ROSI Uncharacterized protein OS=Citrus clementina GN=CICLE_v10002689mg PE=4 SV=1	10.43	9.81	578.2	808009	10	3	2	18.34	169	19570
657	CICLE_v10019465mg	V4TE95	>tr|V4TE95|V4TE95_9ROSI Uncharacterized protein OS=Citrus clementina GN=CICLE_v10019465mg PE=4 SV=1	10.31	8.35	415.1	149377	4	3	0	5.54	578	1195
658	CICLE_v10004676mg	V4S687	>tr|V4S687|V4S687_9ROSI Uncharacterized protein OS=Citrus clementina GN=CICLE_v10004676mg PE=4 SV=1	10.25	8.47	528.9	250162	4	2	1	4.72	551	2159
659	CICLE_v10017164mg	V4W9G7	>tr|V4W9G7|V4W9G7_9ROSI Uncharacterized protein OS=Citrus clementina GN=CICLE_v10017164mg PE=4 SV=1	10.22	4.86	340.8	250710	4	3	0	24.62	130	19682
660	CICLE_v10007312mg	V4TSV4	>tr|V4TSV4|V4TSV4_9ROSI Uncharacterized protein OS=Citrus clementina GN=CICLE_v10007312mg PE=4 SV=1	10.21	4.86	284.4	189192	6	4	0	2.94	1054	15196
661	CICLE_v10007694mg	V4WCV1	>tr|V4WCV1|V4WCV1_9ROSI Uncharacterized protein OS=Citrus clementina GN=CICLE_v10007694mg PE=4 SV=1	10.18	7.07	291.5	227489	3	3	0	6.57	654	678
662	CICLE_v10014421mg	V4W4T4	>tr|V4W4T4|V4W4T4_9ROSI Uncharacterized protein OS=Citrus clementina GN=CICLE_v10014421mg PE=4 SV=1	10.17	8.48	382.2	333656	5	3	0	5.15	718	18048
663	CICLE_v10004793mg	V4TZU5	>tr|V4TZU5|V4TZU5_9ROSI Dihydrolipoyl dehydrogenase OS=Citrus clementina GN=CICLE_v10004793mg PE=4 SV=1	10.14	6.35	367.9	358470	8	6	1	12.43	507	28281
664	CICLE_v10029655mg	V4SB19	>tr|V4SB19|V4SB19_9ROSI Uncharacterized protein OS=Citrus clementina GN=CICLE_v10029655mg PE=4 SV=1	10.1	9.97	395.1	755263	8	1	0	29.41	85	7865
665	CICLE_v10010941mg	V4SXU5	>tr|V4SXU5|V4SXU5_9ROSI Uncharacterized protein OS=Citrus clementina GN=CICLE_v10010941mg PE=4 SV=1	10	6.87	303.5	612103	7	6	0	6.63	1132	6483
666	CICLE_v10011701mg	V4SUS0	>tr|V4SUS0|V4SUS0_9ROSI Uncharacterized protein OS=Citrus clementina GN=CICLE_v10011701mg PE=4 SV=1	9.97	8.72	270.1	203286	3	2	0	7.3	452	25671
667	CICLE_v10006024mg	V4S4K9	>tr|V4S4K9|V4S4K9_9ROSI Uncharacterized protein OS=Citrus clementina GN=CICLE_v10006024mg PE=4 SV=1	9.97	8.75	494.7	360627	4	2	0	15.08	179	3072
668	CICLE_v10015078mg	V4U2S9	>tr|V4U2S9|V4U2S9_9ROSI Uncharacterized protein OS=Citrus clementina GN=CICLE_v10015078mg PE=4 SV=1	9.96	5.1	280.6	214292	4	3	1	6.42	483	30843
669	CICLE_v10025975mg	V4SNC9	>tr|V4SNC9|V4SNC9_9ROSI Uncharacterized protein OS=Citrus clementina GN=CICLE_v10025975mg PE=4 SV=1	9.95	8.04	395.8	151415	3	3	0	11.14	350	12159
670	CICLE_v10025759mg	V4SDR0	>tr|V4SDR0|V4SDR0_9ROSI Uncharacterized protein OS=Citrus clementina GN=CICLE_v10025759mg PE=4 SV=1	9.91	5.02	278.4	266285	5	2	0	5.2	404	11932
671	CICLE_v10015758mg	V4U130	>tr|V4U130|V4U130_9ROSI Uncharacterized protein OS=Citrus clementina GN=CICLE_v10015758mg PE=3 SV=1	9.88	9.9	504	142252	3	2	0	9.3	355	7530
672	CICLE_v10007855mg	V4UPY4	>tr|V4UPY4|V4UPY4_9ROSI Uncharacterized protein OS=Citrus clementina GN=CICLE_v10007855mg PE=4 SV=1	9.75	6.26	271.4	475444	5	3	0	6.63	573	26298
673	CICLE_v10020844mg	V4TUY3	>tr|V4TUY3|V4TUY3_9ROSI Uncharacterized protein OS=Citrus clementina GN=CICLE_v10020844mg PE=3 SV=1	9.73	8.88	542.8	254264	4	3	0	8.45	355	9470
674	CICLE_v10014029mg	V4UDG8	>tr|V4UDG8|V4UDG8_9ROSI Uncharacterized protein OS=Citrus clementina GN=CICLE_v10014029mg PE=4 SV=1	9.71	2.99	178.6	894279	7	6	0	6.72	1623	6546
675	CICLE_v10028375mg	V4SMT5	>tr|V4SMT5|V4SMT5_9ROSI Uncharacterized protein OS=Citrus clementina GN=CICLE_v10028375mg PE=4 SV=1	9.7	6.62	322.9	306641	3	2	1	4.72	466	30742
676	CICLE_v10031299mg	V4TD65	>tr|V4TD65|V4TD65_9ROSI Uncharacterized protein OS=Citrus clementina GN=CICLE_v10031299mg PE=3 SV=1	9.67	5.31	248.1	258724	6	5	1	10.13	474	23186
677	CICLE_v10029003mg	V4U981	>tr|V4U981|V4U981_9ROSI Uncharacterized protein OS=Citrus clementina GN=CICLE_v10029003mg PE=3 SV=1	9.62	7.84	369.3	565030	4	2	1	10.25	283	28910
678	CICLE_v10028492mg	V4SFZ3	>tr|V4SFZ3|V4SFZ3_9ROSI Uncharacterized protein OS=Citrus clementina GN=CICLE_v10028492mg PE=4 SV=1	9.6	9.39	470.5	504187	14	1	0	3.71	431	5376
679	CICLE_v10031073mg	V4SV81	>tr|V4SV81|V4SV81_9ROSI Uncharacterized protein OS=Citrus clementina GN=CICLE_v10031073mg PE=4 SV=1	9.59	4.81	304.7	393221	12	6	0	8.17	575	4259
680	CICLE_v10013168mg	V4SST6	>tr|V4SST6|V4SST6_9ROSI Uncharacterized protein OS=Citrus clementina GN=CICLE_v10013168mg PE=4 SV=1	9.56	6.43	526.5	225614	5	4	1	45.57	79	24814
681	CICLE_v10022174mg	V4TT69	>tr|V4TT69|V4TT69_9ROSI Uncharacterized protein OS=Citrus clementina GN=CICLE_v10022174mg PE=4 SV=1	9.54	6.78	261.9	236798	5	3	0	13.3	218	13964
682	CICLE_v10022897mg	V4TN30	>tr|V4TN30|V4TN30_9ROSI Uncharacterized protein OS=Citrus clementina GN=CICLE_v10022897mg PE=4 SV=1	9.52	8.18	470.3	292694	6	3	0	23.14	121	16947
683	CICLE_v10026251mg	V4SFL4	>tr|V4SFL4|V4SFL4_9ROSI Uncharacterized protein OS=Citrus clementina GN=CICLE_v10026251mg PE=4 SV=1	9.5	6.59	303.7	491808	6	3	0	10.51	276	13643
684	CICLE_v10017475mg	V4U9C7	>tr|V4U9C7|V4U9C7_9ROSI Eukaryotic translation initiation factor 3 subunit D OS=Citrus clementina GN=CICLE_v10017475mg PE=3 SV=1	9.43	8.64	323.2	231748	4	3	0	6.28	573	19346
685	CICLE_v10027868mg	V4SC69	>tr|V4SC69|V4SC69_9ROSI Uncharacterized protein OS=Citrus clementina GN=CICLE_v10027868mg PE=4 SV=1	9.42	4.49	280.9	265318	3	3	0	5.98	736	2017
686	CICLE_v10029427mg	V4SM98	>tr|V4SM98|V4SM98_9ROSI Uncharacterized protein OS=Citrus clementina GN=CICLE_v10029427mg PE=4 SV=1	9.42	7.67	371.1	785799	3	2	0	19.02	163	30432
687	CICLE_v10028126mg	V4SFS8	>tr|V4SFS8|V4SFS8_9ROSI Uncharacterized protein OS=Citrus clementina GN=CICLE_v10028126mg PE=3 SV=1	9.39	7.33	379.2	543365	9	2	1	3.79	554	5806
688	CICLE_v10001415mg	V4T5W7	>tr|V4T5W7|V4T5W7_9ROSI Uncharacterized protein OS=Citrus clementina GN=CICLE_v10001415mg PE=4 SV=1	9.34	6.54	281.3	468299	12	5	1	11.2	393	19744
689	CICLE_v10032218mg	V4TK97	>tr|V4TK97|V4TK97_9ROSI Bidirectional sugar transporter SWEET OS=Citrus clementina GN=CICLE_v10032218mg PE=3 SV=1	9.32	8.8	434.5	481286	11	2	0	12.79	305	19556
690	CICLE_v10017265mg	V4THB5	>tr|V4THB5|V4THB5_9ROSI Uncharacterized protein OS=Citrus clementina GN=CICLE_v10017265mg PE=4 SV=1	9.32	6.87	291.5	197806	4	2	0	22.43	107	28437
691	CICLE_v10020219mg	V4TWB9	>tr|V4TWB9|V4TWB9_9ROSI Uncharacterized protein OS=Citrus clementina GN=CICLE_v10020219mg PE=4 SV=1	9.3	7.04	270.6	319867	2	2	0	6	433	31145
692	CICLE_v10015933mg	V4TPU3	>tr|V4TPU3|V4TPU3_9ROSI Uncharacterized protein OS=Citrus clementina GN=CICLE_v10015933mg PE=4 SV=1	9.28	8.77	516.9	352447	5	2	0	7.12	323	6879
693	CICLE_v10008993mg	V4UKD0	>tr|V4UKD0|V4UKD0_9ROSI Uncharacterized protein OS=Citrus clementina GN=CICLE_v10008993mg PE=3 SV=1	9.27	9.29	389.4	527467	3	2	0	8.71	310	6771
694	CICLE_v10015347mg	V4UCQ4	>tr|V4UCQ4|V4UCQ4_9ROSI Aspartate aminotransferase OS=Citrus clementina GN=CICLE_v10015347mg PE=4 SV=1	9.25	8.02	510.4	307203	4	2	0	6.84	424	12609
695	CICLE_v10009952mg	V4UIS4	>tr|V4UIS4|V4UIS4_9ROSI Uncharacterized protein OS=Citrus clementina GN=CICLE_v10009952mg PE=4 SV=1	9.25	9.26	449.2	52543.2	1	1	1	22.03	118	6510
696	CICLE_v10032215mg	V4SV60	>tr|V4SV60|V4SV60_9ROSI Serine/threonine-protein phosphatase OS=Citrus clementina GN=CICLE_v10032215mg PE=3 SV=1	9.23	4.07	241.4	282720	7	4	1	12.42	306	21605
697	CICLE_v100110482mg	V4S6W7	>tr|V4S6W7|V4S6W7_9ROSI Uncharacterized protein (Fragment) OS=Citrus clementina GN=CICLE_v100110482mg PE=3 SV=1	9.2	6.86	345.7	197880	4	3	0	9.42	308	30815
698	CICLE_v10012390mg	V4UX13	>tr|V4UX13|V4UX13_9ROSI Uncharacterized protein OS=Citrus clementina GN=CICLE_v10012390mg PE=4 SV=1	9.18	8.35	417.6	291588	3	2	0	8.74	286	30893
699	CICLE_v10019184mg	V4SX86	>tr|V4SX86|V4SX86_9ROSI Uncharacterized protein OS=Citrus clementina GN=CICLE_v10019184mg PE=3 SV=1	9.07	9.12	574.5	186138	3	2	0	3.75	667	16912
700	CICLE_v10029382mg	V4S968	>tr|V4S968|V4S968_9ROSI Uncharacterized protein OS=Citrus clementina GN=CICLE_v10029382mg PE=4 SV=1	9.05	8.08	426	140078	2	2	0	23.86	176	16747
701	CICLE_v10025102mg	V4SUS3	>tr|V4SUS3|V4SUS3_9ROSI Uncharacterized protein OS=Citrus clementina GN=CICLE_v10025102mg PE=3 SV=1	9.04	4.34	251.9	2.16278e+06	27	4	2	6.71	656	25076
702	CICLE_v10031803mg	V4VDI2	>tr|V4VDI2|V4VDI2_9ROSI Uncharacterized protein OS=Citrus clementina GN=CICLE_v10031803mg PE=4 SV=1	9.03	8.96	429.3	352628	5	2	1	6.49	385	14962
703	CICLE_v10002819mg	V4SF69	>tr|V4SF69|V4SF69_9ROSI 40S ribosomal protein S24 OS=Citrus clementina GN=CICLE_v10002819mg PE=3 SV=1	9.02	7.22	378.3	254518	5	4	0	23.88	134	7833
704	CICLE_v10006645mg	V4RM37	>tr|V4RM37|V4RM37_9ROSI Uncharacterized protein OS=Citrus clementina GN=CICLE_v10006645mg PE=4 SV=1	9	8.97	565.4	317657	5	2	0	5.67	335	10993
705	CICLE_v10031101mg	V4VD33	>tr|V4VD33|V4VD33_9ROSI Uncharacterized protein OS=Citrus clementina GN=CICLE_v10031101mg PE=4 SV=1	8.99	8.16	409.6	271527	5	2	0	4.23	568	18594
706	CICLE_v10008710mg	V4WHT6	>tr|V4WHT6|V4WHT6_9ROSI Uncharacterized protein OS=Citrus clementina GN=CICLE_v10008710mg PE=4 SV=1	8.99	9.03	556.8	132785	3	2	0	6.56	366	969
707	CICLE_v10007478mg	V4UGQ0	>tr|V4UGQ0|V4UGQ0_9ROSI Uncharacterized protein OS=Citrus clementina GN=CICLE_v10007478mg PE=3 SV=1	8.99	7.7	446.3	230986	4	4	0	4.7	809	5906
708	CICLE_v10001434mg	V4T9B9	>tr|V4T9B9|V4T9B9_9ROSI Uncharacterized protein OS=Citrus clementina GN=CICLE_v10001434mg PE=3 SV=1	8.99	8.42	263.5	238349	6	4	0	11.76	391	27736
709	CICLE_v10005830mg	V4U7U5	>tr|V4U7U5|V4U7U5_9ROSI Uncharacterized protein OS=Citrus clementina GN=CICLE_v10005830mg PE=4 SV=1	8.98	9.01	487	64062.4	1	1	0	11.05	181	5753
710	CICLE_v10026635mg	V4SJZ0	>tr|V4SJZ0|V4SJZ0_9ROSI Uncharacterized protein OS=Citrus clementina GN=CICLE_v10026635mg PE=4 SV=1	8.88	8.9	503.2	77593.1	1	1	0	10.06	169	12804
711	CICLE_v10022164mg	V4TUM7	>tr|V4TUM7|V4TUM7_9ROSI Uncharacterized protein OS=Citrus clementina GN=CICLE_v10022164mg PE=4 SV=1	8.86	6.5	353.4	272176	7	3	0	11.87	219	25024
712	CICLE_v10020902mg	V4TXR0	>tr|V4TXR0|V4TXR0_9ROSI Uncharacterized protein OS=Citrus clementina GN=CICLE_v10020902mg PE=4 SV=1	8.86	7	364	217253	2	2	0	6.57	350	18484
713	CICLE_v10030999mg	V4TJJ3	>tr|V4TJJ3|V4TJJ3_9ROSI Uncharacterized protein OS=Citrus clementina GN=CICLE_v10030999mg PE=4 SV=1	8.85	4.85	273.9	308114	5	3	0	5.13	604	20024
714	CICLE_v10023083mg	V4TVF9	>tr|V4TVF9|V4TVF9_9ROSI Uncharacterized protein OS=Citrus clementina GN=CICLE_v10023083mg PE=4 SV=1	8.83	8.84	573.9	86377.1	1	1	1	17.98	89	27316
715	CICLE_v10029414mg	V4SCF6	>tr|V4SCF6|V4SCF6_9ROSI Uncharacterized protein OS=Citrus clementina GN=CICLE_v10029414mg PE=4 SV=1	8.82	8.8	427.6	164453	3	2	0	15.66	166	1974
716	CICLE_v10013372mg	V4T172	>tr|V4T172|V4T172_9ROSI Uncharacterized protein (Fragment) OS=Citrus clementina GN=CICLE_v10013372mg PE=4 SV=1	8.8	6.08	273.2	263562	6	4	0	9.73	411	26577
717	CICLE_v10029453mg	V4RU69	>tr|V4RU69|V4RU69_9ROSI Uncharacterized protein OS=Citrus clementina GN=CICLE_v10029453mg PE=3 SV=1	8.78	8.68	454.9	217652	3	2	0	13.66	161	8843
718	CICLE_v10001124mg	V4TBS4	>tr|V4TBS4|V4TBS4_9ROSI Uncharacterized protein OS=Citrus clementina GN=CICLE_v10001124mg PE=3 SV=1	8.77	5.43	281.2	330416	7	5	0	11.53	451	3539
719	CICLE_v10028533mg	V4SA46	>tr|V4SA46|V4SA46_9ROSI Uncharacterized protein OS=Citrus clementina GN=CICLE_v10028533mg PE=4 SV=1	8.76	7.08	327.2	146124	2	2	0	6.02	415	23066
720	CICLE_v10001502mg	V4TD69	>tr|V4TD69|V4TD69_9ROSI Uncharacterized protein OS=Citrus clementina GN=CICLE_v10001502mg PE=3 SV=1	8.76	5.01	243.9	233749	6	3	0	7.63	380	6740
721	CICLE_v10031619mg	V4TNS6	>tr|V4TNS6|V4TNS6_9ROSI Uncharacterized protein OS=Citrus clementina GN=CICLE_v10031619mg PE=3 SV=1	8.75	8.8	426.7	90133.1	1	1	0	3.97	428	11343
722	CICLE_v10014320mg	V4UHD9	>tr|V4UHD9|V4UHD9_9ROSI Uncharacterized protein OS=Citrus clementina GN=CICLE_v10014320mg PE=3 SV=1	8.74	6.04	366.4	319066	4	4	1	5.27	797	27763
723	CICLE_v10005029mg	V4S9I1	>tr|V4S9I1|V4S9I1_9ROSI Glyceraldehyde-3-phosphate dehydrogenase OS=Citrus clementina GN=CICLE_v10005029mg PE=3 SV=1	8.74	8.36	433	184090	3	3	0	7.29	425	3852
724	CICLE_v10011980mg	V4SWP1	>tr|V4SWP1|V4SWP1_9ROSI Uncharacterized protein OS=Citrus clementina GN=CICLE_v10011980mg PE=4 SV=1	8.7	8.72	544.9	164862	2	1	0	4.8	375	19713
725	CICLE_v10029604mg	V4U9V3	>tr|V4U9V3|V4U9V3_9ROSI Uncharacterized protein OS=Citrus clementina GN=CICLE_v10029604mg PE=3 SV=1	8.69	8.68	277.7	134185	2	1	0	17.8	118	20901
726	CICLE_v10016133mg	V4UFU5	>tr|V4UFU5|V4UFU5_9ROSI Uncharacterized protein OS=Citrus clementina GN=CICLE_v10016133mg PE=4 SV=1	8.65	8.66	452.2	168747	2	1	0	5.15	291	23269
727	CICLE_v10001143mg	V4T539	>tr|V4T539|V4T539_9ROSI Uncharacterized protein OS=Citrus clementina GN=CICLE_v10001143mg PE=4 SV=1	8.64	8.68	470.7	130270	2	1	0	3.36	447	24364
728	CICLE_v100308252mg	V4TEH4	>tr|V4TEH4|V4TEH4_9ROSI Uncharacterized protein (Fragment) OS=Citrus clementina GN=CICLE_v100308252mg PE=4 SV=1	8.62	6.19	307.1	535003	10	5	0	11.91	403	23740
729	CICLE_v10019410mg	V4T0F6	>tr|V4T0F6|V4T0F6_9ROSI Uncharacterized protein OS=Citrus clementina GN=CICLE_v10019410mg PE=4 SV=1	8.59	8.66	442.1	77375.1	1	1	0	2.71	591	18835
730	CICLE_v10013001mg	V4SSQ1	>tr|V4SSQ1|V4SSQ1_9ROSI Uncharacterized protein OS=Citrus clementina GN=CICLE_v10013001mg PE=4 SV=1	8.54	8.56	495.8	83127.1	1	1	0	9.09	154	23596
731	CICLE_v10001298mg	V4T0Y1	>tr|V4T0Y1|V4T0Y1_9ROSI Uncharacterized protein OS=Citrus clementina GN=CICLE_v10001298mg PE=3 SV=1	8.53	8.56	497	237865	2	1	0	3.91	358	13318
732	CICLE_v10026272mg	V4UKB4	>tr|V4UKB4|V4UKB4_9ROSI Uncharacterized protein OS=Citrus clementina GN=CICLE_v10026272mg PE=4 SV=1	8.52	7.69	411.7	81832.1	3	2	0	7.78	270	8429
733	CICLE_v10008518mg	V4WC19	>tr|V4WC19|V4WC19_9ROSI Uncharacterized protein OS=Citrus clementina GN=CICLE_v10008518mg PE=3 SV=1	8.51	7.05	316.4	498285	7	3	0	7.77	399	4104
734	CICLE_v10015766mg	V4U3B1	>tr|V4U3B1|V4U3B1_9ROSI Uncharacterized protein OS=Citrus clementina GN=CICLE_v10015766mg PE=4 SV=1	8.46	8.5	485.6	127844	2	2	0	6.21	354	16699
735	CICLE_v10028247mg	V4S6X8	>tr|V4S6X8|V4S6X8_9ROSI Glycosyltransferase OS=Citrus clementina GN=CICLE_v10028247mg PE=3 SV=1	8.46	8.51	431.7	146669	2	2	0	5.18	502	22369
736	CICLE_v10025269mg	V4SR67	>tr|V4SR67|V4SR67_9ROSI Uncharacterized protein OS=Citrus clementina GN=CICLE_v10025269mg PE=4 SV=1	8.43	8.49	413.8	100505	2	2	0	4.03	571	25509
737	CICLE_v10022269mg	V4TYP6	>tr|V4TYP6|V4TYP6_9ROSI Uncharacterized protein OS=Citrus clementina GN=CICLE_v10022269mg PE=4 SV=1	8.43	6.16	243.8	207142	3	3	1	17.31	208	6328
738	CICLE_v10009427mg	V4UCJ5	>tr|V4UCJ5|V4UCJ5_9ROSI GTP-binding nuclear protein OS=Citrus clementina GN=CICLE_v10009427mg PE=3 SV=1	8.39	8.25	496.1	1.22433e+06	9	1	0	6.33	221	5960
739	CICLE_v10031821mg	V4TPM1	>tr|V4TPM1|V4TPM1_9ROSI Homoserine dehydrogenase OS=Citrus clementina GN=CICLE_v10031821mg PE=3 SV=1	8.35	7.84	252.9	272958	2	2	0	7.09	381	27760
740	CICLE_v10019676mg	V4SXY9	>tr|V4SXY9|V4SXY9_9ROSI Uncharacterized protein OS=Citrus clementina GN=CICLE_v10019676mg PE=3 SV=1	8.33	7.05	343.8	203479	2	2	0	4.71	531	27394
741	CICLE_v10016221mg	V4U3E3	>tr|V4U3E3|V4U3E3_9ROSI Uncharacterized protein OS=Citrus clementina GN=CICLE_v10016221mg PE=4 SV=1	8.3	7.31	384.1	195460	6	2	0	6.91	275	4339
742	CICLE_v10031990mg	V4THY2	>tr|V4THY2|V4THY2_9ROSI Uncharacterized protein OS=Citrus clementina GN=CICLE_v10031990mg PE=4 SV=1	8.14	6.95	371.1	684590	5	2	1	8.99	345	12410
743	CICLE_v10012066mg	V4S602	>tr|V4S602|V4S602_9ROSI Uncharacterized protein OS=Citrus clementina GN=CICLE_v10012066mg PE=4 SV=1	8.12	8.16	442.6	22846	1	1	0	3.67	354	20471
744	CICLE_v10007977mg	V4UH00	>tr|V4UH00|V4UH00_9ROSI Uncharacterized protein OS=Citrus clementina GN=CICLE_v10007977mg PE=4 SV=1	8.11	6.77	399.9	480773	7	3	1	5.26	532	20699
745	CICLE_v10014271mg	V4U8A4	>tr|V4U8A4|V4U8A4_9ROSI Uncharacterized protein OS=Citrus clementina GN=CICLE_v10014271mg PE=4 SV=1	8.1	7.38	410.7	435126	4	3	0	3.85	831	21072
746	CICLE_v100278361mg	V4UEQ3	>tr|V4UEQ3|V4UEQ3_9ROSI Uncharacterized protein (Fragment) OS=Citrus clementina GN=CICLE_v100278361mg PE=4 SV=1	8.09	8.14	384.4	43021.2	1	1	0	3.04	428	16026
747	CICLE_v10021618mg	V4TE52	>tr|V4TE52|V4TE52_9ROSI Uncharacterized protein OS=Citrus clementina GN=CICLE_v10021618mg PE=4 SV=1	8.06	7.2	378.2	261153	4	2	0	8.36	275	10729
748	CICLE_v10014744mg	V4W4D3	>tr|V4W4D3|V4W4D3_9ROSI Uncharacterized protein OS=Citrus clementina GN=CICLE_v10014744mg PE=4 SV=1	8.04	7.2	338	126866	2	2	0	3.49	573	27514
749	CICLE_v10022624mg	V4TVG1	>tr|V4TVG1|V4TVG1_9ROSI Eukaryotic translation initiation factor 5A OS=Citrus clementina GN=CICLE_v10022624mg PE=3 SV=1	8.02	6.87	315.1	106286	2	2	0	12.5	160	19745
750	CICLE_v10021343mg	V4T5J7	>tr|V4T5J7|V4T5J7_9ROSI Uncharacterized protein OS=Citrus clementina GN=CICLE_v10021343mg PE=4 SV=1	8.02	6.87	353.8	194157	2	2	1	7.95	302	24008
751	CICLE_v10002200mg	V4SGI5	>tr|V4SGI5|V4SGI5_9ROSI Uncharacterized protein OS=Citrus clementina GN=CICLE_v10002200mg PE=4 SV=1	8.02	7	430.7	593345	3	3	1	14.18	261	7891
752	CICLE_v10012508mg	V4SWJ0	>tr|V4SWJ0|V4SWJ0_9ROSI 40S ribosomal protein S3a OS=Citrus clementina GN=CICLE_v10012508mg PE=3 SV=1	8.01	7.33	308.1	193156	5	4	0	14.56	261	2802
753	CICLE_v10000324mg	V4T574	>tr|V4T574|V4T574_9ROSI Uncharacterized protein OS=Citrus clementina GN=CICLE_v10000324mg PE=4 SV=1	7.95	6.58	332.7	125382	2	2	0	2.88	798	17618
754	CICLE_v10029386mg	V4S8T3	>tr|V4S8T3|V4S8T3_9ROSI Peptidyl-prolyl cis-trans isomerase OS=Citrus clementina GN=CICLE_v10029386mg PE=3 SV=1	7.94	6.98	278	316079	8	3	2	20.35	172	5840
755	CICLE_v10021193mg	V4VTI6	>tr|V4VTI6|V4VTI6_9ROSI Uncharacterized protein OS=Citrus clementina GN=CICLE_v10021193mg PE=4 SV=1	7.93	6.78	339.1	190239	3	2	0	7.17	321	9348
756	CICLE_v10024908mg	V4SLR8	>tr|V4SLR8|V4SLR8_9ROSI Protein ROOT HAIR DEFECTIVE 3 homolog OS=Citrus clementina GN=CICLE_v10024908mg PE=3 SV=1	7.93	5.54	297.4	372731	2	2	0	2.71	813	2949
757	CICLE_v10002100mg	V4TAC2	>tr|V4TAC2|V4TAC2_9ROSI Protein YIPF OS=Citrus clementina GN=CICLE_v10002100mg PE=3 SV=1	7.92	7.93	333	203218	2	1	0	7.47	281	7791
758	CICLE_v10006509mg	V4RYX8	>tr|V4RYX8|V4RYX8_9ROSI Uncharacterized protein OS=Citrus clementina GN=CICLE_v10006509mg PE=4 SV=1	7.87	4.23	316.7	159627	2	2	1	7.16	447	28706
759	CICLE_v10010958mg	V4UXH1	>tr|V4UXH1|V4UXH1_9ROSI Uncharacterized protein OS=Citrus clementina GN=CICLE_v10010958mg PE=4 SV=1	7.84	5.84	286.7	431118	4	4	0	3.53	1049	11054
760	CICLE_v10031853mg	V4VBV4	>tr|V4VBV4|V4VBV4_9ROSI Uncharacterized protein OS=Citrus clementina GN=CICLE_v10031853mg PE=4 SV=1	7.81	6.12	265.3	344844	6	3	0	6.76	340	30966
761	CICLE_v100186551mg	V4TTF0	>tr|V4TTF0|V4TTF0_9ROSI Uncharacterized protein (Fragment) OS=Citrus clementina GN=CICLE_v100186551mg PE=4 SV=1	7.79	7.9	322.5	85999.1	1	1	0	1.99	954	27946
762	CICLE_v10003263mg	V4SBQ8	>tr|V4SBQ8|V4SBQ8_9ROSI Cysteine proteinase inhibitor (Fragment) OS=Citrus clementina GN=CICLE_v10003263mg PE=3 SV=1	7.78	7.7	399	94251.4	4	2	0	16.22	111	16891
763	CICLE_v10021404mg	V4VVN0	>tr|V4VVN0|V4VVN0_9ROSI Uncharacterized protein OS=Citrus clementina GN=CICLE_v10021404mg PE=4 SV=1	7.73	6.61	356.9	260276	3	2	0	7.74	297	4700
764	CICLE_v10028892mg	V4SIA2	>tr|V4SIA2|V4SIA2_9ROSI Uncharacterized protein OS=Citrus clementina GN=CICLE_v10028892mg PE=4 SV=1	7.68	6.13	227.6	156801	3	3	0	9.39	309	25163
765	CICLE_v10030873mg	V4SVS7	>tr|V4SVS7|V4SVS7_9ROSI Uncharacterized protein OS=Citrus clementina GN=CICLE_v10030873mg PE=4 SV=1	7.64	7.7	316.3	186706	2	1	0	2.76	689	23042
766	CICLE_v10014018mg	V4UBE9	>tr|V4UBE9|V4UBE9_9ROSI Uncharacterized protein OS=Citrus clementina GN=CICLE_v10014018mg PE=4 SV=1	7.63	7.53	244.8	127929	2	2	1	2.33	1375	5773
767	CICLE_v10005989mg	V4RYH6	>tr|V4RYH6|V4RYH6_9ROSI CASP-like protein OS=Citrus clementina GN=CICLE_v10005989mg PE=3 SV=1	7.62	6.8	250.8	163328	2	2	1	11.76	187	19448
768	CICLE_v10011745mg	V4STH5	>tr|V4STH5|V4STH5_9ROSI Uncharacterized protein OS=Citrus clementina GN=CICLE_v10011745mg PE=4 SV=1	7.6	7.65	367	93541.2	1	1	0	3.87	439	4097
769	CICLE_v10030701mg	V4TFJ7	>tr|V4TFJ7|V4TFJ7_9ROSI Uncharacterized protein OS=Citrus clementina GN=CICLE_v10030701mg PE=4 SV=1	7.59	5.37	275.7	180830	3	3	0	3.81	839	12409
770	CICLE_v10033083mg	V4T814	>tr|V4T814|V4T814_9ROSI Uncharacterized protein OS=Citrus clementina GN=CICLE_v10033083mg PE=3 SV=1	7.57	6.78	257.6	322441	7	3	0	22.76	123	15800
771	CICLE_v10016911mg	V4W9B4	>tr|V4W9B4|V4W9B4_9ROSI Uncharacterized protein OS=Citrus clementina GN=CICLE_v10016911mg PE=4 SV=1	7.57	7.59	278.6	110619	1	1	0	14.12	177	9979
772	CICLE_v10021036mg	V4T2N5	>tr|V4T2N5|V4T2N5_9ROSI Uncharacterized protein OS=Citrus clementina GN=CICLE_v10021036mg PE=4 SV=1	7.53	7.55	399.8	179064	2	1	0	4.75	337	6928
773	CICLE_v10022315mg	V4TA46	>tr|V4TA46|V4TA46_9ROSI Uncharacterized protein OS=Citrus clementina GN=CICLE_v10022315mg PE=4 SV=1	7.52	5.69	280	142383	3	2	1	9.9	202	4408
774	CICLE_v10014669mg	V4W6X8	>tr|V4W6X8|V4W6X8_9ROSI Uncharacterized protein OS=Citrus clementina GN=CICLE_v10014669mg PE=3 SV=1	7.48	7.49	269.6	142341	2	2	1	6.51	599	27190
775	CICLE_v10018485mg	V4T6T6	>tr|V4T6T6|V4T6T6_9ROSI Uncharacterized protein OS=Citrus clementina GN=CICLE_v10018485mg PE=4 SV=1	7.47	7.22	403.3	169218	4	4	0	2.17	1474	11626
776	CICLE_v10006402mg	V4SC18	>tr|V4SC18|V4SC18_9ROSI Uncharacterized protein OS=Citrus clementina GN=CICLE_v10006402mg PE=4 SV=1	7.43	7.44	325.4	83374.2	1	1	0	47.83	46	1528
777	CICLE_v10031211mg	V4V9X3	>tr|V4V9X3|V4V9X3_9ROSI Uncharacterized protein OS=Citrus clementina GN=CICLE_v10031211mg PE=4 SV=1	7.43	7.32	380.1	205509	4	2	0	4.15	530	19679
778	CICLE_v10008909mg	V4WEE3	>tr|V4WEE3|V4WEE3_9ROSI Uncharacterized protein OS=Citrus clementina GN=CICLE_v10008909mg PE=4 SV=1	7.4	5.89	333.1	486145	10	5	1	16.82	327	12421
779	CICLE_v100187641mg	V4U2P1	>tr|V4U2P1|V4U2P1_9ROSI Uncharacterized protein (Fragment) OS=Citrus clementina GN=CICLE_v100187641mg PE=4 SV=1	7.4	5.64	291	284619	7	3	0	11.54	260	10412
780	CICLE_v10014743mg	V4UC34	>tr|V4UC34|V4UC34_9ROSI Uncharacterized protein OS=Citrus clementina GN=CICLE_v10014743mg PE=4 SV=1	7.39	3.8	232.3	112928	3	3	0	6.27	574	27860
781	CICLE_v10002870mg	V4TDV0	>tr|V4TDV0|V4TDV0_9ROSI Uncharacterized protein OS=Citrus clementina GN=CICLE_v10002870mg PE=4 SV=1	7.38	7	303.7	121029	2	2	0	17.65	119	24076
782	CICLE_v10017128mg	V4TII8	>tr|V4TII8|V4TII8_9ROSI Uncharacterized protein OS=Citrus clementina GN=CICLE_v10017128mg PE=4 SV=1	7.37	7.38	277	108207	1	1	0	17.83	129	7402
783	CICLE_v10031874mg	V4VD22	>tr|V4VD22|V4VD22_9ROSI Uncharacterized protein OS=Citrus clementina GN=CICLE_v10031874mg PE=4 SV=1	7.37	7.33	278	503506	5	1	1	4.86	370	20613
784	CICLE_v10014380mg	V4TMN1	>tr|V4TMN1|V4TMN1_9ROSI Uncharacterized protein OS=Citrus clementina GN=CICLE_v10014380mg PE=4 SV=1	7.37	7.45	234.6	50508.1	1	1	0	2.88	729	1228
785	CICLE_v100285992mg	V4UCA3	>tr|V4UCA3|V4UCA3_9ROSI Uncharacterized protein (Fragment) OS=Citrus clementina GN=CICLE_v100285992mg PE=4 SV=1	7.36	7.36	283.5	126591	2	1	0	9.39	213	27903
786	CICLE_v10029184mg	V4RPB4	>tr|V4RPB4|V4RPB4_9ROSI Uncharacterized protein OS=Citrus clementina GN=CICLE_v10029184mg PE=4 SV=1	7.36	7.36	360.2	357444	4	2	0	11.67	240	2943
787	CICLE_v100153092mg	V4TQD0	>tr|V4TQD0|V4TQD0_9ROSI Uncharacterized protein (Fragment) OS=Citrus clementina GN=CICLE_v100153092mg PE=4 SV=1	7.35	4.27	247.2	263669	7	5	0	23.12	173	18501
788	CICLE_v10016988mg	V4U9N0	>tr|V4U9N0|V4U9N0_9ROSI Uncharacterized protein OS=Citrus clementina GN=CICLE_v10016988mg PE=4 SV=1	7.34	7.36	248.2	77456.1	1	1	0	16.77	167	23553
789	CICLE_v10019922mg	V4T8P9	>tr|V4T8P9|V4T8P9_9ROSI Uncharacterized protein OS=Citrus clementina GN=CICLE_v10019922mg PE=3 SV=1	7.33	5.58	201.1	148784	3	2	0	6.63	483	28686
790	CICLE_v10008504mg	V4TW85	>tr|V4TW85|V4TW85_9ROSI Uncharacterized protein OS=Citrus clementina GN=CICLE_v10008504mg PE=4 SV=1	7.32	7.37	347.7	114718	1	1	0	3.98	402	17259
791	CICLE_v10016959mg	V4UIB3	>tr|V4UIB3|V4UIB3_9ROSI Uncharacterized protein OS=Citrus clementina GN=CICLE_v10016959mg PE=4 SV=1	7.28	6.79	367.9	152412	3	2	1	15.29	170	29854
792	CICLE_v100310721mg	V4TDS4	>tr|V4TDS4|V4TDS4_9ROSI Uncharacterized protein (Fragment) OS=Citrus clementina GN=CICLE_v100310721mg PE=3 SV=1	7.26	7.28	335.6	231102	4	3	1	5.83	446	17669
793	CICLE_v10028214mg	V4U9A7	>tr|V4U9A7|V4U9A7_9ROSI Uncharacterized protein OS=Citrus clementina GN=CICLE_v10028214mg PE=4 SV=1	7.24	7.3	227.5	59549	1	1	0	4.23	520	27284
794	CICLE_v10000023mg	V4V1N2	>tr|V4V1N2|V4V1N2_9ROSI Uncharacterized protein OS=Citrus clementina GN=CICLE_v10000023mg PE=4 SV=1	7.24	4.49	251	233974	3	3	0	2.48	1652	29278
795	CICLE_v10014771mg	V4W1Y3	>tr|V4W1Y3|V4W1Y3_9ROSI Uncharacterized protein OS=Citrus clementina GN=CICLE_v10014771mg PE=3 SV=1	7.23	4.42	259.9	108860	4	4	1	9.75	400	8210
796	CICLE_v10006162mg	V4RGP4	>tr|V4RGP4|V4RGP4_9ROSI Uncharacterized protein OS=Citrus clementina GN=CICLE_v10006162mg PE=3 SV=1	7.23	5.9	248.2	291328	7	3	0	15.65	147	10395
797	CICLE_v10029178mg	V4SHK0	>tr|V4SHK0|V4SHK0_9ROSI Uncharacterized protein OS=Citrus clementina GN=CICLE_v10029178mg PE=4 SV=1	7.23	7.16	276.4	282489	5	3	0	12.35	243	13644
798	CICLE_v10031703mg	V4TFY8	>tr|V4TFY8|V4TFY8_9ROSI Uncharacterized protein OS=Citrus clementina GN=CICLE_v10031703mg PE=4 SV=1	7.22	7.24	396.9	100557	2	2	1	5.74	366	1984
799	CICLE_v10032499mg	V4TGV8	>tr|V4TGV8|V4TGV8_9ROSI Uncharacterized protein OS=Citrus clementina GN=CICLE_v10032499mg PE=4 SV=1	7.21	7.18	316.4	432216	4	1	0	5.81	258	23464
800	CICLE_v10004620mg	V4S9Q6	>tr|V4S9Q6|V4S9Q6_9ROSI Beta-amylase OS=Citrus clementina GN=CICLE_v10004620mg PE=3 SV=1	7.2	6.75	326.3	370018	4	3	1	5.34	580	21407
801	CICLE_v10002644mg	V4T3I6	>tr|V4T3I6|V4T3I6_9ROSI Uncharacterized protein OS=Citrus clementina GN=CICLE_v10002644mg PE=4 SV=1	7.2	6.73	382.8	263996	12	3	1	11.17	179	20547
802	CICLE_v10008040mg	V4UK04	>tr|V4UK04|V4UK04_9ROSI Uncharacterized protein OS=Citrus clementina GN=CICLE_v10008040mg PE=3 SV=1	7.18	7.22	388.6	66573.1	1	1	0	3.8	395	3150
803	CICLE_v10022811mg	V4VNF8	>tr|V4VNF8|V4VNF8_9ROSI Uncharacterized protein OS=Citrus clementina GN=CICLE_v10022811mg PE=3 SV=1	7.17	7.17	365.3	99750.3	2	1	0	10.32	126	29675
804	CICLE_v10001285mg	V4TDL5	>tr|V4TDL5|V4TDL5_9ROSI S-acyltransferase OS=Citrus clementina GN=CICLE_v10001285mg PE=3 SV=1	7.17	5.67	262.3	124669	2	2	0	7.64	314	20931
805	CICLE_v10028480mg	V4SJ73	>tr|V4SJ73|V4SJ73_9ROSI Uncharacterized protein OS=Citrus clementina GN=CICLE_v10028480mg PE=4 SV=1	7.14	4.4	230.5	64476.5	2	2	0	5.26	437	559
806	CICLE_v100009411mg	V4SGZ6	>tr|V4SGZ6|V4SGZ6_9ROSI Uncharacterized protein (Fragment) OS=Citrus clementina GN=CICLE_v100009411mg PE=4 SV=1	7.14	7.18	425.4	62732.1	1	1	0	5.64	319	2374
807	CICLE_v10008981mg	V4UQT4	>tr|V4UQT4|V4UQT4_9ROSI Uncharacterized protein OS=Citrus clementina GN=CICLE_v10008981mg PE=4 SV=1	7.13	7.16	465.7	75994.1	1	1	0	5.78	277	1786
808	CICLE_v10007821mg	V4WEV8	>tr|V4WEV8|V4WEV8_9ROSI Uncharacterized protein OS=Citrus clementina GN=CICLE_v10007821mg PE=4 SV=1	7.13	6.9	348.8	224262	6	3	0	3.91	588	368
809	CICLE_v10006180mg	V4RYJ7	>tr|V4RYJ7|V4RYJ7_9ROSI Acyl carrier protein OS=Citrus clementina GN=CICLE_v10006180mg PE=3 SV=1	7.13	6.82	281.6	87530.3	2	2	0	15.11	139	19592
810	CICLE_v10009643mg	V4UCM0	>tr|V4UCM0|V4UCM0_9ROSI Uncharacterized protein OS=Citrus clementina GN=CICLE_v10009643mg PE=3 SV=1	7.11	7.11	396.1	100021	2	1	0	8.79	182	3682
811	CICLE_v10019852mg	V4TDB4	>tr|V4TDB4|V4TDB4_9ROSI Uncharacterized protein OS=Citrus clementina GN=CICLE_v10019852mg PE=4 SV=1	7.09	4.89	482.9	246499	5	5	1	9.78	491	12811
812	CICLE_v10004929mg	V4S6D7	>tr|V4S6D7|V4S6D7_9ROSI Glycerol-3-phosphate dehydrogenase [NAD(+)] OS=Citrus clementina GN=CICLE_v10004929mg PE=3 SV=1	7.09	6.62	314.6	122133	4	2	0	4.32	463	26450
813	CICLE_v10000296mg	V4TA70	>tr|V4TA70|V4TA70_9ROSI Uncharacterized protein OS=Citrus clementina GN=CICLE_v10000296mg PE=3 SV=1	7.09	6.64	384.5	141826	6	4	0	3.9	820	19705
814	CICLE_v10029287mg	V4SBI5	>tr|V4SBI5|V4SBI5_9ROSI Reticulon-like protein OS=Citrus clementina GN=CICLE_v10029287mg PE=4 SV=1	7.05	7.08	247.4	100689	1	1	0	8.21	207	30188
815	CICLE_v10008555mg	V4UP16	>tr|V4UP16|V4UP16_9ROSI Uncharacterized protein OS=Citrus clementina GN=CICLE_v10008555mg PE=3 SV=1	7.04	7.04	288.4	333125	3	1	0	4.07	393	16030
816	CYN 3	V4S409	>tr|V4S409|V4S409_9ROSI Cyanate hydratase OS=Citrus clementina GN=CYN PE=3 SV=1	7	6.87	347.8	196087	2	2	0	13.33	165	23321
817	CICLE_v10013007mg	V4SRE9	>tr|V4SRE9|V4SRE9_9ROSI Uncharacterized protein OS=Citrus clementina GN=CICLE_v10013007mg PE=4 SV=1	7	7	365.4	103210	2	1	0	7.84	153	24835
818	CICLE_v10020328mg	V4U8E2	>tr|V4U8E2|V4U8E2_9ROSI Uncharacterized protein OS=Citrus clementina GN=CICLE_v10020328mg PE=4 SV=1	7	7	299.4	103946	2	2	0	5.02	418	27361
819	CICLE_v10011517mg	V4SUI2	>tr|V4SUI2|V4SUI2_9ROSI Uncharacterized protein OS=Citrus clementina GN=CICLE_v10011517mg PE=4 SV=1	7	5.1	263.5	496594	7	3	1	5.29	510	24897
820	CICLE_v10032587mg	V4SU51	>tr|V4SU51|V4SU51_9ROSI Uncharacterized protein OS=Citrus clementina GN=CICLE_v10032587mg PE=3 SV=1	6.98	6.72	339.5	1.57265e+06	16	2	0	7.85	242	13216
821	CICLE_v10009261mg	V4TX53	>tr|V4TX53|V4TX53_9ROSI Uncharacterized protein OS=Citrus clementina GN=CICLE_v10009261mg PE=4 SV=1	6.98	6.99	313.9	164276	2	1	0	4.71	255	8517
822	CICLE_v10015157mg	V4W7S5	>tr|V4W7S5|V4W7S5_9ROSI Non-specific serine/threonine protein kinase OS=Citrus clementina GN=CICLE_v10015157mg PE=3 SV=1	6.97	6.32	268.3	146831	3	2	0	5.31	433	1537
823	CICLE_v10006225mg	V4S3T5	>tr|V4S3T5|V4S3T5_9ROSI Uncharacterized protein OS=Citrus clementina GN=CICLE_v10006225mg PE=3 SV=1	6.97	6.94	380.6	217421	3	1	0	9.84	122	29985
824	CICLE_v10011857mg	V4SR55	>tr|V4SR55|V4SR55_9ROSI Uncharacterized protein OS=Citrus clementina GN=CICLE_v10011857mg PE=4 SV=1	6.9	4.09	297	233699	5	3	0	8.5	412	5622
825	CICLE_v10026152mg	V4SSW9	>tr|V4SSW9|V4SSW9_9ROSI Uncharacterized protein OS=Citrus clementina GN=CICLE_v10026152mg PE=4 SV=1	6.89	6.93	250.3	134917	1	1	0	5.26	304	20387
826	CICLE_v100072732mg	V4UGJ3	>tr|V4UGJ3|V4UGJ3_9ROSI Uncharacterized protein (Fragment) OS=Citrus clementina GN=CICLE_v100072732mg PE=4 SV=1	6.88	6.59	296.9	236650	2	2	0	9.9	202	12332
827	CICLE_v10001785mg	V4T809	>tr|V4T809|V4T809_9ROSI Uncharacterized protein OS=Citrus clementina GN=CICLE_v10001785mg PE=4 SV=1	6.83	6.87	290.4	87033.2	1	1	0	4.2	333	11682
828	CICLE_v10029466mg	V4UFA1	>tr|V4UFA1|V4UFA1_9ROSI Uncharacterized protein OS=Citrus clementina GN=CICLE_v10029466mg PE=3 SV=1	6.83	6.83	316.4	97835.2	2	1	0	8.23	158	19127
829	CICLE_v10011566mg	V4UQQ6	>tr|V4UQQ6|V4UQQ6_9ROSI Uncharacterized protein OS=Citrus clementina GN=CICLE_v10011566mg PE=3 SV=1	6.82	5.68	260.9	303920	3	3	0	6.9	493	9706
830	CICLE_v10029401mg	V4SFC4	>tr|V4SFC4|V4SFC4_9ROSI Uncharacterized protein OS=Citrus clementina GN=CICLE_v10029401mg PE=4 SV=1	6.82	6.84	266.9	65030.1	1	1	0	10.85	129	494
831	CICLE_v10010975mg	V4SAE0	>tr|V4SAE0|V4SAE0_9ROSI Alpha-1,4 glucan phosphorylase OS=Citrus clementina GN=CICLE_v10010975mg PE=3 SV=1	6.82	5.61	148.1	883087	12	3	1	3.8	1001	27213
832	CICLE_v100144072mg	V4W7Q2	>tr|V4W7Q2|V4W7Q2_9ROSI Uncharacterized protein (Fragment) OS=Citrus clementina GN=CICLE_v100144072mg PE=4 SV=1	6.82	6.43	364.4	309413	5	2	0	18.89	90	31156
833	CICLE_v10002676mg	V4SGB7	>tr|V4SGB7|V4SGB7_9ROSI Uncharacterized protein OS=Citrus clementina GN=CICLE_v10002676mg PE=4 SV=1	6.81	5.09	264.7	191508	3	2	0	13.95	172	26548
834	CICLE_v10005650mg	V4U3R9	>tr|V4U3R9|V4U3R9_9ROSI Uncharacterized protein OS=Citrus clementina GN=CICLE_v10005650mg PE=4 SV=1	6.81	5.71	273.3	270828	6	4	1	12.17	263	15103
835	CICLE_v10013771mg	V4SVI5	>tr|V4SVI5|V4SVI5_9ROSI Proteasome subunit alpha type OS=Citrus clementina GN=CICLE_v10013771mg PE=3 SV=1	6.78	5.55	302.2	346785	5	3	0	11.2	250	9097
836	CICLE_v10002098mg	V4TC57	>tr|V4TC57|V4TC57_9ROSI Uncharacterized protein OS=Citrus clementina GN=CICLE_v10002098mg PE=4 SV=1	6.77	6.73	292.6	130322	2	2	1	7.8	282	5526
837	CICLE_v10028275mg	V4S8U7	>tr|V4S8U7|V4S8U7_9ROSI Uncharacterized protein OS=Citrus clementina GN=CICLE_v10028275mg PE=3 SV=1	6.76	3.71	229	8768119	11	2	0	5.05	495	21521
838	CICLE_v10005572mg	V4SBR1	>tr|V4SBR1|V4SBR1_9ROSI S-formylglutathione hydrolase OS=Citrus clementina GN=CICLE_v10005572mg PE=3 SV=1	6.75	6.78	335.1	116203	1	1	0	4.93	284	5804
839	CICLE_v10008649mg	V4URE2	>tr|V4URE2|V4URE2_9ROSI Uncharacterized protein OS=Citrus clementina GN=CICLE_v10008649mg PE=4 SV=1	6.74	5.18	247.5	309523	9	3	0	7.63	380	2296
840	CICLE_v10020980mg	V4TJ31	>tr|V4TJ31|V4TJ31_9ROSI Uncharacterized protein OS=Citrus clementina GN=CICLE_v10020980mg PE=3 SV=1	6.72	6.76	303.4	139944	1	1	0	4.69	341	10358
841	CICLE_v10000629mg	V4SAY8	>tr|V4SAY8|V4SAY8_9ROSI Uncharacterized protein OS=Citrus clementina GN=CICLE_v10000629mg PE=4 SV=1	6.72	6.46	365.4	283419	4	3	0	5.09	609	28856
842	CICLE_v10023883mg	V4T2G5	>tr|V4T2G5|V4T2G5_9ROSI Uncharacterized protein OS=Citrus clementina GN=CICLE_v10023883mg PE=4 SV=1	6.71	5.57	296.3	159652	2	2	0	2.07	871	18225
843	CICLE_v10014310mg	V4UAA5	>tr|V4UAA5|V4UAA5_9ROSI Uncharacterized protein OS=Citrus clementina GN=CICLE_v10014310mg PE=3 SV=1	6.71	6.54	361.4	111338	2	2	0	2.74	804	4958
844	CICLE_v100153091mg	V4W8Z9	>tr|V4W8Z9|V4W8Z9_9ROSI Uncharacterized protein (Fragment) OS=Citrus clementina GN=CICLE_v100153091mg PE=4 SV=1	6.7	6.59	356	194162	5	2	0	6.98	258	12420
845	CICLE_v10005897mg	V4U6Y1	>tr|V4U6Y1|V4U6Y1_9ROSI Uncharacterized protein OS=Citrus clementina GN=CICLE_v10005897mg PE=4 SV=1	6.69	6.58	357.2	247617	5	2	0	11.65	206	28297
846	CICLE_v10020350mg	V4THY0	>tr|V4THY0|V4THY0_9ROSI Uncharacterized protein OS=Citrus clementina GN=CICLE_v10020350mg PE=4 SV=1	6.68	6.68	288.2	228000	2	2	0	5.29	378	2096
847	CICLE_v10002566mg	V4SGH1	>tr|V4SGH1|V4SGH1_9ROSI Uncharacterized protein OS=Citrus clementina GN=CICLE_v10002566mg PE=3 SV=1	6.66	6.68	309.9	71686.1	1	1	0	6.74	193	5654
848	CICLE_v10002389mg	V4T1U9	>tr|V4T1U9|V4T1U9_9ROSI Uncharacterized protein OS=Citrus clementina GN=CICLE_v10002389mg PE=3 SV=1	6.65	6.3	240.2	228352	6	3	0	13.73	204	17890
849	CICLE_v10012289mg	V4UV00	>tr|V4UV00|V4UV00_9ROSI Uncharacterized protein OS=Citrus clementina GN=CICLE_v10012289mg PE=4 SV=1	6.63	6.52	319.3	275098	3	2	0	9.45	307	9823
850	CICLE_v10001794mg	V4SBN2	>tr|V4SBN2|V4SBN2_9ROSI Uncharacterized protein OS=Citrus clementina GN=CICLE_v10001794mg PE=4 SV=1	6.62	6.65	271.3	179509	2	2	1	6.02	332	10040
851	CICLE_v10024328mg	V4TPX1	>tr|V4TPX1|V4TPX1_9ROSI Uncharacterized protein OS=Citrus clementina GN=CICLE_v10024328mg PE=3 SV=1	6.61	6.63	289.3	104211	2	1	0	4.64	323	7087
852	CICLE_v100072501mg	V4WC42	>tr|V4WC42|V4WC42_9ROSI Uncharacterized protein (Fragment) OS=Citrus clementina GN=CICLE_v100072501mg PE=4 SV=1	6.61	4.93	262.7	378246	4	3	2	2.63	1330	22972
853	CICLE_v10017754mg	V4TK57	>tr|V4TK57|V4TK57_9ROSI Uncharacterized protein OS=Citrus clementina GN=CICLE_v10017754mg PE=3 SV=1	6.58	6.25	248	149803	3	3	0	7.2	486	5236
854	CICLE_v10024231mg	V4TLM9	>tr|V4TLM9|V4TLM9_9ROSI Uncharacterized protein OS=Citrus clementina GN=CICLE_v10024231mg PE=4 SV=1	6.58	6.62	283	101552	1	1	0	3.68	353	29697
855	CICLE_v10011996mg	V4UWS0	>tr|V4UWS0|V4UWS0_9ROSI Uncharacterized protein OS=Citrus clementina GN=CICLE_v10011996mg PE=4 SV=1	6.57	6.52	336	232445	3	2	0	4.86	370	16659
856	CICLE_v10029120mg	V4UAZ3	>tr|V4UAZ3|V4UAZ3_9ROSI Uncharacterized protein OS=Citrus clementina GN=CICLE_v10029120mg PE=4 SV=1	6.54	6.57	245.1	94243.2	1	1	0	5.56	252	26560
857	CICLE_v10031975mg	V4SN67	>tr|V4SN67|V4SN67_9ROSI Uncharacterized protein OS=Citrus clementina GN=CICLE_v10031975mg PE=4 SV=1	6.53	6.57	320.1	203202	1	1	0	3.46	347	27920
858	CICLE_v100136621mg	V4SPQ3	>tr|V4SPQ3|V4SPQ3_9ROSI Uncharacterized protein (Fragment) OS=Citrus clementina GN=CICLE_v100136621mg PE=4 SV=1	6.53	6.4	342.6	83339.7	4	2	0	8.6	221	21729
859	CICLE_v10002797mg	V4TA57	>tr|V4TA57|V4TA57_9ROSI Uncharacterized protein OS=Citrus clementina GN=CICLE_v10002797mg PE=4 SV=1	6.5	6.25	353.5	210245	4	2	0	11.97	142	1690
860	CICLE_v10012261mg	V4SRL9	>tr|V4SRL9|V4SRL9_9ROSI Uncharacterized protein OS=Citrus clementina GN=CICLE_v10012261mg PE=4 SV=1	6.48	6.51	282.1	55219.2	1	1	0	4.73	275	13590
861	CICLE_v10013125mg	V4SUR3	>tr|V4SUR3|V4SUR3_9ROSI Uncharacterized protein OS=Citrus clementina GN=CICLE_v10013125mg PE=4 SV=1	6.47	6.48	292.1	50380.1	1	1	0	9.09	121	9450
862	CICLE_v10020497mg	V4TSP4	>tr|V4TSP4|V4TSP4_9ROSI Uncharacterized protein OS=Citrus clementina GN=CICLE_v10020497mg PE=4 SV=1	6.35	5.23	264.2	275029	4	3	1	7.59	395	24587
863	CICLE_v10032745mg	V4TGV9	>tr|V4TGV9|V4TGV9_9ROSI Uncharacterized protein OS=Citrus clementina GN=CICLE_v10032745mg PE=4 SV=1	6.32	6.32	279.9	364643	3	2	0	7.58	211	21238
864	CICLE_v10028531mg	V4RRY1	>tr|V4RRY1|V4RRY1_9ROSI Uncharacterized protein OS=Citrus clementina GN=CICLE_v10028531mg PE=3 SV=1	6.32	6.37	289.1	46270.1	1	1	0	2.88	416	16762
865	CICLE_v10000951mg	V4SLF8	>tr|V4SLF8|V4SLF8_9ROSI Catalase OS=Citrus clementina GN=CICLE_v10000951mg PE=3 SV=1	6.32	6.18	291.7	326100	3	2	1	3.86	492	7270
866	CICLE_v10012077mg	V4S7J0	>tr|V4S7J0|V4S7J0_9ROSI Probable cytosolic iron-sulfur protein assembly protein CIAO1 homolog OS=Citrus clementina GN=CICLE_v10012077mg PE=3 SV=1	6.29	6.32	357.2	130506	1	1	1	4.27	281	23054
867	CICLE_v10029636mg	V4RN29	>tr|V4RN29|V4RN29_9ROSI Uncharacterized protein OS=Citrus clementina GN=CICLE_v10029636mg PE=4 SV=1	6.23	6.22	290.1	88450.5	2	1	0	9.52	105	11591
868	CICLE_v10006353mg	V4SDJ8	>tr|V4SDJ8|V4SDJ8_9ROSI Uncharacterized protein OS=Citrus clementina GN=CICLE_v10006353mg PE=4 SV=1	6.23	6.22	339	80654.8	3	2	0	21.52	79	25284
869	CICLE_v10005795mg	V4S8K2	>tr|V4S8K2|V4S8K2_9ROSI Uncharacterized protein OS=Citrus clementina GN=CICLE_v10005795mg PE=4 SV=1	6.23	6.21	313.8	224044	4	2	0	6.96	230	11675
870	CICLE_v10030068mg	V4UCU0	>tr|V4UCU0|V4UCU0_9ROSI Uncharacterized protein (Fragment) OS=Citrus clementina GN=CICLE_v10030068mg PE=4 SV=1	6.22	6.21	261.5	195636	3	1	0	5.63	284	23465
871	CICLE_v10011509mg	V4SVG2	>tr|V4SVG2|V4SVG2_9ROSI Uncharacterized protein OS=Citrus clementina GN=CICLE_v10011509mg PE=3 SV=1	6.21	4.62	275.2	198232	4	2	0	5.06	514	20926
872	CICLE_v10016926mg	V4U6Q7	>tr|V4U6Q7|V4U6Q7_9ROSI Uncharacterized protein OS=Citrus clementina GN=CICLE_v10016926mg PE=4 SV=1	6.21	5.97	257.5	178370	2	2	0	12	175	13734
873	CICLE_v10009507mg	V4UL33	>tr|V4UL33|V4UL33_9ROSI 60S ribosomal protein L13 OS=Citrus clementina GN=CICLE_v10009507mg PE=3 SV=1	6.19	5.74	293.2	172636	4	3	1	13.59	206	754
874	CICLE_v10016920mg	V4U663	>tr|V4U663|V4U663_9ROSI Uncharacterized protein OS=Citrus clementina GN=CICLE_v10016920mg PE=4 SV=1	6.18	6.2	340.1	36121.1	1	1	1	6.67	150	6946
875	CICLE_v10010730mg	V4TSE3	>tr|V4TSE3|V4TSE3_9ROSI Uncharacterized protein OS=Citrus clementina GN=CICLE_v10010730mg PE=3 SV=1	6.15	6.22	328.1	94987.1	1	1	0	1.62	617	6920
876	CICLE_v10013057mg	V4SN48	>tr|V4SN48|V4SN48_9ROSI Uncharacterized protein OS=Citrus clementina GN=CICLE_v10013057mg PE=3 SV=1	6.13	6.07	257.1	169877	5	1	0	7.75	142	20445
877	CICLE_v10027764mg	V4UED7	>tr|V4UED7|V4UED7_9ROSI Uncharacterized protein OS=Citrus clementina GN=CICLE_v10027764mg PE=4 SV=1	6.13	6.24	212.7	34879.7	1	1	0	1.68	952	17676
878	CICLE_v10008348mg	V4UT21	>tr|V4UT21|V4UT21_9ROSI Uncharacterized protein OS=Citrus clementina GN=CICLE_v10008348mg PE=4 SV=1	6.12	6.17	278	64315.7	1	1	0	2.55	432	29014
879	CICLE_v10011544mg	V4SQP2	>tr|V4SQP2|V4SQP2_9ROSI Glycosyltransferase OS=Citrus clementina GN=CICLE_v10011544mg PE=3 SV=1	6.05	6.1	275.1	105169	1	1	1	4.61	499	22917
880	CICLE_v10000082mg	V4T4H3	>tr|V4T4H3|V4T4H3_9ROSI Uncharacterized protein OS=Citrus clementina GN=CICLE_v10000082mg PE=4 SV=1	6.03	3.87	241.2	271219	5	4	1	3.43	1137	21144
881	CICLE_v10004940mg	V4S7R1	>tr|V4S7R1|V4S7R1_9ROSI Uncharacterized protein OS=Citrus clementina GN=CICLE_v10004940mg PE=4 SV=1	6.03	6.07	248.1	118651	4	2	0	3.5	428	164
882	CICLE_v100184561mg	V4TIS1	>tr|V4TIS1|V4TIS1_9ROSI Uncharacterized protein (Fragment) OS=Citrus clementina GN=CICLE_v100184561mg PE=4 SV=1	6.02	6.03	340.7	233023	4	2	0	6.21	419	21562
883	CICLE_v10012288mg	V4T058	>tr|V4T058|V4T058_9ROSI Uncharacterized protein OS=Citrus clementina GN=CICLE_v10012288mg PE=4 SV=1	5.97	6	292.4	119949	2	2	0	5.54	307	19688
884	CICLE_v10015422mg	V4W028	>tr|V4W028|V4W028_9ROSI Uncharacterized protein OS=Citrus clementina GN=CICLE_v10015422mg PE=4 SV=1	5.92	5.06	286.2	95553.3	2	2	0	5.61	410	19326
885	CICLE_v10028687mg	V4SJX1	>tr|V4SJX1|V4SJX1_9ROSI Uncharacterized protein OS=Citrus clementina GN=CICLE_v10028687mg PE=4 SV=1	5.9	5.87	201.2	111116	2	2	1	7.32	369	13514
886	CICLE_v10030886mg	V4VFZ9	>tr|V4VFZ9|V4VFZ9_9ROSI Uncharacterized protein OS=Citrus clementina GN=CICLE_v10030886mg PE=4 SV=1	5.87	5.95	271.8	143452	3	2	0	3.24	678	15303
887	CICLE_v10030436mg	V4U9G8	>tr|V4U9G8|V4U9G8_9ROSI Proline iminopeptidase OS=Citrus clementina GN=CICLE_v10030436mg PE=3 SV=1	5.84	3.81	192.4	343762	4	4	0	10.15	394	25204
888	CICLE_v10015139mg	V4W9E6	>tr|V4W9E6|V4W9E6_9ROSI Uncharacterized protein OS=Citrus clementina GN=CICLE_v10015139mg PE=3 SV=1	5.81	5.86	283.1	40326.1	1	1	0	2.78	468	24308
889	CICLE_v10002395mg	V4T201	>tr|V4T201|V4T201_9ROSI Uncharacterized protein OS=Citrus clementina GN=CICLE_v10002395mg PE=4 SV=1	5.78	4.87	255.5	434241	8	4	0	14.29	224	14366
890	CICLE_v10011742mg	V4STB9	>tr|V4STB9|V4STB9_9ROSI Uncharacterized protein OS=Citrus clementina GN=CICLE_v10011742mg PE=4 SV=1	5.78	3.64	254.9	223151	7	5	1	7.74	439	1867
891	CICLE_v10032743mg	V4TKM8	>tr|V4TKM8|V4TKM8_9ROSI Uncharacterized protein OS=Citrus clementina GN=CICLE_v10032743mg PE=3 SV=1	5.76	5.41	222.7	111640	2	2	0	10.9	211	26471
892	CICLE_v10014386mg	V4W877	>tr|V4W877|V4W877_9ROSI Serine/threonine-protein kinase OS=Citrus clementina GN=CICLE_v10014386mg PE=3 SV=1	5.74	5.83	379.8	99365.3	2	2	0	2.27	748	24709
893	CICLE_v10014606mg	V4UGG2	>tr|V4UGG2|V4UGG2_9ROSI Uncharacterized protein OS=Citrus clementina GN=CICLE_v10014606mg PE=3 SV=1	5.73	3.66	329.7	204272	2	2	0	3.36	625	11643
894	CICLE_v10031206mg	V4SV84	>tr|V4SV84|V4SV84_9ROSI Uncharacterized protein OS=Citrus clementina GN=CICLE_v10031206mg PE=4 SV=1	5.72	5.72	305.2	180382	4	1	0	2.07	531	11002
895	CICLE_v10000670mg	V4SBW2	>tr|V4SBW2|V4SBW2_9ROSI Transmembrane 9 superfamily member OS=Citrus clementina GN=CICLE_v10000670mg PE=3 SV=1	5.71	5.76	330.5	232388	2	1	0	1.7	587	12223
896	CICLE_v10004373mg	V4U4Z9	>tr|V4U4Z9|V4U4Z9_9ROSI Uncharacterized protein OS=Citrus clementina GN=CICLE_v10004373mg PE=4 SV=1	5.68	3.77	219.7	380090	4	3	1	5.17	774	14881
897	CICLE_v10028670mg	V4RQD2	>tr|V4RQD2|V4RQD2_9ROSI Uncharacterized protein OS=Citrus clementina GN=CICLE_v10028670mg PE=3 SV=1	5.64	5.66	282.5	110601	2	1	0	2.93	375	5558
898	CICLE_v10026007mg	V4SUN0	>tr|V4SUN0|V4SUN0_9ROSI Uncharacterized protein OS=Citrus clementina GN=CICLE_v10026007mg PE=4 SV=1	5.57	4.69	279.1	209234	4	2	0	6.83	278	10997
899	CICLE_v10004128mg	V4S2N1	>tr|V4S2N1|V4S2N1_9ROSI Uncharacterized protein OS=Citrus clementina GN=CICLE_v10004128mg PE=4 SV=1	5.56	4.55	259.4	143776	2	2	0	1	1893	11022
900	CICLE_v10009798mg	V4TVN3	>tr|V4TVN3|V4TVN3_9ROSI Uncharacterized protein OS=Citrus clementina GN=CICLE_v10009798mg PE=4 SV=1	5.55	5.55	226	66426.3	2	1	0	8.67	150	30796
901	CICLE_v10010088mg	V4WJ98	>tr|V4WJ98|V4WJ98_9ROSI Uncharacterized protein OS=Citrus clementina GN=CICLE_v10010088mg PE=4 SV=1	5.53	5.48	325.4	215605	4	1	0	10.53	76	19098
902	CICLE_v10015100mg	V4UAX8	>tr|V4UAX8|V4UAX8_9ROSI Uncharacterized protein OS=Citrus clementina GN=CICLE_v10015100mg PE=3 SV=1	5.53	5.58	233.8	110327	2	2	0	6.06	363	15883
903	CICLE_v100076092mg	V4TSD8	>tr|V4TSD8|V4TSD8_9ROSI Uncharacterized protein (Fragment) OS=Citrus clementina GN=CICLE_v100076092mg PE=3 SV=1	5.52	4.23	229.7	224285	3	3	0	4.9	592	21327
904	CICLE_v10021339mg	V4TRR5	>tr|V4TRR5|V4TRR5_9ROSI Uncharacterized protein OS=Citrus clementina GN=CICLE_v10021339mg PE=4 SV=1	5.48	2.53	202.9	317181	7	4	0	16.94	301	9370
905	CICLE_v10014353mg	V4U2H6	>tr|V4U2H6|V4U2H6_9ROSI Uncharacterized protein OS=Citrus clementina GN=CICLE_v10014353mg PE=3 SV=1	5.48	3	208.2	315959	4	4	0	4.27	772	20194
906	CICLE_v10003326mg	V4T3C0	>tr|V4T3C0|V4T3C0_9ROSI Calcium-transporting ATPase OS=Citrus clementina GN=CICLE_v10003326mg PE=3 SV=1	5.48	4.53	464.8	156206	3	3	1	3.12	1024	12646
907	CICLE_v10020907mg	V4TK90	>tr|V4TK90|V4TK90_9ROSI Uncharacterized protein OS=Citrus clementina GN=CICLE_v10020907mg PE=3 SV=1	5.46	5.24	224.8	72425.3	2	2	0	6.86	350	27483
908	CICLE_v10000247mg	V4T3P6	>tr|V4T3P6|V4T3P6_9ROSI Uncharacterized protein OS=Citrus clementina GN=CICLE_v10000247mg PE=4 SV=1	5.42	5.51	270.4	78381.5	1	1	0	1.85	757	13532
909	CICLE_v10013503mg	V4UTP7	>tr|V4UTP7|V4UTP7_9ROSI Uncharacterized protein OS=Citrus clementina GN=CICLE_v10013503mg PE=4 SV=1	5.42	5.38	265.7	113208	3	2	0	18.58	113	23374
910	CICLE_v10016241mg	V4THL6	>tr|V4THL6|V4THL6_9ROSI Proteasome subunit beta type OS=Citrus clementina GN=CICLE_v10016241mg PE=3 SV=1	5.41	4.19	250.9	223505	7	3	1	10.4	250	5285
911	CICLE_v10014270mg	V4TN95	>tr|V4TN95|V4TN95_9ROSI Protein ROOT HAIR DEFECTIVE 3 homolog OS=Citrus clementina GN=CICLE_v10014270mg PE=3 SV=1	5.4	5.5	277.4	42727.1	1	1	0	1.2	833	16492
912	CICLE_v10009163mg	V4UKG1	>tr|V4UKG1|V4UKG1_9ROSI Uncharacterized protein OS=Citrus clementina GN=CICLE_v10009163mg PE=4 SV=1	5.36	5.39	165.4	112758	1	1	0	6.93	274	29549
913	CICLE_v100313141mg	V4SRC6	>tr|V4SRC6|V4SRC6_9ROSI Uncharacterized protein (Fragment) OS=Citrus clementina GN=CICLE_v100313141mg PE=4 SV=1	5.31	4.19	223.1	134564	2	2	1	7.77	283	9065
914	CICLE_v10020517mg	V4TRC5	>tr|V4TRC5|V4TRC5_9ROSI Uncharacterized protein OS=Citrus clementina GN=CICLE_v10020517mg PE=3 SV=1	5.3	5.34	242.9	129383	1	1	0	2.81	391	18502
915	CICLE_v100013712mg	V4SES3	>tr|V4SES3|V4SES3_9ROSI Uncharacterized protein (Fragment) OS=Citrus clementina GN=CICLE_v100013712mg PE=4 SV=1	5.28	1.74	161.8	393371	6	5	2	19.2	276	18019
916	CICLE_v10019935mg	V4TKL2	>tr|V4TKL2|V4TKL2_9ROSI UDP-glucose 6-dehydrogenase OS=Citrus clementina GN=CICLE_v10019935mg PE=3 SV=1	5.26	5.24	231	181083	4	3	0	5	480	24123
917	CICLE_v10029508mg	V4S723	>tr|V4S723|V4S723_9ROSI Uncharacterized protein OS=Citrus clementina GN=CICLE_v10029508mg PE=3 SV=1	5.23	5.21	236.7	152307	3	1	0	6.76	148	19364
918	CICLE_v100124841mg	V4UR92	>tr|V4UR92|V4UR92_9ROSI Uncharacterized protein (Fragment) OS=Citrus clementina GN=CICLE_v100124841mg PE=3 SV=1	5.19	3.29	270.3	275726	4	2	0	9.62	260	14151
919	CICLE_v10028695mg	V4RMY4	>tr|V4RMY4|V4RMY4_9ROSI Uncharacterized protein OS=Citrus clementina GN=CICLE_v10028695mg PE=4 SV=1	5.17	5.18	346.3	191583	3	1	0	2.72	367	3795
920	CICLE_v10000001mg	V4TBL9	>tr|V4TBL9|V4TBL9_9ROSI Uncharacterized protein OS=Citrus clementina GN=CICLE_v10000001mg PE=4 SV=1	5.15	5.4	159.2	88502.5	2	2	0	0.7	3700	26081
921	CICLE_v10028040mg	V4UAC8	>tr|V4UAC8|V4UAC8_9ROSI Uncharacterized protein OS=Citrus clementina GN=CICLE_v10028040mg PE=4 SV=1	5.08	2.95	219.8	480399	5	3	0	5.4	611	30294
922	CICLE_v10000220mg	V4TCH9	>tr|V4TCH9|V4TCH9_9ROSI Nitrate reductase OS=Citrus clementina GN=CICLE_v10000220mg PE=3 SV=1	5.07	4.69	230.6	307826	8	4	1	3.88	902	3615
923	CICLE_v10028546mg	V4UET6	>tr|V4UET6|V4UET6_9ROSI Uncharacterized protein OS=Citrus clementina GN=CICLE_v10028546mg PE=3 SV=1	5.06	5.11	243.5	32966.1	1	1	1	2.93	410	31030
924	CICLE_v10024988mg	V4SMZ4	>tr|V4SMZ4|V4SMZ4_9ROSI Uncharacterized protein OS=Citrus clementina GN=CICLE_v10024988mg PE=4 SV=1	5.04	5.12	273.2	137168	1	1	0	1.9	736	21181
925	CICLE_v10032098mg	V4T6S7	>tr|V4T6S7|V4T6S7_9ROSI Uncharacterized protein OS=Citrus clementina GN=CICLE_v10032098mg PE=4 SV=1	5.02	5.05	246.4	62924.1	1	1	0	3.82	262	19947
926	CICLE_v10002735mg	V4T1M0	>tr|V4T1M0|V4T1M0_9ROSI Uncharacterized protein OS=Citrus clementina GN=CICLE_v10002735mg PE=4 SV=1	4.99	5.01	260.9	38600.1	1	1	0	6.17	162	11835
927	CICLE_v100072731mg	V4TX79	>tr|V4TX79|V4TX79_9ROSI Uncharacterized protein (Fragment) OS=Citrus clementina GN=CICLE_v100072731mg PE=4 SV=1	4.98	5.07	255.6	238575	4	3	0	2.21	996	4148
928	CICLE_v10028102mg	V4RUN4	>tr|V4RUN4|V4RUN4_9ROSI Uncharacterized protein OS=Citrus clementina GN=CICLE_v10028102mg PE=4 SV=1	4.96	2.85	216.2	255459	3	3	1	5.83	566	8685
929	CICLE_v10033452mg	V4TFC4	>tr|V4TFC4|V4TFC4_9ROSI Uncharacterized protein OS=Citrus clementina GN=CICLE_v10033452mg PE=4 SV=1	4.95	4.36	235.6	245708	3	3	1	6.28	573	7434
930	CICLE_v10029538mg	V4SGN9	>tr|V4SGN9|V4SGN9_9ROSI Uncharacterized protein OS=Citrus clementina GN=CICLE_v10029538mg PE=3 SV=1	4.93	4.65	251.1	198971	5	4	1	20.86	139	11516
931	CICLE_v10021860mg	V4U2D3	>tr|V4U2D3|V4U2D3_9ROSI Reticulon-like protein OS=Citrus clementina GN=CICLE_v10021860mg PE=4 SV=1	4.89	3.75	222.5	149507	5	4	1	12.45	249	1190
932	CICLE_v10001396mg	V4TEV8	>tr|V4TEV8|V4TEV8_9ROSI Uncharacterized protein OS=Citrus clementina GN=CICLE_v10001396mg PE=4 SV=1	4.87	4.9	243	118962	2	1	0	2.32	388	22527
933	CICLE_v100122622mg	V4SMA0	>tr|V4SMA0|V4SMA0_9ROSI Uncharacterized protein (Fragment) OS=Citrus clementina GN=CICLE_v100122622mg PE=4 SV=1	4.87	4.88	235	44190.1	1	1	0	14.1	78	16802
934	CICLE_v10026308mg	V4RVF6	>tr|V4RVF6|V4RVF6_9ROSI Uncharacterized protein OS=Citrus clementina GN=CICLE_v10026308mg PE=4 SV=1	4.86	4.58	255.9	141954	6	3	1	9.62	260	17003
935	CICLE_v10012575mg	V4SY57	>tr|V4SY57|V4SY57_9ROSI Uncharacterized protein OS=Citrus clementina GN=CICLE_v10012575mg PE=4 SV=1	4.85	4.87	245.6	113097	1	1	0	4.44	248	21649
936	CICLE_v10024925mg	V4RV84	>tr|V4RV84|V4RV84_9ROSI Vacuolar protein sorting-associated protein 35 OS=Citrus clementina GN=CICLE_v10024925mg PE=3 SV=1	4.82	3.59	201.2	304998	3	3	1	3.54	790	3228
937	CICLE_v10001813mg	V4T7E6	>tr|V4T7E6|V4T7E6_9ROSI Uncharacterized protein OS=Citrus clementina GN=CICLE_v10001813mg PE=4 SV=1	4.81	4.63	221.6	225368	3	3	0	9.88	324	3548
938	CICLE_v10024710mg	V4SN93	>tr|V4SN93|V4SN93_9ROSI Uncharacterized protein OS=Citrus clementina GN=CICLE_v10024710mg PE=3 SV=1	4.78	4.88	235.9	119901	3	3	1	1.18	1441	2622
939	CICLE_v10029136mg	V4SK74	>tr|V4SK74|V4SK74_9ROSI Uncharacterized protein OS=Citrus clementina GN=CICLE_v10029136mg PE=4 SV=1	4.78	4.78	192.8	162041	2	1	0	8.3	229	1771
940	CICLE_v10007747mg	V4UDH3	>tr|V4UDH3|V4UDH3_9ROSI Uncharacterized protein OS=Citrus clementina GN=CICLE_v10007747mg PE=4 SV=1	4.77	4.39	238.6	135383	2	2	0	3.5	628	5297
941	CICLE_v10021079mg	V4U8I0	>tr|V4U8I0|V4U8I0_9ROSI Uncharacterized protein OS=Citrus clementina GN=CICLE_v10021079mg PE=4 SV=1	4.74	4.74	174.4	204771	4	2	0	8.16	331	7500
942	CICLE_v10022404mg	V4T6I9	>tr|V4T6I9|V4T6I9_9ROSI Uncharacterized protein OS=Citrus clementina GN=CICLE_v10022404mg PE=4 SV=1	4.71	4.73	204.8	130565	1	1	1	11.52	191	205
943	CICLE_v10031847mg	V4SN75	>tr|V4SN75|V4SN75_9ROSI Uncharacterized protein OS=Citrus clementina GN=CICLE_v10031847mg PE=3 SV=1	4.69	4.58	340.6	297697	6	2	2	2.92	377	29759
944	CICLE_v10015837mg	V4W9Y8	>tr|V4W9Y8|V4W9Y8_9ROSI Uncharacterized protein OS=Citrus clementina GN=CICLE_v10015837mg PE=4 SV=1	4.67	4.67	279.2	222460	4	2	1	5.29	340	2685
945	CICLE_v10026092mg	V4RXC0	>tr|V4RXC0|V4RXC0_9ROSI Uncharacterized protein OS=Citrus clementina GN=CICLE_v10026092mg PE=4 SV=1	4.64	2.68	224.6	168212	2	2	1	7.14	322	7383
946	CICLE_v10012464mg	V4SSK3	>tr|V4SSK3|V4SSK3_9ROSI Uncharacterized protein OS=Citrus clementina GN=CICLE_v10012464mg PE=4 SV=1	4.61	4.6	161.7	130917	3	1	0	6.3	270	14304
947	CICLE_v10009763mg	V4UC37	>tr|V4UC37|V4UC37_9ROSI Uncharacterized protein OS=Citrus clementina GN=CICLE_v10009763mg PE=3 SV=1	4.57	4.58	261.5	62454.2	1	1	0	9.65	114	16946
948	CICLE_v10031358mg	V4TB95	>tr|V4TB95|V4TB95_9ROSI Protein DETOXIFICATION OS=Citrus clementina GN=CICLE_v10031358mg PE=3 SV=1	4.53	2.75	221.3	171154	3	2	0	4.93	487	209
949	CICLE_v10012499mg	V4SPW4	>tr|V4SPW4|V4SPW4_9ROSI 40S ribosomal protein S4 OS=Citrus clementina GN=CICLE_v10012499mg PE=3 SV=1	4.53	2.15	233.6	406602	6	4	1	14.89	262	20438
950	CICLE_v10007969mg	V4WF91	>tr|V4WF91|V4WF91_9ROSI Diacylglycerol kinase OS=Citrus clementina GN=CICLE_v10007969mg PE=3 SV=1	4.52	4.57	251.8	59449.3	2	2	0	3.08	519	21772
951	CICLE_v10009449mg	V4TUN9	>tr|V4TUN9|V4TUN9_9ROSI Uncharacterized protein OS=Citrus clementina GN=CICLE_v10009449mg PE=4 SV=1	4.52	4.55	217.6	42726.2	1	1	0	9.3	215	6312
952	CICLE_v10016688mg	V4U726	>tr|V4U726|V4U726_9ROSI Uncharacterized protein OS=Citrus clementina GN=CICLE_v10016688mg PE=4 SV=1	4.52	2.85	253.5	211720	2	2	0	10.43	211	10679
953	CICLE_v10020618mg	V4TW14	>tr|V4TW14|V4TW14_9ROSI Uncharacterized protein OS=Citrus clementina GN=CICLE_v10020618mg PE=3 SV=1	4.51	4.51	264.4	201282	4	2	0	4.22	379	7811
954	CICLE_v100184562mg	V4TNM2	>tr|V4TNM2|V4TNM2_9ROSI Uncharacterized protein (Fragment) OS=Citrus clementina GN=CICLE_v100184562mg PE=4 SV=1	4.51	3.59	191.5	317355	4	3	0	1.99	1456	14299
955	CICLE_v10000906mg	V4V8R4	>tr|V4V8R4|V4V8R4_9ROSI Uncharacterized protein OS=Citrus clementina GN=CICLE_v10000906mg PE=4 SV=1	4.46	4.52	115.6	73174.2	1	1	1	4.88	512	4071
956	CICLE_v10020896mg	V4TTA4	>tr|V4TTA4|V4TTA4_9ROSI Uncharacterized protein OS=Citrus clementina GN=CICLE_v10020896mg PE=4 SV=1	4.45	4.39	286.6	71561.3	2	2	0	4	350	1945
957	CICLE_v10015066mg	V4W926	>tr|V4W926|V4W926_9ROSI Uncharacterized protein OS=Citrus clementina GN=CICLE_v10015066mg PE=3 SV=1	4.44	2.98	242.1	525794	13	3	0	4.74	485	29325
958	CICLE_v10015577mg	V4U644	>tr|V4U644|V4U644_9ROSI Uncharacterized protein OS=Citrus clementina GN=CICLE_v10015577mg PE=3 SV=1	4.44	4.48	207	101776	1	1	0	4.68	385	18929
959	CICLE_v10020931mg	V4TSI1	>tr|V4TSI1|V4TSI1_9ROSI Uncharacterized protein OS=Citrus clementina GN=CICLE_v10020931mg PE=3 SV=1	4.4	4.44	224	67410.2	1	1	0	3.46	347	5749
960	CICLE_v100187642mg	V4VTC9	>tr|V4VTC9|V4VTC9_9ROSI Uncharacterized protein (Fragment) OS=Citrus clementina GN=CICLE_v100187642mg PE=4 SV=1	4.37	3.59	234.5	85608.5	3	2	0	2.61	652	4759
961	CICLE_v100306173mg	V4SPN1	>tr|V4SPN1|V4SPN1_9ROSI Uncharacterized protein (Fragment) OS=Citrus clementina GN=CICLE_v100306173mg PE=4 SV=1	4.36	4.38	333.3	76828.1	1	1	0	5	180	850
962	CICLE_v10001454mg	V4SJ48	>tr|V4SJ48|V4SJ48_9ROSI Uncharacterized protein OS=Citrus clementina GN=CICLE_v10001454mg PE=3 SV=1	4.34	2.53	203.1	352361	7	5	1	9	389	726
963	CICLE_v10024946mg	V4SU62	>tr|V4SU62|V4SU62_9ROSI Uncharacterized protein OS=Citrus clementina GN=CICLE_v10024946mg PE=3 SV=1	4.34	4.34	309.2	607733	6	2	0	1.96	766	1935
964	CICLE_v10004406mg	V4RG42	>tr|V4RG42|V4RG42_9ROSI Uncharacterized protein OS=Citrus clementina GN=CICLE_v10004406mg PE=3 SV=1	4.32	4.41	258.7	244172	2	2	0	2.42	744	7220
965	CICLE_v10027181mg	V4STI1	>tr|V4STI1|V4STI1_9ROSI Glycosyltransferase OS=Citrus clementina GN=CICLE_v10027181mg PE=3 SV=1	4.31	4.36	267.4	49273.1	1	1	0	1.65	484	852
966	CICLE_v10012533mg	V4T0E3	>tr|V4T0E3|V4T0E3_9ROSI Uncharacterized protein OS=Citrus clementina GN=CICLE_v10012533mg PE=4 SV=1	4.3	4.3	243.2	100297	2	1	0	3.91	256	21869
967	CICLE_v10017092mg	V4U4Q6	>tr|V4U4Q6|V4U4Q6_9ROSI Uncharacterized protein OS=Citrus clementina GN=CICLE_v10017092mg PE=3 SV=1	4.29	3.43	253.2	132245	3	2	0	14.48	145	452
968	CICLE_v10014926mg	V4W468	>tr|V4W468|V4W468_9ROSI Protein DETOXIFICATION OS=Citrus clementina GN=CICLE_v10014926mg PE=3 SV=1	4.26	4.32	229.5	67847.5	1	1	0	2.12	520	4037
969	CICLE_v10007475mg	V4WFC6	>tr|V4WFC6|V4WFC6_9ROSI Serine/threonine-protein kinase OS=Citrus clementina GN=CICLE_v10007475mg PE=3 SV=1	4.25	4.28	273.9	483904	4	1	0	1.36	810	8024
970	CICLE_v10030519mg	V4TCL6	>tr|V4TCL6|V4TCL6_9ROSI Uncharacterized protein OS=Citrus clementina GN=CICLE_v10030519mg PE=4 SV=1	4.24	2.74	219.6	192463	2	2	0	1.64	1402	26702
971	CICLE_v10011912mg	V4S2C0	>tr|V4S2C0|V4S2C0_9ROSI S-adenosylmethionine synthase OS=Citrus clementina GN=CICLE_v10011912mg PE=3 SV=1	4.24	2.45	163.5	345864	4	4	0	12.47	393	14669
972	CICLE_v10009547mg	V4UPK0	>tr|V4UPK0|V4UPK0_9ROSI Uncharacterized protein OS=Citrus clementina GN=CICLE_v10009547mg PE=4 SV=1	4.21	4.22	283.3	146406	2	2	0	8.54	199	30450
973	CICLE_v10023386mg	V4VY42	>tr|V4VY42|V4VY42_9ROSI Uncharacterized protein (Fragment) OS=Citrus clementina GN=CICLE_v10023386mg PE=3 SV=1	4.2	4.24	173	134784	1	1	0	6	300	15045
974	CICLE_v10016149mg	V4VZP8	>tr|V4VZP8|V4VZP8_9ROSI Uncharacterized protein OS=Citrus clementina GN=CICLE_v10016149mg PE=4 SV=1	4.13	4.1	247.7	308674	7	2	0	4.86	288	14752
975	CICLE_v100329311mg	V4TCR3	>tr|V4TCR3|V4TCR3_9ROSI Uncharacterized protein (Fragment) OS=Citrus clementina GN=CICLE_v100329311mg PE=4 SV=1	4.13	4.07	289.9	219432	4	1	0	16.33	49	29888
976	CICLE_v10032909mg	V4VFM3	>tr|V4VFM3|V4VFM3_9ROSI Uncharacterized protein OS=Citrus clementina GN=CICLE_v10032909mg PE=3 SV=1	4.11	3.87	231.2	78383.2	4	2	0	9.83	173	6284
977	CICLE_v10001386mg	V4V7X6	>tr|V4V7X6|V4V7X6_9ROSI Uncharacterized protein OS=Citrus clementina GN=CICLE_v10001386mg PE=4 SV=1	4.11	4.14	205.8	99040.2	2	1	0	3.02	397	11734
978	CICLE_v10028924mg	V4RQS1	>tr|V4RQS1|V4RQS1_9ROSI Uncharacterized protein OS=Citrus clementina GN=CICLE_v10028924mg PE=3 SV=1	4.08	4.12	255	142055	1	1	0	4.61	304	25638
979	CICLE_v10019740mg	V4U5B5	>tr|V4U5B5|V4U5B5_9ROSI Uncharacterized protein OS=Citrus clementina GN=CICLE_v10019740mg PE=4 SV=1	4.06	4.12	224.3	74316	1	1	1	3.09	517	6455
980	CICLE_v10005931mg	V4RZF3	>tr|V4RZF3|V4RZF3_9ROSI 1,2-dihydroxy-3-keto-5-methylthiopentene dioxygenase OS=Citrus clementina GN=CICLE_v10005931mg PE=3 SV=1	4	2.48	224.3	426012	9	3	0	15.58	199	12555
981	CICLE_v10009007mg	V4UQX3	>tr|V4UQX3|V4UQX3_9ROSI Uncharacterized protein OS=Citrus clementina GN=CICLE_v10009007mg PE=4 SV=1	3.96	3.77	203.1	151401	3	2	0	6.53	291	8929
982	CICLE_v10012928mg	V4S7Q9	>tr|V4S7Q9|V4S7Q9_9ROSI Uncharacterized protein OS=Citrus clementina GN=CICLE_v10012928mg PE=4 SV=1	3.96	3.47	234.2	180436	3	2	2	12.21	172	7152
983	CICLE_v10025965mg	V4SGG4	>tr|V4SGG4|V4SGG4_9ROSI Uncharacterized protein OS=Citrus clementina GN=CICLE_v10025965mg PE=3 SV=1	3.96	4	251.6	65579.2	1	1	0	3.12	353	17182
984	CICLE_v10011936mg	V4SXS4	>tr|V4SXS4|V4SXS4_9ROSI Isocitrate dehydrogenase [NAD] subunit, mitochondrial OS=Citrus clementina GN=CICLE_v10011936mg PE=3 SV=1	3.93	3.47	219.2	167965	3	2	1	7.8	372	12042
985	CICLE_v10013702mg	V4S2B6	>tr|V4S2B6|V4S2B6_9ROSI Uncharacterized protein OS=Citrus clementina GN=CICLE_v10013702mg PE=4 SV=1	3.93	1.95	175	497089	9	4	0	9.88	425	2269
986	MLO 3	V4TL65	>tr|V4TL65|V4TL65_9ROSI MLO-like protein OS=Citrus clementina GN=MLO PE=3 SV=1	3.84	3.72	232.1	88076.5	3	3	0	5.69	510	16180
987	CICLE_v10026119mg	V4UJY0	>tr|V4UJY0|V4UJY0_9ROSI Uncharacterized protein OS=Citrus clementina GN=CICLE_v10026119mg PE=4 SV=1	3.82	3.86	232.9	81350.1	1	1	0	3.51	313	13323
988	CICLE_v10029495mg	V4UFW5	>tr|V4UFW5|V4UFW5_9ROSI Uncharacterized protein OS=Citrus clementina GN=CICLE_v10029495mg PE=3 SV=1	3.81	3.77	219.3	55002.7	2	2	0	12	150	14814
989	CICLE_v10008387mg	V4URD6	>tr|V4URD6|V4URD6_9ROSI Uncharacterized protein OS=Citrus clementina GN=CICLE_v10008387mg PE=4 SV=1	3.79	3.84	250.7	57182.6	1	1	0	2.82	426	25778
990	CICLE_v10021522mg	V4TSQ4	>tr|V4TSQ4|V4TSQ4_9ROSI Uncharacterized protein OS=Citrus clementina GN=CICLE_v10021522mg PE=3 SV=1	3.79	3.82	229	232090	1	1	0	4.93	284	22932
991	CICLE_v10027742mg	V4RRZ3	>tr|V4RRZ3|V4RRZ3_9ROSI Serine/threonine-protein phosphatase OS=Citrus clementina GN=CICLE_v10027742mg PE=3 SV=1	3.78	3.89	255.8	101477	2	2	0	1.7	998	10194
992	CICLE_v10027722mg	V4S783	>tr|V4S783|V4S783_9ROSI Uncharacterized protein OS=Citrus clementina GN=CICLE_v10027722mg PE=4 SV=1	3.75	3.86	229.1	175941	2	1	0	0.92	1082	16236
993	CICLE_v10014281mg	V4W3W8	>tr|V4W3W8|V4W3W8_9ROSI Serine/threonine-protein kinase OS=Citrus clementina GN=CICLE_v10014281mg PE=3 SV=1	3.74	3.76	276.2	104366	2	2	0	2.67	824	27626
994	CICLE_v10032694mg	V4SRN1	>tr|V4SRN1|V4SRN1_9ROSI 40S ribosomal protein S8 OS=Citrus clementina GN=CICLE_v10032694mg PE=3 SV=1	3.72	3.74	232.2	99786.1	1	1	0	8.07	223	11189
995	CICLE_v10020208mg	V4VIJ1	>tr|V4VIJ1|V4VIJ1_9ROSI Uncharacterized protein OS=Citrus clementina GN=CICLE_v10020208mg PE=4 SV=1	3.71	3.06	216.2	268122	9	5	1	8.76	434	16432
996	CICLE_v10033471mg	V4TIC3	>tr|V4TIC3|V4TIC3_9ROSI Elongation factor 1-alpha OS=Citrus clementina GN=CICLE_v10033471mg PE=3 SV=1	3.7	3.63	191.7	721190	8	3	2	5.59	447	27300
997	CICLE_v10006145mg	V4RLB2	>tr|V4RLB2|V4RLB2_9ROSI Uncharacterized protein OS=Citrus clementina GN=CICLE_v10006145mg PE=3 SV=1	3.7	2.77	305.1	122155	4	2	0	11.92	151	30617
998	CICLE_v10009831mg	V4UQ46	>tr|V4UQ46|V4UQ46_9ROSI Uncharacterized protein OS=Citrus clementina GN=CICLE_v10009831mg PE=4 SV=1	3.67	3.69	223	115710	1	1	1	8.39	143	22446
999	CICLE_v10032775mg	V4T914	>tr|V4T914|V4T914_9ROSI Uncharacterized protein OS=Citrus clementina GN=CICLE_v10032775mg PE=4 SV=1	3.64	3.65	290.9	127058	2	1	0	5.45	202	4049
1000	CICLE_v10000336mg	V4T056	>tr|V4T056|V4T056_9ROSI Chloride channel protein OS=Citrus clementina GN=CICLE_v10000336mg PE=3 SV=1	3.61	3.7	189.7	70212.6	1	1	0	1.65	789	15347
1001	CICLE_v10007546mg	V4UTY4	>tr|V4UTY4|V4UTY4_9ROSI Uncharacterized protein OS=Citrus clementina GN=CICLE_v10007546mg PE=4 SV=1	3.59	3.66	206.4	148079	2	2	0	3.26	613	13925
1002	CICLE_v10024617mg	V4TZH9	>tr|V4TZH9|V4TZH9_9ROSI Uncharacterized protein OS=Citrus clementina GN=CICLE_v10024617mg PE=4 SV=1	3.58	3.59	193.6	52006.1	1	1	0	13.64	88	23669
1003	CICLE_v10021119mg	V4TV88	>tr|V4TV88|V4TV88_9ROSI Rhomboid-like protein OS=Citrus clementina GN=CICLE_v10021119mg PE=3 SV=1	3.58	3.59	218.8	105126	2	1	0	4.28	327	1200
1004	CICLE_v10032173mg	V4SST0	>tr|V4SST0|V4SST0_9ROSI Uncharacterized protein OS=Citrus clementina GN=CICLE_v10032173mg PE=4 SV=1	3.53	2.7	206.7	564319	2	2	0	9.32	311	11280
1005	CICLE_v10011063mg	V4T1V7	>tr|V4T1V7|V4T1V7_9ROSI Uncharacterized protein OS=Citrus clementina GN=CICLE_v10011063mg PE=4 SV=1	3.52	3.59	198.7	142848	3	3	1	3.11	837	6143
1006	CICLE_v10026377mg	V4SSB8	>tr|V4SSB8|V4SSB8_9ROSI Proteasome subunit alpha type OS=Citrus clementina GN=CICLE_v10026377mg PE=3 SV=1	3.45	3.19	204.7	162218	4	3	1	11.39	237	20452
1007	CICLE_v10011450mg	V4SY74	>tr|V4SY74|V4SY74_9ROSI Uncharacterized protein OS=Citrus clementina GN=CICLE_v10011450mg PE=3 SV=1	3.42	2.31	187.5	764207	4	3	1	6.92	535	17008
1008	CICLE_v10008736mg	V4WAN0	>tr|V4WAN0|V4WAN0_9ROSI Uncharacterized protein OS=Citrus clementina GN=CICLE_v10008736mg PE=4 SV=1	3.38	3.42	253.6	36851.6	1	1	0	2.22	361	2633
1009	CICLE_v10000707mg	V4TA89	>tr|V4TA89|V4TA89_9ROSI Uncharacterized protein OS=Citrus clementina GN=CICLE_v10000707mg PE=4 SV=1	3.37	1.48	190.2	222160	5	4	0	6.63	573	5026
1010	CICLE_v10033015mg	V4SMD7	>tr|V4SMD7|V4SMD7_9ROSI Uncharacterized protein OS=Citrus clementina GN=CICLE_v10033015mg PE=4 SV=1	3.3	3.29	202.7	62705.3	2	1	0	9.09	143	25944
1011	CICLE_v10028852mg	V4S669	>tr|V4S669|V4S669_9ROSI Uncharacterized protein OS=Citrus clementina GN=CICLE_v10028852mg PE=4 SV=1	3.29	1.68	138.9	185252	4	3	0	10.69	318	23343
1012	CICLE_v10004931mg	V4U3P4	>tr|V4U3P4|V4U3P4_9ROSI Uncharacterized protein OS=Citrus clementina GN=CICLE_v10004931mg PE=3 SV=1	3.29	3.29	193.6	63544.2	2	2	0	4.33	462	6701
1013	CICLE_v10013010mg	V4UVF6	>tr|V4UVF6|V4UVF6_9ROSI Uncharacterized protein OS=Citrus clementina GN=CICLE_v10013010mg PE=4 SV=1	3.26	2.98	235.8	122066	5	3	0	13.73	153	27767
1014	CICLE_v10033721mg	V4TH72	>tr|V4TH72|V4TH72_9ROSI Uncharacterized protein OS=Citrus clementina GN=CICLE_v10033721mg PE=4 SV=1	3.1	3.16	222.4	30827.1	1	1	0	1.81	442	2356
1015	CICLE_v10008201mg	V4UKL1	>tr|V4UKL1|V4UKL1_9ROSI Uncharacterized protein OS=Citrus clementina GN=CICLE_v10008201mg PE=4 SV=1	3.1	3.15	269.4	166635	1	1	0	1.93	466	12992
1016	CICLE_v10006828mg	V4S4F6	>tr|V4S4F6|V4S4F6_9ROSI Flavin-containing monooxygenase OS=Citrus clementina GN=CICLE_v10006828mg PE=3 SV=1	3.09	1.71	185.3	331647	6	5	0	9.98	421	17021
1017	CICLE_v10009680mg	V4TY97	>tr|V4TY97|V4TY97_9ROSI Uncharacterized protein OS=Citrus clementina GN=CICLE_v10009680mg PE=4 SV=1	3.06	3.08	307.1	55851.2	1	1	1	6.86	175	28673
1018	CICLE_v10030704mg	V4TEG5	>tr|V4TEG5|V4TEG5_9ROSI Potassium transporter OS=Citrus clementina GN=CICLE_v10030704mg PE=3 SV=1	3.05	2.92	236.9	344327	3	2	1	2.5	839	27078

## Sheet: peptide data
Query #:z	Protein Rank	Peptide < ProteinMetrics Confidential >	Glycans NHFAGNa	Modification Type(s)	Observed m/z	z	Observed (M+H)	Calc. mass (M+H)	Off-by-x error	Mass error (ppm)	Starting position	Cleavage	Score	Delta	Delta Mod	|Log Prob|	# of unique peptides	Protein Name	Protein DB number	Comment	Scan #	Scan Time
11445:2	1	M.[+42.011]AAANAPISM[+15.995]K.E		.[42], M[+16]	516.263	2	1031.52	1031.52	0	-0.5	2	NRagged	35.78	7.22	7.22	1.43	55	>tr|V4V9V7|V4V9V7_9ROSI Clathrin heavy chain OS=Citrus clementina GN=CICLE_v10030488mg PE=3 SV=1	29167	Cmpd 11498, +MS2(516.2629), 34.2eV, 39.0 min #14902	0	39.0202
11410:2	1	M.[+42.011]AAANAPISM[+15.995]K.E		.[42], M[+16]	516.263	2	1031.52	1031.52	0	0.5	2	NRagged	77.84	32.88	32.88	1.63	55	>tr|V4V9V7|V4V9V7_9ROSI Clathrin heavy chain OS=Citrus clementina GN=CICLE_v10030488mg PE=3 SV=1	29167	Cmpd 11463, +MS2(516.2634), 34.2eV, 39.0 min #14866	0	38.9703
25498:3	1	R.ETAPQNSVVIIDM[+31.990]NQPMQPLR.R		M[+32]	805.066	3	2413.18	2413.18	0	-1	43	Specific	12.6	12.6	12.6	2.99	55	>tr|V4V9V7|V4V9V7_9ROSI Clathrin heavy chain OS=Citrus clementina GN=CICLE_v10030488mg PE=3 SV=1	29167	Cmpd 25435, +MS2(805.0657), 32.9eV, 61.4 min #29362	0	61.4028
25443:3	1	R.ETAPQNSVVIIDM[+31.990]NQPMQPLR.R		M[+32]	805.065	3	2413.18	2413.18	0	-2.2	43	Specific	82.87	82.87	0	3.42	55	>tr|V4V9V7|V4V9V7_9ROSI Clathrin heavy chain OS=Citrus clementina GN=CICLE_v10030488mg PE=3 SV=1	29167	Cmpd 25380, +MS2(805.0647), 32.9eV, 61.3 min #29306	0	61.3405
25548:3	1	R.ETAPQNSVVIIDM[+31.990]NQPMQPLR.R		M[+32]	805.064	3	2413.18	2413.18	0	-2.9	43	Specific	128.68	128.68	0	4.93	55	>tr|V4V9V7|V4V9V7_9ROSI Clathrin heavy chain OS=Citrus clementina GN=CICLE_v10030488mg PE=3 SV=1	29167	Cmpd 25485, +MS2(805.0642), 32.9eV, 61.5 min #29414	0	61.491
25518:3	1	R.ETAPQNSVVIIDM[+31.990]NQPMQPLR.R		M[+32]	805.064	3	2413.18	2413.18	0	-2.7	43	Specific	170.44	160.6	0	7.1	55	>tr|V4V9V7|V4V9V7_9ROSI Clathrin heavy chain OS=Citrus clementina GN=CICLE_v10030488mg PE=3 SV=1	29167	Cmpd 25455, +MS2(805.0643), 32.9eV, 61.5 min #29383	0	61.4407
36094:3	1	K.AQLPGTTQDHLQIFNIELK.A			722.722	3	2166.15	2166.16	0	-2.3	84	Specific	63.23	63.23	63.23	3.5	55	>tr|V4V9V7|V4V9V7_9ROSI Clathrin heavy chain OS=Citrus clementina GN=CICLE_v10030488mg PE=3 SV=1	29167	Cmpd 35965, +MS2(722.7216), 31.6eV, 81.1 min #40388	0	81.1037
36054:3	1	K.AQLPGTTQDHLQIFNIELK.A			722.721	3	2166.15	2166.16	0	-2.6	84	Specific	159.4	159.4	159.4	5.96	55	>tr|V4V9V7|V4V9V7_9ROSI Clathrin heavy chain OS=Citrus clementina GN=CICLE_v10030488mg PE=3 SV=1	29167	Cmpd 35925, +MS2(722.7214), 31.6eV, 81.0 min #40346	0	81.0272
21016:2	1	R.TANLTNNQIINYK.C			753.897	2	1506.79	1506.79	0	-2.5	151	Specific	156.27	156.27	156.27	4.17	55	>tr|V4V9V7|V4V9V7_9ROSI Clathrin heavy chain OS=Citrus clementina GN=CICLE_v10030488mg PE=3 SV=1	29167	Cmpd 21003, +MS2(753.8973), 37.0eV, 54.2 min #24757	0	54.152
20965:2	1	R.TANLTNNQIINYK.C			753.897	2	1506.79	1506.79	0	-2.6	151	Specific	390.96	382.93	382.93	10.03	55	>tr|V4V9V7|V4V9V7_9ROSI Clathrin heavy chain OS=Citrus clementina GN=CICLE_v10030488mg PE=3 SV=1	29167	Cmpd 20952, +MS2(753.8972), 32.1eV, 54.1 min #24704	0	54.0752
22527:3	1	R.SQALEAHAASFAQFK.V			535.938	3	1605.8	1605.8	0	-1	201	Specific	94.58	94.58	94.58	2.94	55	>tr|V4V9V7|V4V9V7_9ROSI Clathrin heavy chain OS=Citrus clementina GN=CICLE_v10030488mg PE=3 SV=1	29167	Cmpd 22496, +MS2(535.9383), 28.6eV, 56.6 min #26309	0	56.5605
22487:3	1	R.SQALEAHAASFAQFK.V			535.939	3	1605.8	1605.8	0	-0.2	201	Specific	197.03	110.65	110.65	3.64	55	>tr|V4V9V7|V4V9V7_9ROSI Clathrin heavy chain OS=Citrus clementina GN=CICLE_v10030488mg PE=3 SV=1	29167	Cmpd 22456, +MS2(535.9387), 28.6eV, 56.5 min #26267	0	56.4853
33487:2	1	K.VPGNENPSVLISFATK.S			836.945	2	1672.88	1672.89	0	-4.5	216	Specific	256.4	256.4	256.4	8.85	55	>tr|V4V9V7|V4V9V7_9ROSI Clathrin heavy chain OS=Citrus clementina GN=CICLE_v10030488mg PE=3 SV=1	29167	Cmpd 33366, +MS2(836.9451), 38.0eV, 75.8 min #37651	0	75.8293
33452:2	1	K.VPGNENPSVLISFATK.S			836.946	2	1672.88	1672.89	0	-3.7	216	Specific	363.06	363.06	363.06	9.38	55	>tr|V4V9V7|V4V9V7_9ROSI Clathrin heavy chain OS=Citrus clementina GN=CICLE_v10030488mg PE=3 SV=1	29167	Cmpd 33331, +MS2(836.9457), 38.0eV, 75.8 min #37615	0	75.7808
33413:2	1	K.VPGNENPSVLISFATK.S			836.946	2	1672.88	1672.89	0	-3.8	216	Specific	388.94	388.94	388.94	10.51	55	>tr|V4V9V7|V4V9V7_9ROSI Clathrin heavy chain OS=Citrus clementina GN=CICLE_v10030488mg PE=3 SV=1	29167	Cmpd 33292, +MS2(836.9457), 38.0eV, 75.7 min #37574	0	75.7048
33326:2	1	K.VPGNENPSVLISFATK.S			836.946	2	1672.88	1672.89	0	-3.5	216	Specific	426.43	426.43	426.43	10.52	55	>tr|V4V9V7|V4V9V7_9ROSI Clathrin heavy chain OS=Citrus clementina GN=CICLE_v10030488mg PE=3 SV=1	29167	Cmpd 33207, +MS2(836.9460), 38.0eV, 75.6 min #37485	0	75.5427
33375:2	1	K.VPGNENPSVLISFATK.S			836.946	2	1672.88	1672.89	0	-3.3	216	Specific	498.09	498.09	498.09	10.63	55	>tr|V4V9V7|V4V9V7_9ROSI Clathrin heavy chain OS=Citrus clementina GN=CICLE_v10030488mg PE=3 SV=1	29167	Cmpd 33256, +MS2(836.9461), 38.0eV, 75.6 min #37536	0	75.6325
33343:2	1	K.VPGNENPSVLISFATK.S			836.946	2	1672.88	1672.89	0	-3.5	216	Specific	503.89	503.89	503.89	10.63	55	>tr|V4V9V7|V4V9V7_9ROSI Clathrin heavy chain OS=Citrus clementina GN=CICLE_v10030488mg PE=3 SV=1	29167	Cmpd 33224, +MS2(836.9459), 38.0eV, 75.6 min #37503	0	75.5797
09125:2	1	K.SFNAGQVTSK.L			519.764	2	1038.52	1038.52	0	-0.6	232	Specific	107.24	91	91	2.32	55	>tr|V4V9V7|V4V9V7_9ROSI Clathrin heavy chain OS=Citrus clementina GN=CICLE_v10030488mg PE=3 SV=1	29167	Cmpd 9214, +MS2(519.7641), 34.2eV, 35.3 min #12526	0	35.3213
09095:2	1	K.SFNAGQVTSK.L			519.764	2	1038.52	1038.52	0	-1.1	232	Specific	139.79	139.79	139.79	2.8	55	>tr|V4V9V7|V4V9V7_9ROSI Clathrin heavy chain OS=Citrus clementina GN=CICLE_v10030488mg PE=3 SV=1	29167	Cmpd 9184, +MS2(519.7638), 34.2eV, 35.3 min #12495	0	35.2782
09054:2	1	K.SFNAGQVTSK.L			519.764	2	1038.52	1038.52	0	-0.8	232	Specific	279.71	273.17	273.17	7.59	55	>tr|V4V9V7|V4V9V7_9ROSI Clathrin heavy chain OS=Citrus clementina GN=CICLE_v10030488mg PE=3 SV=1	29167	Cmpd 9143, +MS2(519.7639), 34.2eV, 35.2 min #12453	0	35.2208
31690:2	1	K.YGLIYVITK.L			535.317	2	1069.63	1069.63	0	-2.8	283	Specific	94.89	94.89	94.89	2.32	55	>tr|V4V9V7|V4V9V7_9ROSI Clathrin heavy chain OS=Citrus clementina GN=CICLE_v10030488mg PE=3 SV=1	29167	Cmpd 31583, +MS2(535.3167), 34.4eV, 72.4 min #35786	0	72.43
31727:2	1	K.YGLIYVITK.L			535.317	2	1069.63	1069.63	0	-2.5	283	Specific	197.61	197.61	197.61	4.2	55	>tr|V4V9V7|V4V9V7_9ROSI Clathrin heavy chain OS=Citrus clementina GN=CICLE_v10030488mg PE=3 SV=1	29167	Cmpd 31620, +MS2(535.3169), 34.4eV, 72.5 min #35825	0	72.5002
41502:2	1	R.ISPDPIFLTSEASSLGGFYAINR.R			1228.12	2	2455.24	2455.25	0	-3.5	311	Specific	88.99	88.99	88.99	3.57	55	>tr|V4V9V7|V4V9V7_9ROSI Clathrin heavy chain OS=Citrus clementina GN=CICLE_v10030488mg PE=3 SV=1	29167	Cmpd 41355, +MS2(1228.1246), 41.1eV, 94.5 min #46177	0	94.473
41512:3	1	R.ISPDPIFLTSEASSLGGFYAINR.R			819.085	3	2455.24	2455.25	0	-3.8	311	Specific	96.08	96.08	96.08	5.59	55	>tr|V4V9V7|V4V9V7_9ROSI Clathrin heavy chain OS=Citrus clementina GN=CICLE_v10030488mg PE=3 SV=1	29167	Cmpd 41365, +MS2(819.0852), 33.1eV, 94.5 min #46189	0	94.5153
41437:2	1	R.ISPDPIFLTSEASSLGGFYAINR.R			1228.12	2	2455.24	2455.25	0	-4.7	311	Specific	209.28	209.28	209.28	7.77	55	>tr|V4V9V7|V4V9V7_9ROSI Clathrin heavy chain OS=Citrus clementina GN=CICLE_v10030488mg PE=3 SV=1	29167	Cmpd 41290, +MS2(1228.1230), 41.1eV, 94.3 min #46108	0	94.3335
41420:3	1	R.ISPDPIFLTSEASSLGGFYAINR.R			819.085	3	2455.24	2455.25	0	-4.2	311	Specific	213.25	213.25	213.25	7.76	55	>tr|V4V9V7|V4V9V7_9ROSI Clathrin heavy chain OS=Citrus clementina GN=CICLE_v10030488mg PE=3 SV=1	29167	Cmpd 41273, +MS2(819.0849), 33.1eV, 94.3 min #46090	0	94.2908
41447:2	1	R.ISPDPIFLTSEASSLGGFYAINR.R			1228.12	2	2455.24	2455.25	0	-4.3	311	Specific	288.4	288.4	288.4	9.62	55	>tr|V4V9V7|V4V9V7_9ROSI Clathrin heavy chain OS=Citrus clementina GN=CICLE_v10030488mg PE=3 SV=1	29167	Cmpd 41300, +MS2(1228.1235), 41.1eV, 94.4 min #46119	0	94.3487
41464:2	1	R.ISPDPIFLTSEASSLGGFYAINR.R			1228.12	2	2455.24	2455.25	0	-3.9	311	Specific	409.06	409.06	409.06	11.21	55	>tr|V4V9V7|V4V9V7_9ROSI Clathrin heavy chain OS=Citrus clementina GN=CICLE_v10030488mg PE=3 SV=1	29167	Cmpd 41317, +MS2(1228.1240), 41.1eV, 94.4 min #46137	0	94.3893
41495:3	1	R.ISPDPIFLTSEASSLGGFYAINR.R			819.086	3	2455.24	2455.25	0	-3.1	311	Specific	533.8	533.8	533.8	12.34	55	>tr|V4V9V7|V4V9V7_9ROSI Clathrin heavy chain OS=Citrus clementina GN=CICLE_v10030488mg PE=3 SV=1	29167	Cmpd 41348, +MS2(819.0858), 33.1eV, 94.5 min #46170	0	94.4675
41438:3	1	R.ISPDPIFLTSEASSLGGFYAINR.R			819.085	3	2455.24	2455.25	0	-4.1	311	Specific	683.22	664.04	664.04	15.45	55	>tr|V4V9V7|V4V9V7_9ROSI Clathrin heavy chain OS=Citrus clementina GN=CICLE_v10030488mg PE=3 SV=1	29167	Cmpd 41291, +MS2(819.0850), 33.1eV, 94.3 min #46110	0	94.3408
41459:3	1	R.ISPDPIFLTSEASSLGGFYAINR.R			819.086	3	2455.24	2455.25	0	-3.2	311	Specific	721.41	673.26	673.26	16.45	55	>tr|V4V9V7|V4V9V7_9ROSI Clathrin heavy chain OS=Citrus clementina GN=CICLE_v10030488mg PE=3 SV=1	29167	Cmpd 41312, +MS2(819.0856), 33.1eV, 94.4 min #46132	0	94.3867
22657:2	1	R.FQELFAQTK.Y			556.292	2	1111.58	1111.58	0	-1.4	381	Specific	63.02	63.02	63.02	1.75	55	>tr|V4V9V7|V4V9V7_9ROSI Clathrin heavy chain OS=Citrus clementina GN=CICLE_v10030488mg PE=3 SV=1	29167	Cmpd 22624, +MS2(556.2920), 34.7eV, 56.8 min #26441	0	56.7527
22620:2	1	R.FQELFAQTK.Y			556.292	2	1111.58	1111.58	0	-0.8	381	Specific	251.16	251.16	251.16	6.01	55	>tr|V4V9V7|V4V9V7_9ROSI Clathrin heavy chain OS=Citrus clementina GN=CICLE_v10030488mg PE=3 SV=1	29167	Cmpd 22587, +MS2(556.2923), 34.7eV, 56.7 min #26403	0	56.7018
22542:2	1	R.FQELFAQTK.Y			556.292	2	1111.58	1111.58	0	-1.3	381	Specific	351	287.01	287.01	7.66	55	>tr|V4V9V7|V4V9V7_9ROSI Clathrin heavy chain OS=Citrus clementina GN=CICLE_v10030488mg PE=3 SV=1	29167	Cmpd 22511, +MS2(556.2921), 34.7eV, 56.6 min #26325	0	56.5957
22585:2	1	R.FQELFAQTK.Y			556.292	2	1111.58	1111.58	0	-1.6	381	Specific	369.46	369.46	369.46	8.09	55	>tr|V4V9V7|V4V9V7_9ROSI Clathrin heavy chain OS=Citrus clementina GN=CICLE_v10030488mg PE=3 SV=1	29167	Cmpd 22552, +MS2(556.2919), 34.7eV, 56.7 min #26367	0	56.6518
27023:3	1	K.EAAELAAESPQGLLR.T			518.941	3	1554.81	1554.81	0	-1.9	392	Specific	310.28	310.28	310.28	9.77	55	>tr|V4V9V7|V4V9V7_9ROSI Clathrin heavy chain OS=Citrus clementina GN=CICLE_v10030488mg PE=3 SV=1	29167	Cmpd 26944, +MS2(518.9413), 28.3eV, 64.0 min #30935	0	63.9615
26988:3	1	K.EAAELAAESPQGLLR.T			518.941	3	1554.81	1554.81	0	-1.6	392	Specific	371.41	371.41	371.41	10.11	55	>tr|V4V9V7|V4V9V7_9ROSI Clathrin heavy chain OS=Citrus clementina GN=CICLE_v10030488mg PE=3 SV=1	29167	Cmpd 26909, +MS2(518.9414), 28.3eV, 63.9 min #30899	0	63.9127
26942:2	1	K.EAAELAAESPQGLLR.T			777.907	2	1554.81	1554.81	0	-3.3	392	Specific	488.45	445.54	445.54	10.53	55	>tr|V4V9V7|V4V9V7_9ROSI Clathrin heavy chain OS=Citrus clementina GN=CICLE_v10030488mg PE=3 SV=1	29167	Cmpd 26863, +MS2(777.9072), 37.3eV, 63.9 min #30852	0	63.855
27016:2	1	K.EAAELAAESPQGLLR.T			777.908	2	1554.81	1554.81	0	-2.2	392	Specific	590.51	532.01	532.01	11.46	55	>tr|V4V9V7|V4V9V7_9ROSI Clathrin heavy chain OS=Citrus clementina GN=CICLE_v10030488mg PE=3 SV=1	29167	Cmpd 26937, +MS2(777.9080), 37.3eV, 64.0 min #30928	0	63.9578
26979:2	1	K.EAAELAAESPQGLLR.T			777.908	2	1554.81	1554.81	0	-2.3	392	Specific	647.26	572.86	572.86	12.46	55	>tr|V4V9V7|V4V9V7_9ROSI Clathrin heavy chain OS=Citrus clementina GN=CICLE_v10030488mg PE=3 SV=1	29167	Cmpd 26900, +MS2(777.9079), 37.3eV, 63.9 min #30890	0	63.908
45495:4	1	K.FQSVPVQAGQTPPLLQYFGTLLTR.G			666.112	4	2661.43	2661.44	0	-4.4	414	Specific	335.44	335.44	335.44	10.77	55	>tr|V4V9V7|V4V9V7_9ROSI Clathrin heavy chain OS=Citrus clementina GN=CICLE_v10030488mg PE=3 SV=1	29167	Cmpd 45346, +MS2(666.1125), 30.7eV, 113.1 min #51649	0	113.128
45445:3	1	K.FQSVPVQAGQTPPLLQYFGTLLTR.G			887.814	3	2661.43	2661.44	0	-4.5	414	Specific	379.93	379.93	379.93	12.12	55	>tr|V4V9V7|V4V9V7_9ROSI Clathrin heavy chain OS=Citrus clementina GN=CICLE_v10030488mg PE=3 SV=1	29167	Cmpd 45296, +MS2(887.8142), 34.2eV, 112.9 min #51576	0	112.874
45526:3	1	K.FQSVPVQAGQTPPLLQYFGTLLTR.G			887.816	3	2661.43	2661.44	0	-2.7	414	Specific	407.08	407.08	407.08	11.84	55	>tr|V4V9V7|V4V9V7_9ROSI Clathrin heavy chain OS=Citrus clementina GN=CICLE_v10030488mg PE=3 SV=1	29167	Cmpd 45377, +MS2(887.8158), 34.2eV, 113.3 min #51699	0	113.328
45428:3	1	K.FQSVPVQAGQTPPLLQYFGTLLTR.G			887.814	3	2661.43	2661.44	0	-4.4	414	Specific	410.35	410.35	410.35	12.15	55	>tr|V4V9V7|V4V9V7_9ROSI Clathrin heavy chain OS=Citrus clementina GN=CICLE_v10030488mg PE=3 SV=1	29167	Cmpd 45279, +MS2(887.8142), 34.2eV, 112.8 min #51551	0	112.782
45524:3	1	K.FQSVPVQAGQTPPLLQYFGTLLTR.G			887.815	3	2661.43	2661.44	0	-4	414	Specific	411.38	411.38	411.38	12.14	55	>tr|V4V9V7|V4V9V7_9ROSI Clathrin heavy chain OS=Citrus clementina GN=CICLE_v10030488mg PE=3 SV=1	29167	Cmpd 45375, +MS2(887.8146), 34.2eV, 113.3 min #51695	0	113.311
45491:4	1	K.FQSVPVQAGQTPPLLQYFGTLLTR.G			666.113	4	2661.43	2661.44	0	-3	414	Specific	433.3	433.3	433.3	12.15	55	>tr|V4V9V7|V4V9V7_9ROSI Clathrin heavy chain OS=Citrus clementina GN=CICLE_v10030488mg PE=3 SV=1	29167	Cmpd 45342, +MS2(666.1134), 30.7eV, 113.1 min #51644	0	113.115
45470:3	1	K.FQSVPVQAGQTPPLLQYFGTLLTR.G			887.815	3	2661.43	2661.44	0	-3.7	414	Specific	449.23	449.23	449.23	12.15	55	>tr|V4V9V7|V4V9V7_9ROSI Clathrin heavy chain OS=Citrus clementina GN=CICLE_v10030488mg PE=3 SV=1	29167	Cmpd 45321, +MS2(887.8148), 34.2eV, 113.0 min #51614	0	113.01
45464:3	1	K.FQSVPVQAGQTPPLLQYFGTLLTR.G			887.815	3	2661.43	2661.44	0	-4	414	Specific	457.31	457.31	457.31	12.16	55	>tr|V4V9V7|V4V9V7_9ROSI Clathrin heavy chain OS=Citrus clementina GN=CICLE_v10030488mg PE=3 SV=1	29167	Cmpd 45315, +MS2(887.8146), 34.2eV, 113.0 min #51604	0	112.974
45512:3	1	K.FQSVPVQAGQTPPLLQYFGTLLTR.G			887.815	3	2661.43	2661.44	0	-4	414	Specific	469.04	469.04	469.04	12.16	55	>tr|V4V9V7|V4V9V7_9ROSI Clathrin heavy chain OS=Citrus clementina GN=CICLE_v10030488mg PE=3 SV=1	29167	Cmpd 45363, +MS2(887.8146), 34.2eV, 113.2 min #51675	0	113.228
45474:3	1	K.FQSVPVQAGQTPPLLQYFGTLLTR.G			887.815	3	2661.43	2661.44	0	-3.8	414	Specific	477.28	477.28	477.28	12.15	55	>tr|V4V9V7|V4V9V7_9ROSI Clathrin heavy chain OS=Citrus clementina GN=CICLE_v10030488mg PE=3 SV=1	29167	Cmpd 45325, +MS2(887.8148), 34.2eV, 113.0 min #51620	0	113.031
45447:3	1	K.FQSVPVQAGQTPPLLQYFGTLLTR.G			887.815	3	2661.43	2661.44	0	-3.8	414	Specific	479.21	479.21	479.21	12.15	55	>tr|V4V9V7|V4V9V7_9ROSI Clathrin heavy chain OS=Citrus clementina GN=CICLE_v10030488mg PE=3 SV=1	29167	Cmpd 45298, +MS2(887.8148), 34.2eV, 112.9 min #51579	0	112.885
45462:3	1	K.FQSVPVQAGQTPPLLQYFGTLLTR.G			887.814	3	2661.43	2661.44	0	-4.3	414	Specific	483.21	483.21	483.21	12.15	55	>tr|V4V9V7|V4V9V7_9ROSI Clathrin heavy chain OS=Citrus clementina GN=CICLE_v10030488mg PE=3 SV=1	29167	Cmpd 45313, +MS2(887.8144), 34.2eV, 113.0 min #51601	0	112.964
45468:3	1	K.FQSVPVQAGQTPPLLQYFGTLLTR.G			887.814	3	2661.43	2661.44	0	-4.1	414	Specific	484.44	484.44	484.44	12.15	55	>tr|V4V9V7|V4V9V7_9ROSI Clathrin heavy chain OS=Citrus clementina GN=CICLE_v10030488mg PE=3 SV=1	29167	Cmpd 45319, +MS2(887.8145), 34.2eV, 113.0 min #51611	0	113
45472:3	1	K.FQSVPVQAGQTPPLLQYFGTLLTR.G			887.814	3	2661.43	2661.44	0	-4.2	414	Specific	484.44	484.44	484.44	12.15	55	>tr|V4V9V7|V4V9V7_9ROSI Clathrin heavy chain OS=Citrus clementina GN=CICLE_v10030488mg PE=3 SV=1	29167	Cmpd 45323, +MS2(887.8144), 34.2eV, 113.0 min #51617	0	113.02
45492:3	1	K.FQSVPVQAGQTPPLLQYFGTLLTR.G			887.814	3	2661.43	2661.44	0	-4.3	414	Specific	492.68	492.68	492.68	12.15	55	>tr|V4V9V7|V4V9V7_9ROSI Clathrin heavy chain OS=Citrus clementina GN=CICLE_v10030488mg PE=3 SV=1	29167	Cmpd 45343, +MS2(887.8143), 34.2eV, 113.1 min #51646	0	113.123
45433:3	1	K.FQSVPVQAGQTPPLLQYFGTLLTR.G			887.815	3	2661.43	2661.44	0	-3.7	414	Specific	499.41	499.41	499.41	12.24	55	>tr|V4V9V7|V4V9V7_9ROSI Clathrin heavy chain OS=Citrus clementina GN=CICLE_v10030488mg PE=3 SV=1	29167	Cmpd 45284, +MS2(887.8149), 34.2eV, 112.8 min #51559	0	112.813
45518:3	1	K.FQSVPVQAGQTPPLLQYFGTLLTR.G			887.814	3	2661.43	2661.44	0	-4.4	414	Specific	517.32	517.32	517.32	12.26	55	>tr|V4V9V7|V4V9V7_9ROSI Clathrin heavy chain OS=Citrus clementina GN=CICLE_v10030488mg PE=3 SV=1	29167	Cmpd 45369, +MS2(887.8142), 34.2eV, 113.3 min #51685	0	113.269
45508:3	1	K.FQSVPVQAGQTPPLLQYFGTLLTR.G			887.814	3	2661.43	2661.44	0	-4.6	414	Specific	524.19	524.19	524.19	12.26	55	>tr|V4V9V7|V4V9V7_9ROSI Clathrin heavy chain OS=Citrus clementina GN=CICLE_v10030488mg PE=3 SV=1	29167	Cmpd 45359, +MS2(887.8140), 34.2eV, 113.2 min #51669	0	113.205
45516:3	1	K.FQSVPVQAGQTPPLLQYFGTLLTR.G			887.814	3	2661.43	2661.44	0	-4.2	414	Specific	533.62	533.62	533.62	12.26	55	>tr|V4V9V7|V4V9V7_9ROSI Clathrin heavy chain OS=Citrus clementina GN=CICLE_v10030488mg PE=3 SV=1	29167	Cmpd 45367, +MS2(887.8145), 34.2eV, 113.3 min #51681	0	113.251
45515:3	1	K.FQSVPVQAGQTPPLLQYFGTLLTR.G			887.814	3	2661.43	2661.44	0	-5	414	Specific	534.97	534.97	534.97	11.37	55	>tr|V4V9V7|V4V9V7_9ROSI Clathrin heavy chain OS=Citrus clementina GN=CICLE_v10030488mg PE=3 SV=1	29167	Cmpd 45366, +MS2(887.8137), 34.2eV, 113.2 min #51679	0	113.243
45500:3	1	K.FQSVPVQAGQTPPLLQYFGTLLTR.G			887.814	3	2661.43	2661.44	0	-4.2	414	Specific	539.97	539.97	539.97	12.36	55	>tr|V4V9V7|V4V9V7_9ROSI Clathrin heavy chain OS=Citrus clementina GN=CICLE_v10030488mg PE=3 SV=1	29167	Cmpd 45351, +MS2(887.8144), 34.2eV, 113.2 min #51657	0	113.16
45479:3	1	K.FQSVPVQAGQTPPLLQYFGTLLTR.G			887.814	3	2661.43	2661.44	0	-4.7	414	Specific	550.45	550.45	550.45	12.36	55	>tr|V4V9V7|V4V9V7_9ROSI Clathrin heavy chain OS=Citrus clementina GN=CICLE_v10030488mg PE=3 SV=1	29167	Cmpd 45330, +MS2(887.8139), 34.2eV, 113.1 min #51628	0	113.061
45448:3	1	K.FQSVPVQAGQTPPLLQYFGTLLTR.G			887.816	3	2661.43	2661.44	0	-3	414	Specific	550.57	550.57	550.57	12.36	55	>tr|V4V9V7|V4V9V7_9ROSI Clathrin heavy chain OS=Citrus clementina GN=CICLE_v10030488mg PE=3 SV=1	29167	Cmpd 45299, +MS2(887.8155), 34.2eV, 112.9 min #51581	0	112.895
45455:3	1	K.FQSVPVQAGQTPPLLQYFGTLLTR.G			887.814	3	2661.43	2661.44	0	-4.9	414	Specific	552.54	552.54	552.54	11.48	55	>tr|V4V9V7|V4V9V7_9ROSI Clathrin heavy chain OS=Citrus clementina GN=CICLE_v10030488mg PE=3 SV=1	29167	Cmpd 45306, +MS2(887.8138), 34.2eV, 112.9 min #51591	0	112.93
45438:3	1	K.FQSVPVQAGQTPPLLQYFGTLLTR.G			887.815	3	2661.43	2661.44	0	-3.8	414	Specific	555.43	555.43	555.43	12.36	55	>tr|V4V9V7|V4V9V7_9ROSI Clathrin heavy chain OS=Citrus clementina GN=CICLE_v10030488mg PE=3 SV=1	29167	Cmpd 45289, +MS2(887.8148), 34.2eV, 112.8 min #51566	0	112.839
45443:3	1	K.FQSVPVQAGQTPPLLQYFGTLLTR.G			887.815	3	2661.43	2661.44	0	-3.5	414	Specific	559.99	559.99	559.99	12.46	55	>tr|V4V9V7|V4V9V7_9ROSI Clathrin heavy chain OS=Citrus clementina GN=CICLE_v10030488mg PE=3 SV=1	29167	Cmpd 45294, +MS2(887.8150), 34.2eV, 112.9 min #51573	0	112.863
45498:3	1	K.FQSVPVQAGQTPPLLQYFGTLLTR.G			887.814	3	2661.43	2661.44	0	-4.9	414	Specific	560.28	560.28	560.28	11.58	55	>tr|V4V9V7|V4V9V7_9ROSI Clathrin heavy chain OS=Citrus clementina GN=CICLE_v10030488mg PE=3 SV=1	29167	Cmpd 45349, +MS2(887.8138), 34.2eV, 113.2 min #51654	0	113.15
45519:3	1	K.FQSVPVQAGQTPPLLQYFGTLLTR.G			887.815	3	2661.43	2661.44	0	-3.8	414	Specific	561.41	561.41	561.41	12.46	55	>tr|V4V9V7|V4V9V7_9ROSI Clathrin heavy chain OS=Citrus clementina GN=CICLE_v10030488mg PE=3 SV=1	29167	Cmpd 45370, +MS2(887.8147), 34.2eV, 113.3 min #51687	0	113.278
45457:3	1	K.FQSVPVQAGQTPPLLQYFGTLLTR.G			887.814	3	2661.43	2661.44	0	-4.1	414	Specific	564.71	553.18	553.18	12.46	55	>tr|V4V9V7|V4V9V7_9ROSI Clathrin heavy chain OS=Citrus clementina GN=CICLE_v10030488mg PE=3 SV=1	29167	Cmpd 45308, +MS2(887.8145), 34.2eV, 112.9 min #51594	0	112.94
45440:3	1	K.FQSVPVQAGQTPPLLQYFGTLLTR.G			887.814	3	2661.43	2661.44	0	-4.5	414	Specific	564.76	564.76	564.76	12.46	55	>tr|V4V9V7|V4V9V7_9ROSI Clathrin heavy chain OS=Citrus clementina GN=CICLE_v10030488mg PE=3 SV=1	29167	Cmpd 45291, +MS2(887.8141), 34.2eV, 112.9 min #51569	0	112.849
45521:3	1	K.FQSVPVQAGQTPPLLQYFGTLLTR.G			887.815	3	2661.43	2661.44	0	-3.9	414	Specific	564.93	564.93	564.93	12.46	55	>tr|V4V9V7|V4V9V7_9ROSI Clathrin heavy chain OS=Citrus clementina GN=CICLE_v10030488mg PE=3 SV=1	29167	Cmpd 45372, +MS2(887.8146), 34.2eV, 113.3 min #51691	0	113.295
45485:3	1	K.FQSVPVQAGQTPPLLQYFGTLLTR.G			887.813	3	2661.43	2661.44	0	-5.6	414	Specific	567.99	567.99	567.99	11.58	55	>tr|V4V9V7|V4V9V7_9ROSI Clathrin heavy chain OS=Citrus clementina GN=CICLE_v10030488mg PE=3 SV=1	29167	Cmpd 45336, +MS2(887.8132), 34.2eV, 113.1 min #51636	0	113.088
45482:3	1	K.FQSVPVQAGQTPPLLQYFGTLLTR.G			887.815	3	2661.43	2661.44	0	-3.7	414	Specific	571.95	571.95	571.95	12.46	55	>tr|V4V9V7|V4V9V7_9ROSI Clathrin heavy chain OS=Citrus clementina GN=CICLE_v10030488mg PE=3 SV=1	29167	Cmpd 45333, +MS2(887.8149), 34.2eV, 113.1 min #51632	0	113.074
45450:3	1	K.FQSVPVQAGQTPPLLQYFGTLLTR.G			887.814	3	2661.43	2661.44	0	-4.4	414	Specific	577.12	577.12	577.12	12.46	55	>tr|V4V9V7|V4V9V7_9ROSI Clathrin heavy chain OS=Citrus clementina GN=CICLE_v10030488mg PE=3 SV=1	29167	Cmpd 45301, +MS2(887.8143), 34.2eV, 112.9 min #51584	0	112.905
45502:3	1	K.FQSVPVQAGQTPPLLQYFGTLLTR.G			887.814	3	2661.43	2661.44	0	-4.4	414	Specific	585.46	585.46	585.46	13.38	55	>tr|V4V9V7|V4V9V7_9ROSI Clathrin heavy chain OS=Citrus clementina GN=CICLE_v10030488mg PE=3 SV=1	29167	Cmpd 45353, +MS2(887.8142), 34.2eV, 113.2 min #51660	0	113.171
45511:3	1	K.FQSVPVQAGQTPPLLQYFGTLLTR.G			887.814	3	2661.43	2661.44	0	-4.3	414	Specific	595.92	595.92	595.92	13.38	55	>tr|V4V9V7|V4V9V7_9ROSI Clathrin heavy chain OS=Citrus clementina GN=CICLE_v10030488mg PE=3 SV=1	29167	Cmpd 45362, +MS2(887.8143), 34.2eV, 113.2 min #51673	0	113.22
45476:3	1	K.FQSVPVQAGQTPPLLQYFGTLLTR.G			887.814	3	2661.43	2661.44	0	-4.6	414	Specific	600.96	600.96	600.96	14.38	55	>tr|V4V9V7|V4V9V7_9ROSI Clathrin heavy chain OS=Citrus clementina GN=CICLE_v10030488mg PE=3 SV=1	29167	Cmpd 45327, +MS2(887.8141), 34.2eV, 113.0 min #51624	0	113.047
45496:3	1	K.FQSVPVQAGQTPPLLQYFGTLLTR.G			887.815	3	2661.43	2661.44	0	-3.9	414	Specific	611.91	611.91	611.91	14.38	55	>tr|V4V9V7|V4V9V7_9ROSI Clathrin heavy chain OS=Citrus clementina GN=CICLE_v10030488mg PE=3 SV=1	29167	Cmpd 45347, +MS2(887.8146), 34.2eV, 113.1 min #51651	0	113.14
45520:3	1	K.FQSVPVQAGQTPPLLQYFGTLLTR.G			887.814	3	2661.43	2661.44	0	-4.5	414	Specific	638.09	637.45	637.45	14.38	55	>tr|V4V9V7|V4V9V7_9ROSI Clathrin heavy chain OS=Citrus clementina GN=CICLE_v10030488mg PE=3 SV=1	29167	Cmpd 45371, +MS2(887.8142), 34.2eV, 113.3 min #51689	0	113.287
45460:3	1	K.FQSVPVQAGQTPPLLQYFGTLLTR.G			887.814	3	2661.43	2661.44	0	-4.8	414	Specific	643.47	643.47	643.47	14.38	55	>tr|V4V9V7|V4V9V7_9ROSI Clathrin heavy chain OS=Citrus clementina GN=CICLE_v10030488mg PE=3 SV=1	29167	Cmpd 45311, +MS2(887.8139), 34.2eV, 113.0 min #51598	0	112.953
45488:3	1	K.FQSVPVQAGQTPPLLQYFGTLLTR.G			887.815	3	2661.43	2661.44	0	-3.7	414	Specific	643.55	643.55	643.55	14.38	55	>tr|V4V9V7|V4V9V7_9ROSI Clathrin heavy chain OS=Citrus clementina GN=CICLE_v10030488mg PE=3 SV=1	29167	Cmpd 45339, +MS2(887.8149), 34.2eV, 113.1 min #51640	0	113.101
45430:3	1	K.FQSVPVQAGQTPPLLQYFGTLLTR.G			887.814	3	2661.43	2661.44	0	-4.7	414	Specific	653.49	653.49	653.49	15.38	55	>tr|V4V9V7|V4V9V7_9ROSI Clathrin heavy chain OS=Citrus clementina GN=CICLE_v10030488mg PE=3 SV=1	29167	Cmpd 45281, +MS2(887.8139), 34.2eV, 112.8 min #51554	0	112.793
45453:3	1	K.FQSVPVQAGQTPPLLQYFGTLLTR.G			887.813	3	2661.42	2661.44	0	-5.7	414	Specific	661.35	661.35	661.35	14.49	55	>tr|V4V9V7|V4V9V7_9ROSI Clathrin heavy chain OS=Citrus clementina GN=CICLE_v10030488mg PE=3 SV=1	29167	Cmpd 45304, +MS2(887.8131), 34.2eV, 112.9 min #51588	0	112.918
45466:3	1	K.FQSVPVQAGQTPPLLQYFGTLLTR.G			887.814	3	2661.43	2661.44	0	-4.1	414	Specific	663.46	663.46	663.46	15.38	55	>tr|V4V9V7|V4V9V7_9ROSI Clathrin heavy chain OS=Citrus clementina GN=CICLE_v10030488mg PE=3 SV=1	29167	Cmpd 45317, +MS2(887.8145), 34.2eV, 113.0 min #51607	0	112.985
45517:3	1	K.FQSVPVQAGQTPPLLQYFGTLLTR.G			887.814	3	2661.43	2661.44	0	-4.8	414	Specific	688.72	688.72	688.72	15.38	55	>tr|V4V9V7|V4V9V7_9ROSI Clathrin heavy chain OS=Citrus clementina GN=CICLE_v10030488mg PE=3 SV=1	29167	Cmpd 45368, +MS2(887.8139), 34.2eV, 113.3 min #51683	0	113.26
30689:2	1	K.LNAFESLELSR.L			639.837	2	1278.67	1278.67	0	-1.8	440	Specific	332.56	305.31	305.31	8.23	55	>tr|V4V9V7|V4V9V7_9ROSI Clathrin heavy chain OS=Citrus clementina GN=CICLE_v10030488mg PE=3 SV=1	29167	Cmpd 30586, +MS2(639.8369), 35.7eV, 70.5 min #34738	0	70.473
30654:2	1	K.LNAFESLELSR.L			639.836	2	1278.67	1278.67	0	-2.7	440	Specific	405.27	348.1	348.1	8.43	55	>tr|V4V9V7|V4V9V7_9ROSI Clathrin heavy chain OS=Citrus clementina GN=CICLE_v10030488mg PE=3 SV=1	29167	Cmpd 30551, +MS2(639.8363), 35.7eV, 70.4 min #34702	0	70.4212
30614:2	1	K.LNAFESLELSR.L			639.836	2	1278.67	1278.67	0	-2.6	440	Specific	434.45	283.83	283.83	8.16	55	>tr|V4V9V7|V4V9V7_9ROSI Clathrin heavy chain OS=Citrus clementina GN=CICLE_v10030488mg PE=3 SV=1	29167	Cmpd 30511, +MS2(639.8364), 35.7eV, 70.3 min #34660	0	70.3383
03959:2	1	R.LVVNQNK.K			407.742	2	814.477	814.478	0	-1.1	451	Specific	112.15	51.12	51.12	1.35	55	>tr|V4V9V7|V4V9V7_9ROSI Clathrin heavy chain OS=Citrus clementina GN=CICLE_v10030488mg PE=3 SV=1	29167	Cmpd 4074, +MS2(407.7423), 30.3eV, 26.8 min #7180	0	26.7757
15026:2	1	K.TVDNDLALK.I			494.769	2	988.531	988.531	0	0.1	482	Specific	62.9	37.93	37.93	1.48	55	>tr|V4V9V7|V4V9V7_9ROSI Clathrin heavy chain OS=Citrus clementina GN=CICLE_v10030488mg PE=3 SV=1	29167	Cmpd 15057, +MS2(494.7692), 33.8eV, 44.6 min #18589	0	44.5893
14989:2	1	K.TVDNDLALK.I			494.769	2	988.53	988.531	0	-0.6	482	Specific	172.02	85.26	85.26	2.41	55	>tr|V4V9V7|V4V9V7_9ROSI Clathrin heavy chain OS=Citrus clementina GN=CICLE_v10030488mg PE=3 SV=1	29167	Cmpd 15020, +MS2(494.7688), 33.8eV, 44.5 min #18551	0	44.5405
14973:2	1	K.TVDNDLALK.I			494.769	2	988.53	988.531	0	-0.8	482	Specific	192.89	86.79	86.79	2.57	55	>tr|V4V9V7|V4V9V7_9ROSI Clathrin heavy chain OS=Citrus clementina GN=CICLE_v10030488mg PE=3 SV=1	29167	Cmpd 15004, +MS2(494.7687), 33.8eV, 44.5 min #18534	0	44.5042
14694:2	1	K.VVAAFAER.R			431.736	2	862.464	862.478	0	-16.6	501	Specific	69.04	30.68	30.68	0.24	55	>tr|V4V9V7|V4V9V7_9ROSI Clathrin heavy chain OS=Citrus clementina GN=CICLE_v10030488mg PE=3 SV=1	29167	Cmpd 14727, +MS2(431.7355), 25.6eV, 44.0 min #18246	0	44.0322
13950:2	1	K.VVAAFAER.R			431.742	2	862.476	862.478	0	-2.2	501	Specific	102.98	23.21	23.21	1.59	55	>tr|V4V9V7|V4V9V7_9ROSI Clathrin heavy chain OS=Citrus clementina GN=CICLE_v10030488mg PE=3 SV=1	29167	Cmpd 13993, +MS2(431.7417), 31.3eV, 42.9 min #17486	0	42.8995
13885:2	1	K.VVAAFAER.R			431.742	2	862.477	862.478	0	-1.5	501	Specific	175.82	122.16	122.16	2.63	55	>tr|V4V9V7|V4V9V7_9ROSI Clathrin heavy chain OS=Citrus clementina GN=CICLE_v10030488mg PE=3 SV=1	29167	Cmpd 13928, +MS2(431.7421), 31.3eV, 42.8 min #17419	0	42.8163
13840:2	1	K.VVAAFAER.R			431.743	2	862.478	862.478	0	-0.3	501	Specific	204.95	108.26	108.26	2.55	55	>tr|V4V9V7|V4V9V7_9ROSI Clathrin heavy chain OS=Citrus clementina GN=CICLE_v10030488mg PE=3 SV=1	29167	Cmpd 13883, +MS2(431.7426), 31.3eV, 42.7 min #17372	0	42.732
13848:2	1	K.VVAAFAER.R			431.742	2	862.477	862.478	0	-1	501	Specific	217.59	106.88	106.88	2.76	55	>tr|V4V9V7|V4V9V7_9ROSI Clathrin heavy chain OS=Citrus clementina GN=CICLE_v10030488mg PE=3 SV=1	29167	Cmpd 13891, +MS2(431.7423), 31.3eV, 42.8 min #17381	0	42.7633
13780:2	1	K.VVAAFAER.R			431.742	2	862.477	862.478	0	-0.6	501	Specific	305.03	210.25	210.25	5.27	55	>tr|V4V9V7|V4V9V7_9ROSI Clathrin heavy chain OS=Citrus clementina GN=CICLE_v10030488mg PE=3 SV=1	29167	Cmpd 13825, +MS2(431.7424), 25.6eV, 42.7 min #17313	0	42.67
21741:3	1	R.ALQHYTELPDIK.R			476.589	3	1427.75	1427.75	0	-1	640	Specific	137.58	108.34	108.34	3.19	55	>tr|V4V9V7|V4V9V7_9ROSI Clathrin heavy chain OS=Citrus clementina GN=CICLE_v10030488mg PE=3 SV=1	29167	Cmpd 21718, +MS2(476.5887), 27.2eV, 55.3 min #25501	0	55.337
21827:3	1	R.ALQHYTELPDIK.R			476.589	3	1427.75	1427.75	0	-1.5	640	Specific	190.19	154.7	154.7	5.25	55	>tr|V4V9V7|V4V9V7_9ROSI Clathrin heavy chain OS=Citrus clementina GN=CICLE_v10030488mg PE=3 SV=1	29167	Cmpd 21804, +MS2(476.5884), 27.2eV, 55.5 min #25590	0	55.4645
21789:3	1	R.ALQHYTELPDIK.R			476.589	3	1427.75	1427.75	0	-1.2	640	Specific	353.7	316.88	316.88	8.67	55	>tr|V4V9V7|V4V9V7_9ROSI Clathrin heavy chain OS=Citrus clementina GN=CICLE_v10030488mg PE=3 SV=1	29167	Cmpd 21766, +MS2(476.5886), 27.2eV, 55.4 min #25551	0	55.4127
21775:3	1	R.ALQHYTELPDIK.R			476.588	3	1427.75	1427.75	0	-1.7	640	Specific	363.46	329.34	329.34	8.67	55	>tr|V4V9V7|V4V9V7_9ROSI Clathrin heavy chain OS=Citrus clementina GN=CICLE_v10030488mg PE=3 SV=1	29167	Cmpd 21752, +MS2(476.5883), 27.2eV, 55.4 min #25536	0	55.3837
04127:2	1	K.YIEAAAK.T			383.21	2	765.412	765.414	0	-2.2	745	Specific	45.03	33.13	33.13	1.07	55	>tr|V4V9V7|V4V9V7_9ROSI Clathrin heavy chain OS=Citrus clementina GN=CICLE_v10030488mg PE=3 SV=1	29167	Cmpd 4242, +MS2(383.2098), 29.3eV, 27.2 min #7358	0	27.1547
04151:2	1	K.YIEAAAK.T			383.21	2	765.413	765.414	0	-1.5	745	Specific	105.29	17.95	17.95	1.07	55	>tr|V4V9V7|V4V9V7_9ROSI Clathrin heavy chain OS=Citrus clementina GN=CICLE_v10030488mg PE=3 SV=1	29167	Cmpd 4266, +MS2(383.2101), 29.3eV, 27.2 min #7383	0	27.2007
04183:2	1	K.YIEAAAK.T			383.21	2	765.413	765.414	0	-0.9	745	Specific	153.26	120.91	120.91	1.68	55	>tr|V4V9V7|V4V9V7_9ROSI Clathrin heavy chain OS=Citrus clementina GN=CICLE_v10030488mg PE=3 SV=1	29167	Cmpd 4298, +MS2(383.2104), 29.3eV, 27.3 min #7416	0	27.2522
12811:2	1	R.ESNFYDPEK.T			564.745	2	1128.48	1128.48	0	-1.2	764	Specific	100.69	97.66	97.66	2.32	55	>tr|V4V9V7|V4V9V7_9ROSI Clathrin heavy chain OS=Citrus clementina GN=CICLE_v10030488mg PE=3 SV=1	29167	Cmpd 12860, +MS2(564.7452), 34.8eV, 41.1 min #16310	0	41.0908
12683:2	1	R.ESNFYDPEK.T			564.745	2	1128.48	1128.48	0	-0.7	764	Specific	210.52	210.52	210.52	3.73	55	>tr|V4V9V7|V4V9V7_9ROSI Clathrin heavy chain OS=Citrus clementina GN=CICLE_v10030488mg PE=3 SV=1	29167	Cmpd 12732, +MS2(564.7454), 34.8eV, 40.9 min #16178	0	40.8973
12772:2	1	R.ESNFYDPEK.T			564.746	2	1128.48	1128.48	0	-0.4	764	Specific	217.73	217.73	217.73	3.53	55	>tr|V4V9V7|V4V9V7_9ROSI Clathrin heavy chain OS=Citrus clementina GN=CICLE_v10030488mg PE=3 SV=1	29167	Cmpd 12821, +MS2(564.7456), 34.8eV, 41.0 min #16270	0	41.0373
12635:2	1	R.ESNFYDPEK.T			564.745	2	1128.48	1128.48	0	-0.8	764	Specific	238.51	224.12	224.12	4.67	55	>tr|V4V9V7|V4V9V7_9ROSI Clathrin heavy chain OS=Citrus clementina GN=CICLE_v10030488mg PE=3 SV=1	29167	Cmpd 12684, +MS2(564.7454), 34.8eV, 40.8 min #16128	0	40.8193
12745:2	1	R.ESNFYDPEK.T			564.745	2	1128.48	1128.48	0	-1	764	Specific	287.48	217.29	217.29	6.98	55	>tr|V4V9V7|V4V9V7_9ROSI Clathrin heavy chain OS=Citrus clementina GN=CICLE_v10030488mg PE=3 SV=1	29167	Cmpd 12794, +MS2(564.7453), 34.8eV, 41.0 min #16242	0	40.9943
12712:2	1	R.ESNFYDPEK.T			564.745	2	1128.48	1128.48	0	-1.1	764	Specific	302.27	297.98	297.98	7.77	55	>tr|V4V9V7|V4V9V7_9ROSI Clathrin heavy chain OS=Citrus clementina GN=CICLE_v10030488mg PE=3 SV=1	29167	Cmpd 12761, +MS2(564.7452), 34.8eV, 41.0 min #16208	0	40.9428
12648:2	1	R.ESNFYDPEK.T			564.745	2	1128.48	1128.48	0	-1.1	764	Specific	334.66	313.42	313.42	7.78	55	>tr|V4V9V7|V4V9V7_9ROSI Clathrin heavy chain OS=Citrus clementina GN=CICLE_v10030488mg PE=3 SV=1	29167	Cmpd 12697, +MS2(564.7452), 34.8eV, 40.9 min #16142	0	40.8477
11564:2	1	R.YIEGYVQK.V			500.261	2	999.515	999.515	0	0.3	813	Specific	79.57	60.02	60.02	1.59	55	>tr|V4V9V7|V4V9V7_9ROSI Clathrin heavy chain OS=Citrus clementina GN=CICLE_v10030488mg PE=3 SV=1	29167	Cmpd 11615, +MS2(500.2611), 34.0eV, 39.2 min #15023	0	39.2097
11527:2	1	R.YIEGYVQK.V			500.261	2	999.515	999.515	0	0.3	813	Specific	228.53	187.57	187.57	4.8	55	>tr|V4V9V7|V4V9V7_9ROSI Clathrin heavy chain OS=Citrus clementina GN=CICLE_v10030488mg PE=3 SV=1	29167	Cmpd 11578, +MS2(500.2610), 34.0eV, 39.2 min #14985	0	39.1607
11489:2	1	R.YIEGYVQK.V			500.261	2	999.515	999.515	0	0.3	813	Specific	269.65	175.33	175.33	4.62	55	>tr|V4V9V7|V4V9V7_9ROSI Clathrin heavy chain OS=Citrus clementina GN=CICLE_v10030488mg PE=3 SV=1	29167	Cmpd 11540, +MS2(500.2611), 34.0eV, 39.1 min #14946	0	39.1042
24086:2	1	K.GLILSVR.S			379.25	2	757.492	757.493	0	-1.5	845	Specific	98.69	52.43	52.43	1.35	55	>tr|V4V9V7|V4V9V7_9ROSI Clathrin heavy chain OS=Citrus clementina GN=CICLE_v10030488mg PE=3 SV=1	29167	Cmpd 24037, +MS2(379.2496), 29.2eV, 59.1 min #27909	0	59.0875
24118:2	1	K.GLILSVR.S			379.249	2	757.492	757.493	0	-1.9	845	Specific	125.68	47.81	47.81	1.53	55	>tr|V4V9V7|V4V9V7_9ROSI Clathrin heavy chain OS=Citrus clementina GN=CICLE_v10030488mg PE=3 SV=1	29167	Cmpd 24069, +MS2(379.2494), 29.2eV, 59.1 min #27942	0	59.1348
24070:2	1	K.GLILSVR.S			379.25	2	757.492	757.493	0	-1.5	845	Specific	151.56	51.46	51.46	1.59	55	>tr|V4V9V7|V4V9V7_9ROSI Clathrin heavy chain OS=Citrus clementina GN=CICLE_v10030488mg PE=3 SV=1	29167	Cmpd 24021, +MS2(379.2496), 29.2eV, 59.1 min #27892	0	59.0483
31718:3	1	K.IIIDSNNNPEHFLTTNPYYDSR.V			875.083	3	2623.24	2623.24	0	-2.7	896	Specific	342.22	342.22	342.22	9.6	55	>tr|V4V9V7|V4V9V7_9ROSI Clathrin heavy chain OS=Citrus clementina GN=CICLE_v10030488mg PE=3 SV=1	29167	Cmpd 31611, +MS2(875.0832), 34.0eV, 72.5 min #35816	0	72.4913
31788:3	1	K.IIIDSNNNPEHFLTTNPYYDSR.V			875.083	3	2623.24	2623.24	0	-2.7	896	Specific	446.36	446.36	446.36	10.91	55	>tr|V4V9V7|V4V9V7_9ROSI Clathrin heavy chain OS=Citrus clementina GN=CICLE_v10030488mg PE=3 SV=1	29167	Cmpd 31681, +MS2(875.0833), 34.0eV, 72.6 min #35890	0	72.6358
31750:3	1	K.IIIDSNNNPEHFLTTNPYYDSR.V			875.084	3	2623.24	2623.24	0	-1.5	896	Specific	625.38	625.38	625.38	13.14	55	>tr|V4V9V7|V4V9V7_9ROSI Clathrin heavy chain OS=Citrus clementina GN=CICLE_v10030488mg PE=3 SV=1	29167	Cmpd 31643, +MS2(875.0843), 34.0eV, 72.6 min #35850	0	72.5588
20034:3	1	K.RDPTLAVVAYR.R			420.906	3	1260.7	1260.71	0	-1	926	Specific	291.27	254.51	254.51	7.64	55	>tr|V4V9V7|V4V9V7_9ROSI Clathrin heavy chain OS=Citrus clementina GN=CICLE_v10030488mg PE=3 SV=1	29167	Cmpd 20027, +MS2(420.9064), 25.2eV, 52.6 min #23744	0	52.5808
20009:3	1	K.RDPTLAVVAYR.R			420.906	3	1260.7	1260.71	0	-1.6	926	Specific	399.28	399.28	399.28	9.67	55	>tr|V4V9V7|V4V9V7_9ROSI Clathrin heavy chain OS=Citrus clementina GN=CICLE_v10030488mg PE=3 SV=1	29167	Cmpd 20002, +MS2(420.9061), 25.2eV, 52.6 min #23718	0	52.5363
24888:2	1	R.DPTLAVVAYR.R			552.805	2	1104.6	1104.6	0	-2.3	927	Specific	200.82	117.42	117.42	3.59	55	>tr|V4V9V7|V4V9V7_9ROSI Clathrin heavy chain OS=Citrus clementina GN=CICLE_v10030488mg PE=3 SV=1	29167	Cmpd 24829, +MS2(552.8048), 34.6eV, 60.4 min #28732	0	60.4172
24843:2	1	R.DPTLAVVAYR.R			552.805	2	1104.6	1104.6	0	-1.6	927	Specific	318.13	181.79	181.79	7.63	55	>tr|V4V9V7|V4V9V7_9ROSI Clathrin heavy chain OS=Citrus clementina GN=CICLE_v10030488mg PE=3 SV=1	29167	Cmpd 24784, +MS2(552.8051), 34.6eV, 60.4 min #28685	0	60.3442
24814:2	1	R.DPTLAVVAYR.R			552.805	2	1104.6	1104.6	0	-2.2	927	Specific	384.19	166.57	166.57	7.47	55	>tr|V4V9V7|V4V9V7_9ROSI Clathrin heavy chain OS=Citrus clementina GN=CICLE_v10030488mg PE=3 SV=1	29167	Cmpd 24755, +MS2(552.8048), 34.6eV, 60.3 min #28655	0	60.2983
24796:2	1	R.DPTLAVVAYR.R			552.805	2	1104.6	1104.6	0	-2	927	Specific	432.39	185.36	185.36	7.72	55	>tr|V4V9V7|V4V9V7_9ROSI Clathrin heavy chain OS=Citrus clementina GN=CICLE_v10030488mg PE=3 SV=1	29167	Cmpd 24737, +MS2(552.8049), 34.6eV, 60.3 min #28636	0	60.2645
04391:2	1	R.YVVER.M			333.184	2	665.361	665.362	0	-0.4	960	Specific	75.24	29.31	29.31	0.86	55	>tr|V4V9V7|V4V9V7_9ROSI Clathrin heavy chain OS=Citrus clementina GN=CICLE_v10030488mg PE=3 SV=1	29167	Cmpd 4504, +MS2(333.1843), 27.3eV, 27.6 min #7631	0	27.6203
04351:2	1	R.YVVER.M			333.184	2	665.361	665.362	0	-0.8	960	Specific	88	50.43	50.43	1.09	55	>tr|V4V9V7|V4V9V7_9ROSI Clathrin heavy chain OS=Citrus clementina GN=CICLE_v10030488mg PE=3 SV=1	29167	Cmpd 4464, +MS2(333.1842), 27.3eV, 27.6 min #7590	0	27.561
04340:2	1	R.YVVER.M			333.185	2	665.362	665.362	0	1.1	960	Specific	129.18	53.28	53.28	0.79	55	>tr|V4V9V7|V4V9V7_9ROSI Clathrin heavy chain OS=Citrus clementina GN=CICLE_v10030488mg PE=3 SV=1	29167	Cmpd 4453, +MS2(333.1848), 22.2eV, 27.5 min #7578	0	27.526
04477:2	1	R.YVVER.M			333.185	2	665.362	665.362	0	0.6	960	Specific	143.12	32.64	32.64	1.04	55	>tr|V4V9V7|V4V9V7_9ROSI Clathrin heavy chain OS=Citrus clementina GN=CICLE_v10030488mg PE=3 SV=1	29167	Cmpd 4590, +MS2(333.1847), 22.2eV, 27.8 min #7720	0	27.7638
16098:2	1	R.M[+15.995]DADLWEK.V		M[+16]	512.226	2	1023.44	1023.45	0	-1.1	965	Specific	20.9	1.55	1.55	1.44	55	>tr|V4V9V7|V4V9V7_9ROSI Clathrin heavy chain OS=Citrus clementina GN=CICLE_v10030488mg PE=3 SV=1	29167	Cmpd 16119, +MS2(512.2256), 34.1eV, 46.2 min #19686	0	46.1913
16138:2	1	R.M[+15.995]DADLWEK.V		M[+16]	512.226	2	1023.44	1023.45	0	-0.9	965	Specific	72.27	72.27	72.27	1.72	55	>tr|V4V9V7|V4V9V7_9ROSI Clathrin heavy chain OS=Citrus clementina GN=CICLE_v10030488mg PE=3 SV=1	29167	Cmpd 16159, +MS2(512.2257), 34.1eV, 46.3 min #19729	0	46.2797
16041:2	1	R.M[+15.995]DADLWEK.V		M[+16]	512.226	2	1023.45	1023.45	0	-0.1	965	Specific	74.02	74.02	74.02	1.72	55	>tr|V4V9V7|V4V9V7_9ROSI Clathrin heavy chain OS=Citrus clementina GN=CICLE_v10030488mg PE=3 SV=1	29167	Cmpd 16062, +MS2(512.2262), 34.1eV, 46.1 min #19627	0	46.1008
16168:2	1	R.M[+15.995]DADLWEK.V		M[+16]	512.226	2	1023.44	1023.45	0	-0.8	965	Specific	99.46	99.46	99.46	1.83	55	>tr|V4V9V7|V4V9V7_9ROSI Clathrin heavy chain OS=Citrus clementina GN=CICLE_v10030488mg PE=3 SV=1	29167	Cmpd 16189, +MS2(512.2258), 34.1eV, 46.3 min #19760	0	46.3255
12108:2	1	K.VLTPENEYR.R			560.785	2	1120.56	1120.56	0	-0.8	973	Specific	194.99	194.99	194.99	3.53	55	>tr|V4V9V7|V4V9V7_9ROSI Clathrin heavy chain OS=Citrus clementina GN=CICLE_v10030488mg PE=3 SV=1	29167	Cmpd 12159, +MS2(560.7848), 34.7eV, 40.1 min #15586	0	40.0438
12073:2	1	K.VLTPENEYR.R			560.785	2	1120.56	1120.56	0	-0.9	973	Specific	308.9	276.09	276.09	7.62	55	>tr|V4V9V7|V4V9V7_9ROSI Clathrin heavy chain OS=Citrus clementina GN=CICLE_v10030488mg PE=3 SV=1	29167	Cmpd 12124, +MS2(560.7848), 34.7eV, 40.0 min #15550	0	39.9945
12049:2	1	K.VLTPENEYR.R			560.784	2	1120.56	1120.56	0	-2.1	973	Specific	364.81	299.14	299.14	7.79	55	>tr|V4V9V7|V4V9V7_9ROSI Clathrin heavy chain OS=Citrus clementina GN=CICLE_v10030488mg PE=3 SV=1	29167	Cmpd 12100, +MS2(560.7841), 34.7eV, 40.0 min #15525	0	39.9538
12000:2	1	K.VLTPENEYR.R			560.785	2	1120.56	1120.56	0	-0.2	973	Specific	386.18	232.92	232.92	7.2	55	>tr|V4V9V7|V4V9V7_9ROSI Clathrin heavy chain OS=Citrus clementina GN=CICLE_v10030488mg PE=3 SV=1	29167	Cmpd 12051, +MS2(560.7852), 34.7eV, 39.9 min #15475	0	39.8932
32307:2	1	R.QLIDQVVSTALPESK.S			814.446	2	1627.88	1627.89	0	-3.2	983	Specific	254.72	254.72	254.72	8.85	55	>tr|V4V9V7|V4V9V7_9ROSI Clathrin heavy chain OS=Citrus clementina GN=CICLE_v10030488mg PE=3 SV=1	29167	Cmpd 32198, +MS2(814.4461), 37.8eV, 73.6 min #36429	0	73.6127
32273:2	1	R.QLIDQVVSTALPESK.S			814.447	2	1627.89	1627.89	0	-2.7	983	Specific	494.51	368.72	368.72	9.12	55	>tr|V4V9V7|V4V9V7_9ROSI Clathrin heavy chain OS=Citrus clementina GN=CICLE_v10030488mg PE=3 SV=1	29167	Cmpd 32164, +MS2(814.4465), 37.8eV, 73.6 min #36394	0	73.5617
32242:2	1	R.QLIDQVVSTALPESK.S			814.446	2	1627.89	1627.89	0	-3	983	Specific	631.01	612.08	612.08	12.77	55	>tr|V4V9V7|V4V9V7_9ROSI Clathrin heavy chain OS=Citrus clementina GN=CICLE_v10030488mg PE=3 SV=1	29167	Cmpd 32133, +MS2(814.4463), 37.8eV, 73.5 min #36362	0	73.5152
32212:2	1	R.QLIDQVVSTALPESK.S			814.446	2	1627.88	1627.89	0	-3.8	983	Specific	723.34	577.28	577.28	14.77	55	>tr|V4V9V7|V4V9V7_9ROSI Clathrin heavy chain OS=Citrus clementina GN=CICLE_v10030488mg PE=3 SV=1	29167	Cmpd 32105, +MS2(814.4456), 37.8eV, 73.5 min #36333	0	73.4692
32190:2	1	R.QLIDQVVSTALPESK.S			814.446	2	1627.88	1627.89	0	-3.3	983	Specific	767.08	588.98	588.98	15.77	55	>tr|V4V9V7|V4V9V7_9ROSI Clathrin heavy chain OS=Citrus clementina GN=CICLE_v10030488mg PE=3 SV=1	29167	Cmpd 32083, +MS2(814.4460), 37.8eV, 73.4 min #36310	0	73.4288
32165:2	1	R.QLIDQVVSTALPESK.S			814.446	2	1627.88	1627.89	0	-3.3	983	Specific	814.02	681.26	681.26	16.77	55	>tr|V4V9V7|V4V9V7_9ROSI Clathrin heavy chain OS=Citrus clementina GN=CICLE_v10030488mg PE=3 SV=1	29167	Cmpd 32058, +MS2(814.4460), 37.8eV, 73.4 min #36284	0	73.383
38659:2	1	R.Q[-17.027]LIDQVVSTALPESK.S		Q[-17]	805.932	2	1610.86	1610.86	0	-3.8	983	Specific	200.82	200.82	200.82	6.08	55	>tr|V4V9V7|V4V9V7_9ROSI Clathrin heavy chain OS=Citrus clementina GN=CICLE_v10030488mg PE=3 SV=1	29167	Cmpd 38518, +MS2(805.9324), 37.7eV, 86.8 min #43086	0	86.7905
38688:2	1	R.Q[-17.027]LIDQVVSTALPESK.S		Q[-17]	805.933	2	1610.86	1610.86	0	-3.3	983	Specific	419.07	417.37	417.37	10.52	55	>tr|V4V9V7|V4V9V7_9ROSI Clathrin heavy chain OS=Citrus clementina GN=CICLE_v10030488mg PE=3 SV=1	29167	Cmpd 38547, +MS2(805.9328), 37.7eV, 86.9 min #43116	0	86.8418
38616:2	1	R.Q[-17.027]LIDQVVSTALPESK.S		Q[-17]	805.932	2	1610.86	1610.86	0	-4	983	Specific	434.83	379.52	379.52	10.54	55	>tr|V4V9V7|V4V9V7_9ROSI Clathrin heavy chain OS=Citrus clementina GN=CICLE_v10030488mg PE=3 SV=1	29167	Cmpd 38475, +MS2(805.9322), 37.7eV, 86.7 min #43041	0	86.7048
38543:2	1	R.Q[-17.027]LIDQVVSTALPESK.S		Q[-17]	805.932	2	1610.86	1610.86	0	-4.2	983	Specific	444.3	437.44	437.44	10.54	55	>tr|V4V9V7|V4V9V7_9ROSI Clathrin heavy chain OS=Citrus clementina GN=CICLE_v10030488mg PE=3 SV=1	29167	Cmpd 38404, +MS2(805.9320), 37.7eV, 86.5 min #42964	0	86.5178
38592:2	1	R.Q[-17.027]LIDQVVSTALPESK.S		Q[-17]	805.933	2	1610.86	1610.86	0	-3.1	983	Specific	466.54	466.54	466.54	10.55	55	>tr|V4V9V7|V4V9V7_9ROSI Clathrin heavy chain OS=Citrus clementina GN=CICLE_v10030488mg PE=3 SV=1	29167	Cmpd 38451, +MS2(805.9329), 37.7eV, 86.7 min #43016	0	86.655
38635:2	1	R.Q[-17.027]LIDQVVSTALPESK.S		Q[-17]	805.933	2	1610.86	1610.86	0	-2.9	983	Specific	504.31	475.84	475.84	10.33	55	>tr|V4V9V7|V4V9V7_9ROSI Clathrin heavy chain OS=Citrus clementina GN=CICLE_v10030488mg PE=3 SV=1	29167	Cmpd 38494, +MS2(805.9331), 37.7eV, 86.8 min #43061	0	86.7457
38556:2	1	R.Q[-17.027]LIDQVVSTALPESK.S		Q[-17]	805.933	2	1610.86	1610.86	0	-2.6	983	Specific	506.54	481.08	481.08	10.33	55	>tr|V4V9V7|V4V9V7_9ROSI Clathrin heavy chain OS=Citrus clementina GN=CICLE_v10030488mg PE=3 SV=1	29167	Cmpd 38417, +MS2(805.9333), 37.7eV, 86.6 min #42978	0	86.5557
38577:2	1	R.Q[-17.027]LIDQVVSTALPESK.S		Q[-17]	805.933	2	1610.86	1610.86	0	-3.4	983	Specific	525.75	482.53	482.53	10.65	55	>tr|V4V9V7|V4V9V7_9ROSI Clathrin heavy chain OS=Citrus clementina GN=CICLE_v10030488mg PE=3 SV=1	29167	Cmpd 38436, +MS2(805.9327), 37.7eV, 86.6 min #42998	0	86.602
07993:2	1	K.SPEQVSAAVK.A			508.274	2	1015.54	1015.54	0	-0.5	998	Specific	80.73	50.87	50.87	1.79	55	>tr|V4V9V7|V4V9V7_9ROSI Clathrin heavy chain OS=Citrus clementina GN=CICLE_v10030488mg PE=3 SV=1	29167	Cmpd 8088, +MS2(508.2743), 34.1eV, 33.6 min #11358	0	33.545
07945:2	1	K.SPEQVSAAVK.A			508.274	2	1015.54	1015.54	0	-0.1	998	Specific	191	123.45	123.45	3.22	55	>tr|V4V9V7|V4V9V7_9ROSI Clathrin heavy chain OS=Citrus clementina GN=CICLE_v10030488mg PE=3 SV=1	29167	Cmpd 8040, +MS2(508.2745), 34.1eV, 33.5 min #11308	0	33.4572
07909:2	1	K.SPEQVSAAVK.A			508.274	2	1015.54	1015.54	0	-0.4	998	Specific	197.22	75.57	75.57	2.89	55	>tr|V4V9V7|V4V9V7_9ROSI Clathrin heavy chain OS=Citrus clementina GN=CICLE_v10030488mg PE=3 SV=1	29167	Cmpd 8004, +MS2(508.2744), 34.1eV, 33.4 min #11271	0	33.4078
07791:2	1	K.SPEQVSAAVK.A			508.274	2	1015.54	1015.54	0	-0.6	998	Specific	198.98	198.98	198.98	3.78	55	>tr|V4V9V7|V4V9V7_9ROSI Clathrin heavy chain OS=Citrus clementina GN=CICLE_v10030488mg PE=3 SV=1	29167	Cmpd 7888, +MS2(508.2742), 34.1eV, 33.3 min #11152	0	33.2543
07869:2	1	K.SPEQVSAAVK.A			508.275	2	1015.54	1015.54	0	0.2	998	Specific	333.15	243.91	243.91	7.61	55	>tr|V4V9V7|V4V9V7_9ROSI Clathrin heavy chain OS=Citrus clementina GN=CICLE_v10030488mg PE=3 SV=1	29167	Cmpd 7964, +MS2(508.2747), 34.1eV, 33.4 min #11230	0	33.3562
07825:2	1	K.SPEQVSAAVK.A			508.274	2	1015.54	1015.54	0	-1	998	Specific	469.8	356.36	356.36	7.99	55	>tr|V4V9V7|V4V9V7_9ROSI Clathrin heavy chain OS=Citrus clementina GN=CICLE_v10030488mg PE=3 SV=1	29167	Cmpd 7922, +MS2(508.2741), 34.1eV, 33.3 min #11187	0	33.3015
43358:3	1	K.AFM[+15.995]TADLPHELIELLEK.I		M[+16]	662.677	3	1986.02	1986.03	0	-3.8	1008	Specific	80.12	80.12	80.12	3.62	55	>tr|V4V9V7|V4V9V7_9ROSI Clathrin heavy chain OS=Citrus clementina GN=CICLE_v10030488mg PE=3 SV=1	29167	Cmpd 43211, +MS2(662.6774), 30.6eV, 101.0 min #48364	0	101.025
06319:2	1	R.VM[+31.990]DYVNR.L		M[+32]	464.713	2	928.419	928.419	0	0	1054	Specific	7.96	4.97	4.97	0.55	55	>tr|V4V9V7|V4V9V7_9ROSI Clathrin heavy chain OS=Citrus clementina GN=CICLE_v10030488mg PE=3 SV=1	29167	Cmpd 6428, +MS2(464.7133), 32.6eV, 30.9 min #9631	0	30.8672
05872:2	1	R.VM[+15.995]DYVNR.L		M[+16]	456.716	2	912.425	912.424	0	0.7	1054	Specific	42.87	13.35	13.35	0.69	55	>tr|V4V9V7|V4V9V7_9ROSI Clathrin heavy chain OS=Citrus clementina GN=CICLE_v10030488mg PE=3 SV=1	29167	Cmpd 5983, +MS2(456.7161), 32.3eV, 30.1 min #9167	0	30.1272
06081:2	1	R.VM[+15.995]DYVNR.L		M[+16]	456.716	2	912.425	912.424	0	0.3	1054	Specific	52.59	10.01	10.01	0.69	55	>tr|V4V9V7|V4V9V7_9ROSI Clathrin heavy chain OS=Citrus clementina GN=CICLE_v10030488mg PE=3 SV=1	29167	Cmpd 6192, +MS2(456.7160), 32.3eV, 30.5 min #9385	0	30.4802
06013:2	1	R.VM[+15.995]DYVNR.L		M[+16]	456.716	2	912.425	912.424	0	0.5	1054	Specific	109.29	91.71	91.71	1.41	55	>tr|V4V9V7|V4V9V7_9ROSI Clathrin heavy chain OS=Citrus clementina GN=CICLE_v10030488mg PE=3 SV=1	29167	Cmpd 6124, +MS2(456.7160), 32.3eV, 30.4 min #9315	0	30.3815
05959:2	1	R.VM[+15.995]DYVNR.L		M[+16]	456.716	2	912.425	912.424	0	0.3	1054	Specific	141.52	117.63	117.63	1.68	55	>tr|V4V9V7|V4V9V7_9ROSI Clathrin heavy chain OS=Citrus clementina GN=CICLE_v10030488mg PE=3 SV=1	29167	Cmpd 6070, +MS2(456.7160), 32.3eV, 30.3 min #9259	0	30.291
05780:2	1	R.VM[+15.995]DYVNR.L		M[+16]	456.716	2	912.424	912.424	0	-0.2	1054	Specific	145.51	143.01	143.01	1.74	55	>tr|V4V9V7|V4V9V7_9ROSI Clathrin heavy chain OS=Citrus clementina GN=CICLE_v10030488mg PE=3 SV=1	29167	Cmpd 5891, +MS2(456.7158), 32.3eV, 30.0 min #9072	0	29.9828
05827:2	1	R.VM[+15.995]DYVNR.L		M[+16]	456.716	2	912.424	912.424	0	0.2	1054	Specific	158.67	138.8	138.8	1.74	55	>tr|V4V9V7|V4V9V7_9ROSI Clathrin heavy chain OS=Citrus clementina GN=CICLE_v10030488mg PE=3 SV=1	29167	Cmpd 5938, +MS2(456.7159), 32.3eV, 30.1 min #9121	0	30.0687
05791:2	1	R.VM[+15.995]DYVNR.L		M[+16]	456.716	2	912.425	912.424	0	0.2	1054	Specific	164.53	104.48	104.48	1.63	55	>tr|V4V9V7|V4V9V7_9ROSI Clathrin heavy chain OS=Citrus clementina GN=CICLE_v10030488mg PE=3 SV=1	29167	Cmpd 5902, +MS2(456.7159), 32.3eV, 30.0 min #9084	0	30.0183
05988:2	1	R.VM[+15.995]DYVNR.L		M[+16]	456.717	2	912.426	912.424	0	1.7	1054	Specific	165.79	69.82	69.82	1.19	55	>tr|V4V9V7|V4V9V7_9ROSI Clathrin heavy chain OS=Citrus clementina GN=CICLE_v10030488mg PE=3 SV=1	29167	Cmpd 6099, +MS2(456.7166), 32.3eV, 30.3 min #9289	0	30.3405
42940:3	1	K.FNLNVQAVNVLLDNIR.S			614.677	3	1842.02	1842.02	0	-3.8	1089	Specific	261.94	261.94	261.94	9.87	55	>tr|V4V9V7|V4V9V7_9ROSI Clathrin heavy chain OS=Citrus clementina GN=CICLE_v10030488mg PE=3 SV=1	29167	Cmpd 42793, +MS2(614.6769), 29.8eV, 99.3 min #47845	0	99.3292
42932:3	1	K.FNLNVQAVNVLLDNIR.S			614.677	3	1842.02	1842.02	0	-4.4	1089	Specific	378.48	378.48	378.48	10.42	55	>tr|V4V9V7|V4V9V7_9ROSI Clathrin heavy chain OS=Citrus clementina GN=CICLE_v10030488mg PE=3 SV=1	29167	Cmpd 42785, +MS2(614.6765), 29.8eV, 99.3 min #47835	0	99.2973
42955:3	1	K.FNLNVQAVNVLLDNIR.S			614.677	3	1842.02	1842.02	0	-3.3	1089	Specific	430.88	430.88	430.88	11.54	55	>tr|V4V9V7|V4V9V7_9ROSI Clathrin heavy chain OS=Citrus clementina GN=CICLE_v10030488mg PE=3 SV=1	29167	Cmpd 42808, +MS2(614.6772), 29.8eV, 99.4 min #47862	0	99.376
42946:3	1	K.FNLNVQAVNVLLDNIR.S			614.677	3	1842.02	1842.02	0	-3.8	1089	Specific	432.05	432.05	432.05	11.55	55	>tr|V4V9V7|V4V9V7_9ROSI Clathrin heavy chain OS=Citrus clementina GN=CICLE_v10030488mg PE=3 SV=1	29167	Cmpd 42799, +MS2(614.6769), 29.8eV, 99.4 min #47852	0	99.3522
23783:2	1	R.AVEFAFR.V			420.223	2	839.439	839.441	0	-1.8	1109	Specific	172.52	58.44	58.44	1.71	55	>tr|V4V9V7|V4V9V7_9ROSI Clathrin heavy chain OS=Citrus clementina GN=CICLE_v10030488mg PE=3 SV=1	29167	Cmpd 23736, +MS2(420.2234), 30.8eV, 58.6 min #27597	0	58.5953
23858:2	1	R.AVEFAFR.V			420.224	2	839.44	839.441	0	-1.4	1109	Specific	207.46	139.04	139.04	2.5	55	>tr|V4V9V7|V4V9V7_9ROSI Clathrin heavy chain OS=Citrus clementina GN=CICLE_v10030488mg PE=3 SV=1	29167	Cmpd 23809, +MS2(420.2235), 30.8eV, 58.7 min #27673	0	58.7258
23787:2	1	R.AVEFAFR.V			420.223	2	839.439	839.441	0	-2.1	1109	Specific	223.27	129.92	129.92	3.47	55	>tr|V4V9V7|V4V9V7_9ROSI Clathrin heavy chain OS=Citrus clementina GN=CICLE_v10030488mg PE=3 SV=1	29167	Cmpd 23740, +MS2(420.2233), 30.8eV, 58.6 min #27602	0	58.6248
23087:2	1	R.VEEDAVWSQVAK.A			680.839	2	1360.67	1360.67	0	-2.2	1116	Specific	91.61	91.61	91.61	2.66	55	>tr|V4V9V7|V4V9V7_9ROSI Clathrin heavy chain OS=Citrus clementina GN=CICLE_v10030488mg PE=3 SV=1	29167	Cmpd 23050, +MS2(680.8393), 36.2eV, 57.5 min #26886	0	57.487
23032:2	1	R.VEEDAVWSQVAK.A			680.839	2	1360.67	1360.67	0	-2.2	1116	Specific	368.37	326.68	326.68	8.67	55	>tr|V4V9V7|V4V9V7_9ROSI Clathrin heavy chain OS=Citrus clementina GN=CICLE_v10030488mg PE=3 SV=1	29167	Cmpd 22995, +MS2(680.8393), 36.2eV, 57.4 min #26829	0	57.4033
22975:2	1	R.VEEDAVWSQVAK.A			680.839	2	1360.67	1360.67	0	-2.9	1116	Specific	512.38	343.78	343.78	8.89	55	>tr|V4V9V7|V4V9V7_9ROSI Clathrin heavy chain OS=Citrus clementina GN=CICLE_v10030488mg PE=3 SV=1	29167	Cmpd 22940, +MS2(680.8388), 36.2eV, 57.3 min #26771	0	57.2955
40176:3	1	R.EGLVSDAIESFIR.A			479.251	3	1435.74	1435.74	0	-3.4	1132	Specific	240.91	171.57	171.57	9.08	55	>tr|V4V9V7|V4V9V7_9ROSI Clathrin heavy chain OS=Citrus clementina GN=CICLE_v10030488mg PE=3 SV=1	29167	Cmpd 40029, +MS2(479.2508), 27.3eV, 90.8 min #44717	0	90.7598
40228:2	1	R.EGLVSDAIESFIR.A			718.372	2	1435.74	1435.74	0	-4.1	1132	Specific	247.59	239.02	239.02	8.61	55	>tr|V4V9V7|V4V9V7_9ROSI Clathrin heavy chain OS=Citrus clementina GN=CICLE_v10030488mg PE=3 SV=1	29167	Cmpd 40081, +MS2(718.3720), 31.5eV, 90.9 min #44774	0	90.8912
40190:2	1	R.EGLVSDAIESFIR.A			718.372	2	1435.74	1435.74	0	-4.1	1132	Specific	293.46	293.43	293.43	8.75	55	>tr|V4V9V7|V4V9V7_9ROSI Clathrin heavy chain OS=Citrus clementina GN=CICLE_v10030488mg PE=3 SV=1	29167	Cmpd 40043, +MS2(718.3720), 36.6eV, 90.8 min #44733	0	90.8047
40123:2	1	R.EGLVSDAIESFIR.A			718.372	2	1435.74	1435.74	0	-3.7	1132	Specific	347.48	344.59	344.59	9.05	55	>tr|V4V9V7|V4V9V7_9ROSI Clathrin heavy chain OS=Citrus clementina GN=CICLE_v10030488mg PE=3 SV=1	29167	Cmpd 39976, +MS2(718.3723), 36.6eV, 90.6 min #44657	0	90.616
40148:3	1	R.EGLVSDAIESFIR.A			479.251	3	1435.74	1435.74	0	-3.2	1132	Specific	347.54	347.54	347.54	10.06	55	>tr|V4V9V7|V4V9V7_9ROSI Clathrin heavy chain OS=Citrus clementina GN=CICLE_v10030488mg PE=3 SV=1	29167	Cmpd 40001, +MS2(479.2509), 27.3eV, 90.7 min #44687	0	90.6957
40166:2	1	R.EGLVSDAIESFIR.A			718.372	2	1435.74	1435.74	0	-3.9	1132	Specific	454.76	395.57	395.57	10.35	55	>tr|V4V9V7|V4V9V7_9ROSI Clathrin heavy chain OS=Citrus clementina GN=CICLE_v10030488mg PE=3 SV=1	29167	Cmpd 40019, +MS2(718.3722), 36.6eV, 90.8 min #44707	0	90.753
40136:2	1	R.EGLVSDAIESFIR.A			718.372	2	1435.74	1435.74	0	-3.6	1132	Specific	600.03	534.28	534.28	12.57	55	>tr|V4V9V7|V4V9V7_9ROSI Clathrin heavy chain OS=Citrus clementina GN=CICLE_v10030488mg PE=3 SV=1	29167	Cmpd 39989, +MS2(718.3724), 36.6eV, 90.7 min #44673	0	90.665
40142:2	1	R.EGLVSDAIESFIR.A			718.372	2	1435.74	1435.74	0	-4	1132	Specific	657.17	521.44	521.44	13.57	55	>tr|V4V9V7|V4V9V7_9ROSI Clathrin heavy chain OS=Citrus clementina GN=CICLE_v10030488mg PE=3 SV=1	29167	Cmpd 39995, +MS2(718.3722), 36.6eV, 90.7 min #44681	0	90.6927
34025:3	1	R.ADDATQFLDVIR.A			455.232	3	1363.68	1363.69	0	-2.8	1145	Specific	12.7	12.7	12.7	2.37	55	>tr|V4V9V7|V4V9V7_9ROSI Clathrin heavy chain OS=Citrus clementina GN=CICLE_v10030488mg PE=3 SV=1	29167	Cmpd 33904, +MS2(455.2320), 26.4eV, 76.9 min #38217	0	76.877
33978:3	1	R.ADDATQFLDVIR.A			455.232	3	1363.68	1363.69	0	-3	1145	Specific	99.91	99.91	99.91	3.65	55	>tr|V4V9V7|V4V9V7_9ROSI Clathrin heavy chain OS=Citrus clementina GN=CICLE_v10030488mg PE=3 SV=1	29167	Cmpd 33857, +MS2(455.2319), 26.4eV, 76.8 min #38167	0	76.7952
34082:2	1	R.ADDATQFLDVIR.A			682.344	2	1363.68	1363.69	0	-3.8	1145	Specific	118.49	118.49	118.49	3.15	55	>tr|V4V9V7|V4V9V7_9ROSI Clathrin heavy chain OS=Citrus clementina GN=CICLE_v10030488mg PE=3 SV=1	29167	Cmpd 33961, +MS2(682.3436), 36.2eV, 77.0 min #38277	0	76.9857
33953:3	1	R.ADDATQFLDVIR.A			455.232	3	1363.68	1363.69	0	-2.3	1145	Specific	153.12	153.12	153.12	5.05	55	>tr|V4V9V7|V4V9V7_9ROSI Clathrin heavy chain OS=Citrus clementina GN=CICLE_v10030488mg PE=3 SV=1	29167	Cmpd 33832, +MS2(455.2322), 26.4eV, 76.8 min #38141	0	76.7507
34099:2	1	R.ADDATQFLDVIR.A			682.345	2	1363.68	1363.69	0	-2.2	1145	Specific	211.59	138.85	138.85	3.48	55	>tr|V4V9V7|V4V9V7_9ROSI Clathrin heavy chain OS=Citrus clementina GN=CICLE_v10030488mg PE=3 SV=1	29167	Cmpd 33978, +MS2(682.3447), 30.9eV, 77.0 min #38295	0	77.0305
34038:2	1	R.ADDATQFLDVIR.A			682.344	2	1363.68	1363.69	0	-3.7	1145	Specific	281.8	281.8	281.8	8.69	55	>tr|V4V9V7|V4V9V7_9ROSI Clathrin heavy chain OS=Citrus clementina GN=CICLE_v10030488mg PE=3 SV=1	29167	Cmpd 33917, +MS2(682.3437), 36.2eV, 76.9 min #38231	0	76.914
34005:2	1	R.ADDATQFLDVIR.A			682.344	2	1363.68	1363.69	0	-3	1145	Specific	462.78	462.78	462.78	10.35	55	>tr|V4V9V7|V4V9V7_9ROSI Clathrin heavy chain OS=Citrus clementina GN=CICLE_v10030488mg PE=3 SV=1	29167	Cmpd 33884, +MS2(682.3442), 36.2eV, 76.9 min #38197	0	76.8638
33908:2	1	R.ADDATQFLDVIR.A			682.344	2	1363.68	1363.69	0	-2.7	1145	Specific	501.65	482.64	482.64	10.13	55	>tr|V4V9V7|V4V9V7_9ROSI Clathrin heavy chain OS=Citrus clementina GN=CICLE_v10030488mg PE=3 SV=1	29167	Cmpd 33787, +MS2(682.3444), 36.2eV, 76.7 min #38094	0	76.671
33972:2	1	R.ADDATQFLDVIR.A			682.344	2	1363.68	1363.69	0	-3.8	1145	Specific	564.29	521.6	521.6	10.65	55	>tr|V4V9V7|V4V9V7_9ROSI Clathrin heavy chain OS=Citrus clementina GN=CICLE_v10030488mg PE=3 SV=1	29167	Cmpd 33851, +MS2(682.3437), 36.2eV, 76.8 min #38161	0	76.792
33940:2	1	R.ADDATQFLDVIR.A			682.344	2	1363.68	1363.69	0	-3.3	1145	Specific	581.3	465.11	465.11	11.57	55	>tr|V4V9V7|V4V9V7_9ROSI Clathrin heavy chain OS=Citrus clementina GN=CICLE_v10030488mg PE=3 SV=1	29167	Cmpd 33819, +MS2(682.3440), 36.2eV, 76.7 min #38128	0	76.7413
20866:3	1	R.AAEDADVYHDLVR.Y			491.903	3	1473.69	1473.7	0	-1.5	1157	Specific	61.43	61.43	61.43	2.41	55	>tr|V4V9V7|V4V9V7_9ROSI Clathrin heavy chain OS=Citrus clementina GN=CICLE_v10030488mg PE=3 SV=1	29167	Cmpd 20853, +MS2(491.9030), 27.7eV, 53.9 min #24602	0	53.9328
20892:2	1	R.AAEDADVYHDLVR.Y			737.35	2	1473.69	1473.7	0	-3	1157	Specific	115.07	47.97	47.97	1.71	55	>tr|V4V9V7|V4V9V7_9ROSI Clathrin heavy chain OS=Citrus clementina GN=CICLE_v10030488mg PE=3 SV=1	29167	Cmpd 20879, +MS2(737.3499), 36.8eV, 54.0 min #24628	0	53.9465
20800:3	1	R.AAEDADVYHDLVR.Y			491.903	3	1473.69	1473.7	0	-1.4	1157	Specific	201.99	175.06	175.06	4.93	55	>tr|V4V9V7|V4V9V7_9ROSI Clathrin heavy chain OS=Citrus clementina GN=CICLE_v10030488mg PE=3 SV=1	29167	Cmpd 20787, +MS2(491.9031), 27.7eV, 53.8 min #24533	0	53.816
20847:3	1	R.AAEDADVYHDLVR.Y			491.903	3	1473.7	1473.7	0	-1.1	1157	Specific	254.86	254.86	254.86	8.35	55	>tr|V4V9V7|V4V9V7_9ROSI Clathrin heavy chain OS=Citrus clementina GN=CICLE_v10030488mg PE=3 SV=1	29167	Cmpd 20834, +MS2(491.9033), 27.7eV, 53.9 min #24582	0	53.8945
20970:2	1	R.YLLM[+15.995]VR.Q		M[+16]	405.73	2	810.452	810.454	0	-2.4	1170	Specific	21.25	21.25	21.25	1.01	55	>tr|V4V9V7|V4V9V7_9ROSI Clathrin heavy chain OS=Citrus clementina GN=CICLE_v10030488mg PE=3 SV=1	29167	Cmpd 20957, +MS2(405.7298), 30.2eV, 54.1 min #24709	0	54.0815
20675:2	1	R.YLLM[+15.995]VR.Q		M[+16]	405.73	2	810.453	810.454	0	-1.9	1170	Specific	33.28	2.18	2.18	0.93	55	>tr|V4V9V7|V4V9V7_9ROSI Clathrin heavy chain OS=Citrus clementina GN=CICLE_v10030488mg PE=3 SV=1	29167	Cmpd 20664, +MS2(405.7300), 30.2eV, 53.6 min #24404	0	53.5925
21000:2	1	R.YLLM[+15.995]VR.Q		M[+16]	405.73	2	810.452	810.454	0	-2.2	1170	Specific	41.98	23.29	23.29	1.07	55	>tr|V4V9V7|V4V9V7_9ROSI Clathrin heavy chain OS=Citrus clementina GN=CICLE_v10030488mg PE=3 SV=1	29167	Cmpd 20987, +MS2(405.7299), 30.2eV, 54.2 min #24741	0	54.1435
25694:2	1	K.VDSELIYAYAK.I			636.328	2	1271.65	1271.65	0	-2.8	1183	Specific	119.63	117.02	117.02	2.79	55	>tr|V4V9V7|V4V9V7_9ROSI Clathrin heavy chain OS=Citrus clementina GN=CICLE_v10030488mg PE=3 SV=1	29167	Cmpd 25631, +MS2(636.3278), 35.6eV, 61.8 min #29566	0	61.7532
25745:2	1	K.VDSELIYAYAK.I			636.327	2	1271.65	1271.65	0	-3.5	1183	Specific	234.4	216.71	216.71	7.05	55	>tr|V4V9V7|V4V9V7_9ROSI Clathrin heavy chain OS=Citrus clementina GN=CICLE_v10030488mg PE=3 SV=1	29167	Cmpd 25682, +MS2(636.3273), 35.6eV, 61.9 min #29619	0	61.8318
25667:2	1	K.VDSELIYAYAK.I			636.328	2	1271.65	1271.65	0	-1.8	1183	Specific	307.51	297.64	297.64	8.2	55	>tr|V4V9V7|V4V9V7_9ROSI Clathrin heavy chain OS=Citrus clementina GN=CICLE_v10030488mg PE=3 SV=1	29167	Cmpd 25604, +MS2(636.3284), 35.6eV, 61.7 min #29538	0	61.711
25633:2	1	K.VDSELIYAYAK.I			636.328	2	1271.65	1271.65	0	-2.3	1183	Specific	368.33	345.94	345.94	8.38	55	>tr|V4V9V7|V4V9V7_9ROSI Clathrin heavy chain OS=Citrus clementina GN=CICLE_v10030488mg PE=3 SV=1	29167	Cmpd 25570, +MS2(636.3280), 35.6eV, 61.7 min #29503	0	61.6582
25579:2	1	K.VDSELIYAYAK.I			636.328	2	1271.65	1271.65	0	-2	1183	Specific	439.73	382.83	382.83	9.67	55	>tr|V4V9V7|V4V9V7_9ROSI Clathrin heavy chain OS=Citrus clementina GN=CICLE_v10030488mg PE=3 SV=1	29167	Cmpd 25516, +MS2(636.3283), 35.6eV, 61.6 min #29447	0	61.57
25601:2	1	K.VDSELIYAYAK.I			636.328	2	1271.65	1271.65	0	-2.3	1183	Specific	456.65	389.03	389.03	9.69	55	>tr|V4V9V7|V4V9V7_9ROSI Clathrin heavy chain OS=Citrus clementina GN=CICLE_v10030488mg PE=3 SV=1	29167	Cmpd 25538, +MS2(636.3280), 35.6eV, 61.6 min #29470	0	61.6098
20809:2	1	R.LYDDTLYEAAK.I			651.315	2	1301.62	1301.63	0	-2	1219	Specific	292.4	257.8	257.8	7.08	55	>tr|V4V9V7|V4V9V7_9ROSI Clathrin heavy chain OS=Citrus clementina GN=CICLE_v10030488mg PE=3 SV=1	29167	Cmpd 20796, +MS2(651.3153), 35.8eV, 53.8 min #24542	0	53.8233
20765:2	1	R.LYDDTLYEAAK.I			651.316	2	1301.62	1301.63	0	-1.8	1219	Specific	346.63	280	280	8.09	55	>tr|V4V9V7|V4V9V7_9ROSI Clathrin heavy chain OS=Citrus clementina GN=CICLE_v10030488mg PE=3 SV=1	29167	Cmpd 20754, +MS2(651.3155), 35.8eV, 53.8 min #24498	0	53.7507
20751:2	1	R.LYDDTLYEAAK.I			651.316	2	1301.62	1301.63	0	-1.3	1219	Specific	406.16	355.49	355.49	8.43	55	>tr|V4V9V7|V4V9V7_9ROSI Clathrin heavy chain OS=Citrus clementina GN=CICLE_v10030488mg PE=3 SV=1	29167	Cmpd 20740, +MS2(651.3157), 35.8eV, 53.7 min #24483	0	53.721
20944:2	1	K.LAVTLVK.L			372.254	2	743.501	743.503	0	-1.4	1241	Specific	6.98	6.98	6.98	0.96	55	>tr|V4V9V7|V4V9V7_9ROSI Clathrin heavy chain OS=Citrus clementina GN=CICLE_v10030488mg PE=3 SV=1	29167	Cmpd 20931, +MS2(372.2544), 28.9eV, 54.1 min #24682	0	54.0358
09931:2	1	K.QFQGAVDAAR.K			531.77	2	1062.53	1062.53	0	0.1	1250	Specific	254.51	254.51	254.51	6.64	55	>tr|V4V9V7|V4V9V7_9ROSI Clathrin heavy chain OS=Citrus clementina GN=CICLE_v10030488mg PE=3 SV=1	29167	Cmpd 10004, +MS2(531.7700), 34.4eV, 36.6 min #13346	0	36.5558
09891:2	1	K.QFQGAVDAAR.K			531.77	2	1062.53	1062.53	0	-0.8	1250	Specific	384.24	383.64	383.64	9.19	55	>tr|V4V9V7|V4V9V7_9ROSI Clathrin heavy chain OS=Citrus clementina GN=CICLE_v10030488mg PE=3 SV=1	29167	Cmpd 9964, +MS2(531.7696), 34.4eV, 36.5 min #13304	0	36.4863
09855:2	1	K.QFQGAVDAAR.K			531.77	2	1062.53	1062.53	0	-0.4	1250	Specific	418.44	411.01	411.01	9.2	55	>tr|V4V9V7|V4V9V7_9ROSI Clathrin heavy chain OS=Citrus clementina GN=CICLE_v10030488mg PE=3 SV=1	29167	Cmpd 9928, +MS2(531.7697), 34.4eV, 36.4 min #13267	0	36.4343
20821:2	1	K.Q[-17.027]FQGAVDAAR.K		Q[-17]	523.256	2	1045.51	1045.51	0	-0.5	1250	Specific	299.12	279.25	279.25	7.62	55	>tr|V4V9V7|V4V9V7_9ROSI Clathrin heavy chain OS=Citrus clementina GN=CICLE_v10030488mg PE=3 SV=1	29167	Cmpd 20808, +MS2(523.2564), 34.3eV, 53.8 min #24554	0	53.8297
36967:3	1	R.YEKLM[+31.990]EHIKLFSTR.L		M[+32]	609.647	3	1826.93	1826.95	0	-11.8	1343	Specific	0.22	0.22	0.22	0.02	55	>tr|V4V9V7|V4V9V7_9ROSI Clathrin heavy chain OS=Citrus clementina GN=CICLE_v10030488mg PE=3 SV=1	29167	Cmpd 36834, +MS2(609.6466), 29.8eV, 83.0 min #41307	0	82.983
08366:2	1	K.LFSTR.L			312.179	2	623.351	623.351	0	0.4	1352	Specific	70.47	0	0	0.72	55	>tr|V4V9V7|V4V9V7_9ROSI Clathrin heavy chain OS=Citrus clementina GN=CICLE_v10030488mg PE=3 SV=1	29167	Cmpd 8457, +MS2(312.1793), 21.5eV, 34.1 min #11741	0	34.1402
19933:2	1	K.VANVELYYK.A			549.793	2	1098.58	1098.58	0	-3.9	1412	Specific	120.67	50.85	50.85	2.1	55	>tr|V4V9V7|V4V9V7_9ROSI Clathrin heavy chain OS=Citrus clementina GN=CICLE_v10030488mg PE=3 SV=1	29167	Cmpd 19926, +MS2(549.7930), 34.6eV, 52.4 min #23640	0	52.4335
19837:2	1	K.VANVELYYK.A			549.794	2	1098.58	1098.58	0	-2.7	1412	Specific	226.28	117.25	117.25	4.65	55	>tr|V4V9V7|V4V9V7_9ROSI Clathrin heavy chain OS=Citrus clementina GN=CICLE_v10030488mg PE=3 SV=1	29167	Cmpd 19830, +MS2(549.7936), 34.6eV, 52.3 min #23540	0	52.271
19899:2	1	K.VANVELYYK.A			549.793	2	1098.58	1098.58	0	-2.9	1412	Specific	285.89	240.92	240.92	6.58	55	>tr|V4V9V7|V4V9V7_9ROSI Clathrin heavy chain OS=Citrus clementina GN=CICLE_v10030488mg PE=3 SV=1	29167	Cmpd 19892, +MS2(549.7935), 34.6eV, 52.4 min #23605	0	52.3838
19858:2	1	K.VANVELYYK.A			549.793	2	1098.58	1098.58	0	-2.9	1412	Specific	291.5	274.09	274.09	7.63	55	>tr|V4V9V7|V4V9V7_9ROSI Clathrin heavy chain OS=Citrus clementina GN=CICLE_v10030488mg PE=3 SV=1	29167	Cmpd 19851, +MS2(549.7935), 34.6eV, 52.3 min #23562	0	52.3107
07484:2	1	R.VVDIM[+15.995]R.K		M[+16]	374.705	2	748.403	748.402	0	0.5	1449	Specific	48.13	2.03	2.03	0.72	55	>tr|V4V9V7|V4V9V7_9ROSI Clathrin heavy chain OS=Citrus clementina GN=CICLE_v10030488mg PE=3 SV=1	29167	Cmpd 7581, +MS2(374.7049), 29.0eV, 32.8 min #10833	0	32.7823
22659:3	1	R.ESIDM[+15.995]HDNFDQIGLAQK.I		M[+16]	659.638	3	1976.9	1976.9	0	-1	1496	Specific	273.05	273.05	273.05	8.76	55	>tr|V4V9V7|V4V9V7_9ROSI Clathrin heavy chain OS=Citrus clementina GN=CICLE_v10030488mg PE=3 SV=1	29167	Cmpd 22626, +MS2(659.6381), 30.6eV, 56.8 min #26443	0	56.7538
22624:3	1	R.ESIDM[+15.995]HDNFDQIGLAQK.I		M[+16]	659.638	3	1976.9	1976.9	0	-0.6	1496	Specific	275.43	275.43	275.43	8.28	55	>tr|V4V9V7|V4V9V7_9ROSI Clathrin heavy chain OS=Citrus clementina GN=CICLE_v10030488mg PE=3 SV=1	29167	Cmpd 22591, +MS2(659.6384), 30.6eV, 56.7 min #26407	0	56.704
22596:3	1	R.ESIDM[+15.995]HDNFDQIGLAQK.I		M[+16]	659.638	3	1976.9	1976.9	0	-1.2	1496	Specific	304.08	304.08	304.08	8.92	55	>tr|V4V9V7|V4V9V7_9ROSI Clathrin heavy chain OS=Citrus clementina GN=CICLE_v10030488mg PE=3 SV=1	29167	Cmpd 22563, +MS2(659.6380), 30.6eV, 56.7 min #26378	0	56.6575
22677:3	1	R.ESIDM[+15.995]HDNFDQIGLAQK.I		M[+16]	659.638	3	1976.9	1976.9	0	-1.9	1496	Specific	310.59	310.59	310.59	8.91	55	>tr|V4V9V7|V4V9V7_9ROSI Clathrin heavy chain OS=Citrus clementina GN=CICLE_v10030488mg PE=3 SV=1	29167	Cmpd 22644, +MS2(659.6375), 30.6eV, 56.8 min #26462	0	56.7933
22711:3	1	R.ESIDM[+15.995]HDNFDQIGLAQK.I		M[+16]	659.638	3	1976.9	1976.9	0	-1.8	1496	Specific	347.89	347.89	347.89	9.09	55	>tr|V4V9V7|V4V9V7_9ROSI Clathrin heavy chain OS=Citrus clementina GN=CICLE_v10030488mg PE=3 SV=1	29167	Cmpd 22678, +MS2(659.6376), 30.6eV, 56.8 min #26497	0	56.8393
13350:2	1	R.VAAYIYK.K			414.236	2	827.466	827.466	0	-0.8	1524	Specific	78.82	25.26	25.26	0.98	55	>tr|V4V9V7|V4V9V7_9ROSI Clathrin heavy chain OS=Citrus clementina GN=CICLE_v10030488mg PE=3 SV=1	29167	Cmpd 13397, +MS2(414.2364), 30.6eV, 41.9 min #16865	0	41.9282
13288:2	1	R.VAAYIYK.K			414.236	2	827.465	827.466	0	-1.5	1524	Specific	80.97	4.21	4.21	1.05	55	>tr|V4V9V7|V4V9V7_9ROSI Clathrin heavy chain OS=Citrus clementina GN=CICLE_v10030488mg PE=3 SV=1	29167	Cmpd 13335, +MS2(414.2361), 30.6eV, 41.8 min #16801	0	41.8278
13316:2	1	R.VAAYIYK.K			414.236	2	827.465	827.466	0	-1.5	1524	Specific	131.21	33.19	33.19	1.29	55	>tr|V4V9V7|V4V9V7_9ROSI Clathrin heavy chain OS=Citrus clementina GN=CICLE_v10030488mg PE=3 SV=1	29167	Cmpd 13363, +MS2(414.2361), 30.6eV, 41.9 min #16830	0	41.8797
08341:2	1	K.QSIALSK.K			373.724	2	746.441	746.441	0	1	1537	Specific	120.79	15.31	15.31	0.92	55	>tr|V4V9V7|V4V9V7_9ROSI Clathrin heavy chain OS=Citrus clementina GN=CICLE_v10030488mg PE=3 SV=1	29167	Cmpd 8432, +MS2(373.7243), 28.9eV, 34.1 min #11715	0	34.096
16032:1	1	K.Q[-17.027]SIALSK.K		Q[-17]	729.413	1	729.413	729.414	0	-0.9	1537	Specific	302.45	55.65	55.65	2.63	55	>tr|V4V9V7|V4V9V7_9ROSI Clathrin heavy chain OS=Citrus clementina GN=CICLE_v10030488mg PE=3 SV=1	29167	Cmpd 16053, +MS2(729.4134), 31.7eV, 46.1 min #19618	0	46.096
01987:2	1	K.DAM[+15.995]ETASQSGDR.E		M[+16]	642.263	2	1283.52	1283.52	0	1.4	1550	Specific	370.07	370.07	370.07	7.7	55	>tr|V4V9V7|V4V9V7_9ROSI Clathrin heavy chain OS=Citrus clementina GN=CICLE_v10030488mg PE=3 SV=1	29167	Cmpd 2104, +MS2(642.2630), 35.7eV, 19.9 min #4788	0	19.9307
01984:2	1	K.DAM[+15.995]ETASQSGDR.E		M[+16]	642.262	2	1283.52	1283.52	0	0.4	1550	Specific	375.44	375.44	375.44	8.44	55	>tr|V4V9V7|V4V9V7_9ROSI Clathrin heavy chain OS=Citrus clementina GN=CICLE_v10030488mg PE=3 SV=1	29167	Cmpd 2101, +MS2(642.2623), 35.7eV, 19.9 min #4782	0	19.9078
01985:2	1	K.DAM[+15.995]ETASQSGDR.E		M[+16]	642.262	2	1283.52	1283.52	0	0.5	1550	Specific	382.27	382.27	382.27	9.55	55	>tr|V4V9V7|V4V9V7_9ROSI Clathrin heavy chain OS=Citrus clementina GN=CICLE_v10030488mg PE=3 SV=1	29167	Cmpd 2102, +MS2(642.2624), 35.7eV, 19.9 min #4784	0	19.9157
01983:2	1	K.DAM[+15.995]ETASQSGDR.E		M[+16]	642.262	2	1283.52	1283.52	0	0.5	1550	Specific	388.85	388.85	388.85	9.55	55	>tr|V4V9V7|V4V9V7_9ROSI Clathrin heavy chain OS=Citrus clementina GN=CICLE_v10030488mg PE=3 SV=1	29167	Cmpd 2100, +MS2(642.2623), 35.7eV, 19.9 min #4780	0	19.8995
01988:2	1	K.DAM[+15.995]ETASQSGDR.E		M[+16]	642.263	2	1283.52	1283.52	0	0.8	1550	Specific	392.19	392.19	392.19	9.57	55	>tr|V4V9V7|V4V9V7_9ROSI Clathrin heavy chain OS=Citrus clementina GN=CICLE_v10030488mg PE=3 SV=1	29167	Cmpd 2105, +MS2(642.2626), 35.7eV, 19.9 min #4790	0	19.9385
01982:2	1	K.DAM[+15.995]ETASQSGDR.E		M[+16]	642.262	2	1283.52	1283.52	0	0.2	1550	Specific	424.94	424.94	424.94	9.56	55	>tr|V4V9V7|V4V9V7_9ROSI Clathrin heavy chain OS=Citrus clementina GN=CICLE_v10030488mg PE=3 SV=1	29167	Cmpd 2099, +MS2(642.2622), 30.3eV, 19.9 min #4778	0	19.8905
01991:2	1	K.DAM[+15.995]ETASQSGDR.E		M[+16]	642.262	2	1283.52	1283.52	0	0.3	1550	Specific	449.8	449.8	449.8	9.58	55	>tr|V4V9V7|V4V9V7_9ROSI Clathrin heavy chain OS=Citrus clementina GN=CICLE_v10030488mg PE=3 SV=1	29167	Cmpd 2108, +MS2(642.2622), 30.3eV, 20.0 min #4796	0	19.9648
01989:2	1	K.DAM[+15.995]ETASQSGDR.E		M[+16]	642.263	2	1283.52	1283.52	0	1.4	1550	Specific	455.08	455.08	455.08	8.85	55	>tr|V4V9V7|V4V9V7_9ROSI Clathrin heavy chain OS=Citrus clementina GN=CICLE_v10030488mg PE=3 SV=1	29167	Cmpd 2106, +MS2(642.2629), 30.3eV, 19.9 min #4792	0	19.9468
01990:2	1	K.DAM[+15.995]ETASQSGDR.E		M[+16]	642.262	2	1283.52	1283.52	0	0.6	1550	Specific	562.24	562.24	562.24	9.89	55	>tr|V4V9V7|V4V9V7_9ROSI Clathrin heavy chain OS=Citrus clementina GN=CICLE_v10030488mg PE=3 SV=1	29167	Cmpd 2107, +MS2(642.2624), 30.3eV, 20.0 min #4794	0	19.9557
07613:1	1	R.E[-18.011]YTGK.V		E[-18]	579.277	1	579.277	579.277	0	0.2	1619	Specific	61.56	2	2	0.08	55	>tr|V4V9V7|V4V9V7_9ROSI Clathrin heavy chain OS=Citrus clementina GN=CICLE_v10030488mg PE=3 SV=1	29167	Cmpd 7710, +MS2(579.2774), 29.3eV, 33.0 min #10966	0	32.9577
14693:2	1	K.IEAQIEVK.S			465.269	2	929.53	929.53	0	-0.2	1632	Specific	197.58	50.16	50.16	2.55	55	>tr|V4V9V7|V4V9V7_9ROSI Clathrin heavy chain OS=Citrus clementina GN=CICLE_v10030488mg PE=3 SV=1	29167	Cmpd 14726, +MS2(465.2686), 32.6eV, 44.0 min #18245	0	44.0315
14701:2	1	K.IEAQIEVK.S			465.269	2	929.53	929.53	0	-0.3	1632	Specific	200.6	32.95	32.95	2.4	55	>tr|V4V9V7|V4V9V7_9ROSI Clathrin heavy chain OS=Citrus clementina GN=CICLE_v10030488mg PE=3 SV=1	29167	Cmpd 14734, +MS2(465.2686), 32.6eV, 44.1 min #18254	0	44.0638
13401:4	2	M.AEDTQKPAAAEEVAVEKPVAEK.E			578.301	4	2310.18	2310.18	0	-0.8	2	NRagged	55.84	55.84	55.84	2.76	34	>tr|V4T403|V4T403_9ROSI Uncharacterized protein OS=Citrus clementina GN=CICLE_v10000682mg PE=4 SV=1	9339	Cmpd 13448, +MS2(578.3006), 29.3eV, 42.0 min #16918	0	42.0117
13424:4	2	M.AEDTQKPAAAEEVAVEKPVAEK.E			578.301	4	2310.18	2310.18	0	0.3	2	NRagged	92.8	92.8	92.8	3.45	34	>tr|V4T403|V4T403_9ROSI Uncharacterized protein OS=Citrus clementina GN=CICLE_v10000682mg PE=4 SV=1	9339	Cmpd 13471, +MS2(578.3012), 29.3eV, 42.1 min #16943	0	42.0615
13418:4	2	M.AEDTQKPAAAEEVAVEKPVAEK.E			578.301	4	2310.18	2310.18	0	-0.6	2	NRagged	371.96	371.96	371.96	9.31	34	>tr|V4T403|V4T403_9ROSI Uncharacterized protein OS=Citrus clementina GN=CICLE_v10000682mg PE=4 SV=1	9339	Cmpd 13465, +MS2(578.3007), 29.3eV, 42.1 min #16936	0	42.0445
17131:3	2	M.[+42.011]AEDTQKPAAAEEVAVEKPVAEK.E		.[+42]	784.734	3	2352.19	2352.19	0	-2.4	2	NRagged	682.63	682.63	682.63	12.52	34	>tr|V4T403|V4T403_9ROSI Uncharacterized protein OS=Citrus clementina GN=CICLE_v10000682mg PE=4 SV=1	9339	Cmpd 17140, +MS2(784.7340), 32.6eV, 47.8 min #20746	0	47.805
17088:3	2	M.[+42.011]AEDTQKPAAAEEVAVEKPVAEK.E		.[+42]	784.735	3	2352.19	2352.19	0	-1.2	2	NRagged	743.61	743.61	743.61	13.52	34	>tr|V4T403|V4T403_9ROSI Uncharacterized protein OS=Citrus clementina GN=CICLE_v10000682mg PE=4 SV=1	9339	Cmpd 17097, +MS2(784.7349), 32.6eV, 47.7 min #20702	0	47.7487
23183:5	2	K.EQAPAPVPEPEAPGKPTEESAAAGVEEVAEPEKPKPVEEEK.I			856.225	5	4277.1	4277.1	0	-0.6	26	Specific	193.13	193.13	193.13	4.07	34	>tr|V4T403|V4T403_9ROSI Uncharacterized protein OS=Citrus clementina GN=CICLE_v10000682mg PE=4 SV=1	9339	Cmpd 23140, +MS2(856.2249), 33.7eV, 57.7 min #26980	0	57.6595
23125:5	2	K.EQAPAPVPEPEAPGKPTEESAAAGVEEVAEPEKPKPVEEEK.I			856.224	5	4277.09	4277.1	0	-2	26	Specific	426.9	426.9	426.9	8.72	34	>tr|V4T403|V4T403_9ROSI Uncharacterized protein OS=Citrus clementina GN=CICLE_v10000682mg PE=4 SV=1	9339	Cmpd 23088, +MS2(856.2237), 33.7eV, 57.6 min #26926	0	57.5655
07041:2	2	K.IAQSASFK.E			426.235	2	851.463	851.462	0	0.5	67	Specific	11.24	2.82	2.82	1.12	34	>tr|V4T403|V4T403_9ROSI Uncharacterized protein OS=Citrus clementina GN=CICLE_v10000682mg PE=4 SV=1	9339	Cmpd 7142, +MS2(426.2349), 31.0eV, 32.1 min #10378	0	32.102
06975:2	2	K.IAQSASFK.E			426.235	2	851.462	851.462	0	0.2	67	Specific	110.7	63.29	63.29	1.74	34	>tr|V4T403|V4T403_9ROSI Uncharacterized protein OS=Citrus clementina GN=CICLE_v10000682mg PE=4 SV=1	9339	Cmpd 7078, +MS2(426.2348), 31.0eV, 32.0 min #10312	0	32.0007
07004:2	2	K.IAQSASFK.E			426.235	2	851.462	851.462	0	0.2	67	Specific	170.03	126.59	126.59	2.67	34	>tr|V4T403|V4T403_9ROSI Uncharacterized protein OS=Citrus clementina GN=CICLE_v10000682mg PE=4 SV=1	9339	Cmpd 7107, +MS2(426.2348), 31.0eV, 32.1 min #10342	0	32.0472
06932:2	2	K.IAQSASFK.E			426.235	2	851.462	851.462	0	-0.4	67	Specific	250.66	182.15	182.15	5.19	34	>tr|V4T403|V4T403_9ROSI Uncharacterized protein OS=Citrus clementina GN=CICLE_v10000682mg PE=4 SV=1	9339	Cmpd 7035, +MS2(426.2345), 31.0eV, 31.9 min #10267	0	31.9267
20743:2	2	K.EESNVVGELPDPQK.K			770.876	2	1540.74	1540.75	0	-2.6	75	Specific	289.99	289.99	289.99	8.44	34	>tr|V4T403|V4T403_9ROSI Uncharacterized protein OS=Citrus clementina GN=CICLE_v10000682mg PE=4 SV=1	9339	Cmpd 20732, +MS2(770.8761), 37.3eV, 53.7 min #24474	0	53.6892
20570:2	2	K.EESNVVGELPDPQK.K			770.876	2	1540.75	1540.75	0	-2.3	75	Specific	572.64	486.41	486.41	10.35	34	>tr|V4T403|V4T403_9ROSI Uncharacterized protein OS=Citrus clementina GN=CICLE_v10000682mg PE=4 SV=1	9339	Cmpd 20559, +MS2(770.8763), 37.3eV, 53.4 min #24296	0	53.44
20677:2	2	K.EESNVVGELPDPQK.K			770.876	2	1540.75	1540.75	0	-2.3	75	Specific	605.91	591.87	591.87	12.27	34	>tr|V4T403|V4T403_9ROSI Uncharacterized protein OS=Citrus clementina GN=CICLE_v10000682mg PE=4 SV=1	9339	Cmpd 20666, +MS2(770.8763), 37.3eV, 53.6 min #24406	0	53.5935
20644:2	2	K.EESNVVGELPDPQK.K			770.876	2	1540.75	1540.75	0	-2.3	75	Specific	635.62	521.66	521.66	12.27	34	>tr|V4T403|V4T403_9ROSI Uncharacterized protein OS=Citrus clementina GN=CICLE_v10000682mg PE=4 SV=1	9339	Cmpd 20633, +MS2(770.8763), 37.3eV, 53.6 min #24372	0	53.546
20611:2	2	K.EESNVVGELPDPQK.K			770.876	2	1540.75	1540.75	0	-2.2	75	Specific	681.94	541.6	541.6	13.27	34	>tr|V4T403|V4T403_9ROSI Uncharacterized protein OS=Citrus clementina GN=CICLE_v10000682mg PE=4 SV=1	9339	Cmpd 20600, +MS2(770.8764), 37.3eV, 53.5 min #24338	0	53.498
18068:3	2	K.EESNVVGELPDPQKK.A			556.952	3	1668.84	1668.84	0	-1.9	75	Specific	110.52	110.52	110.52	2.96	34	>tr|V4T403|V4T403_9ROSI Uncharacterized protein OS=Citrus clementina GN=CICLE_v10000682mg PE=4 SV=1	9339	Cmpd 18073, +MS2(556.9517), 28.9eV, 49.3 min #21715	0	49.3243
18036:3	2	K.EESNVVGELPDPQKK.A			556.952	3	1668.84	1668.84	0	-1	75	Specific	164.65	164.65	164.65	3.5	34	>tr|V4T403|V4T403_9ROSI Uncharacterized protein OS=Citrus clementina GN=CICLE_v10000682mg PE=4 SV=1	9339	Cmpd 18043, +MS2(556.9523), 28.9eV, 49.3 min #21684	0	49.2788
18002:3	2	K.EESNVVGELPDPQKK.A			556.952	3	1668.84	1668.84	0	-0.7	75	Specific	235.32	235.32	235.32	6.91	34	>tr|V4T403|V4T403_9ROSI Uncharacterized protein OS=Citrus clementina GN=CICLE_v10000682mg PE=4 SV=1	9339	Cmpd 18009, +MS2(556.9524), 28.9eV, 49.2 min #21649	0	49.2287
10109:1	2	K.ALDELK.Q			688.388	1	688.388	688.388	0	-0.1	90	Specific	106.16	7.68	7.68	0.09	34	>tr|V4T403|V4T403_9ROSI Uncharacterized protein OS=Citrus clementina GN=CICLE_v10000682mg PE=4 SV=1	9339	Cmpd 10182, +MS2(688.3875), 31.0eV, 36.8 min #13531	0	36.8317
18832:2	2	K.QLIQDALNK.H			521.797	2	1042.59	1042.59	0	-3.2	96	Specific	170.03	139.56	139.56	3.25	34	>tr|V4T403|V4T403_9ROSI Uncharacterized protein OS=Citrus clementina GN=CICLE_v10000682mg PE=4 SV=1	9339	Cmpd 18831, +MS2(521.7965), 34.3eV, 50.6 min #22502	0	50.5892
18922:2	2	K.QLIQDALNK.H			521.798	2	1042.59	1042.59	0	-1.3	96	Specific	184.63	138.69	138.69	3.42	34	>tr|V4T403|V4T403_9ROSI Uncharacterized protein OS=Citrus clementina GN=CICLE_v10000682mg PE=4 SV=1	9339	Cmpd 18919, +MS2(521.7975), 34.3eV, 50.8 min #22594	0	50.7435
18842:2	2	K.QLIQDALNK.H			521.797	2	1042.59	1042.59	0	-1.7	96	Specific	316.34	198.18	198.18	7.43	34	>tr|V4T403|V4T403_9ROSI Uncharacterized protein OS=Citrus clementina GN=CICLE_v10000682mg PE=4 SV=1	9339	Cmpd 18841, +MS2(521.7973), 34.3eV, 50.6 min #22513	0	50.6212
18877:2	2	K.QLIQDALNK.H			521.798	2	1042.59	1042.59	0	-1.1	96	Specific	386.09	219.62	219.62	7.49	34	>tr|V4T403|V4T403_9ROSI Uncharacterized protein OS=Citrus clementina GN=CICLE_v10000682mg PE=4 SV=1	9339	Cmpd 18874, +MS2(521.7976), 34.3eV, 50.7 min #22548	0	50.6887
28445:2	2	K.Q[-17.027]LIQDALNK.H		Q[-17]	513.283	2	1025.56	1025.56	0	-3.1	96	Specific	54.44	54.44	54.44	1.84	34	>tr|V4T403|V4T403_9ROSI Uncharacterized protein OS=Citrus clementina GN=CICLE_v10000682mg PE=4 SV=1	9339	Cmpd 28354, +MS2(513.2833), 34.2eV, 66.5 min #32408	0	66.4667
28406:2	2	K.Q[-17.027]LIQDALNK.H		Q[-17]	513.284	2	1025.56	1025.56	0	-2.7	96	Specific	162.47	155.09	155.09	3.41	34	>tr|V4T403|V4T403_9ROSI Uncharacterized protein OS=Citrus clementina GN=CICLE_v10000682mg PE=4 SV=1	9339	Cmpd 28315, +MS2(513.2836), 34.2eV, 66.4 min #32368	0	66.4108
28366:2	2	K.Q[-17.027]LIQDALNK.H		Q[-17]	513.284	2	1025.56	1025.56	0	-2.7	96	Specific	222.76	149.14	149.14	5.3	34	>tr|V4T403|V4T403_9ROSI Uncharacterized protein OS=Citrus clementina GN=CICLE_v10000682mg PE=4 SV=1	9339	Cmpd 28275, +MS2(513.2835), 34.2eV, 66.3 min #32324	0	66.3065
28339:2	2	K.Q[-17.027]LIQDALNK.H		Q[-17]	513.284	2	1025.56	1025.56	0	-2.4	96	Specific	336.18	254.64	254.64	7.67	34	>tr|V4T403|V4T403_9ROSI Uncharacterized protein OS=Citrus clementina GN=CICLE_v10000682mg PE=4 SV=1	9339	Cmpd 28248, +MS2(513.2837), 34.2eV, 66.3 min #32296	0	66.2585
16625:3	2	K.HEFTAPPPPPPPPAAK.E			550.959	3	1650.86	1650.86	0	-0.8	105	Specific	377.13	377.13	377.13	8.64	34	>tr|V4T403|V4T403_9ROSI Uncharacterized protein OS=Citrus clementina GN=CICLE_v10000682mg PE=4 SV=1	9339	Cmpd 16638, +MS2(550.9590), 34.6eV, 47.0 min #20225	0	47.016
16713:3	2	K.HEFTAPPPPPPPPAAK.E			550.96	3	1650.86	1650.86	0	0.1	105	Specific	382.11	382.11	382.11	9.75	34	>tr|V4T403|V4T403_9ROSI Uncharacterized protein OS=Citrus clementina GN=CICLE_v10000682mg PE=4 SV=1	9339	Cmpd 16726, +MS2(550.9595), 28.8eV, 47.2 min #20317	0	47.154
16670:3	2	K.HEFTAPPPPPPPPAAK.E			550.959	3	1650.86	1650.86	0	-0.3	105	Specific	383.02	383.02	383.02	9.75	34	>tr|V4T403|V4T403_9ROSI Uncharacterized protein OS=Citrus clementina GN=CICLE_v10000682mg PE=4 SV=1	9339	Cmpd 16683, +MS2(550.9593), 28.8eV, 47.1 min #20273	0	47.0997
16621:3	2	K.HEFTAPPPPPPPPAAK.E			550.959	3	1650.86	1650.86	0	-0.8	105	Specific	428.67	428.67	428.67	9.76	34	>tr|V4T403|V4T403_9ROSI Uncharacterized protein OS=Citrus clementina GN=CICLE_v10000682mg PE=4 SV=1	9339	Cmpd 16634, +MS2(550.9590), 28.8eV, 47.0 min #20221	0	47.014
16747:3	2	K.HEFTAPPPPPPPPAAK.E			550.96	3	1650.86	1650.86	0	0.5	105	Specific	429.69	429.69	429.69	9.76	34	>tr|V4T403|V4T403_9ROSI Uncharacterized protein OS=Citrus clementina GN=CICLE_v10000682mg PE=4 SV=1	9339	Cmpd 16760, +MS2(550.9597), 28.8eV, 47.2 min #20352	0	47.2008
03909:3	2	K.EEEKAPEAPPK.E			408.875	3	1224.61	1224.61	0	1.1	121	Specific	47.56	47.56	47.56	0.98	34	>tr|V4T403|V4T403_9ROSI Uncharacterized protein OS=Citrus clementina GN=CICLE_v10000682mg PE=4 SV=1	9339	Cmpd 4024, +MS2(408.8755), 24.8eV, 26.7 min #7128	0	26.6847
03827:3	2	K.EEEKAPEAPPK.E			408.875	3	1224.61	1224.61	0	-0.1	121	Specific	89.51	89.51	89.51	1.69	34	>tr|V4T403|V4T403_9ROSI Uncharacterized protein OS=Citrus clementina GN=CICLE_v10000682mg PE=4 SV=1	9339	Cmpd 3942, +MS2(408.8750), 24.8eV, 26.5 min #7042	0	26.5288
03641:3	2	K.EEEKAPEAPPK.E			408.875	3	1224.61	1224.61	0	-1	121	Specific	113.74	94.79	94.79	2.29	34	>tr|V4T403|V4T403_9ROSI Uncharacterized protein OS=Citrus clementina GN=CICLE_v10000682mg PE=4 SV=1	9339	Cmpd 3756, +MS2(408.8747), 24.8eV, 26.2 min #6848	0	26.1695
03598:3	2	K.EEEKAPEAPPK.E			408.875	3	1224.61	1224.61	0	-0.6	121	Specific	114.65	114.65	114.65	1.83	34	>tr|V4T403|V4T403_9ROSI Uncharacterized protein OS=Citrus clementina GN=CICLE_v10000682mg PE=4 SV=1	9339	Cmpd 3713, +MS2(408.8748), 24.8eV, 26.1 min #6803	0	26.0783
03710:3	2	K.EEEKAPEAPPK.E			408.875	3	1224.61	1224.61	0	0.2	121	Specific	169.54	169.54	169.54	3.14	34	>tr|V4T403|V4T403_9ROSI Uncharacterized protein OS=Citrus clementina GN=CICLE_v10000682mg PE=4 SV=1	9339	Cmpd 3825, +MS2(408.8751), 24.8eV, 26.3 min #6920	0	26.3055
03621:3	2	K.EEEKAPEAPPK.E			408.875	3	1224.61	1224.61	0	-0.6	121	Specific	182	182	182	3.43	34	>tr|V4T403|V4T403_9ROSI Uncharacterized protein OS=Citrus clementina GN=CICLE_v10000682mg PE=4 SV=1	9339	Cmpd 3736, +MS2(408.8748), 24.8eV, 26.1 min #6827	0	26.1255
03857:3	2	K.EEEKAPEAPPK.E			408.875	3	1224.61	1224.61	0	0.1	121	Specific	185.61	185.61	185.61	3.43	34	>tr|V4T403|V4T403_9ROSI Uncharacterized protein OS=Citrus clementina GN=CICLE_v10000682mg PE=4 SV=1	9339	Cmpd 3972, +MS2(408.8751), 24.8eV, 26.6 min #7074	0	26.592
03778:3	2	K.EEEKAPEAPPK.E			408.875	3	1224.61	1224.61	0	1.2	121	Specific	208.34	208.34	208.34	3.51	34	>tr|V4T403|V4T403_9ROSI Uncharacterized protein OS=Citrus clementina GN=CICLE_v10000682mg PE=4 SV=1	9339	Cmpd 3893, +MS2(408.8755), 24.8eV, 26.5 min #6991	0	26.4412
03751:3	2	K.EEEKAPEAPPK.E			408.875	3	1224.61	1224.61	0	0.2	121	Specific	230.12	230.12	230.12	5.3	34	>tr|V4T403|V4T403_9ROSI Uncharacterized protein OS=Citrus clementina GN=CICLE_v10000682mg PE=4 SV=1	9339	Cmpd 3866, +MS2(408.8751), 24.8eV, 26.4 min #6963	0	26.3917
03729:3	2	K.EEEKAPEAPPK.E			408.875	3	1224.61	1224.61	0	0.7	121	Specific	233.68	233.68	233.68	5.33	34	>tr|V4T403|V4T403_9ROSI Uncharacterized protein OS=Citrus clementina GN=CICLE_v10000682mg PE=4 SV=1	9339	Cmpd 3844, +MS2(408.8753), 24.8eV, 26.4 min #6940	0	26.3487
03662:3	2	K.EEEKAPEAPPK.E			408.875	3	1224.61	1224.61	0	0.2	121	Specific	252.33	252.33	252.33	6.48	34	>tr|V4T403|V4T403_9ROSI Uncharacterized protein OS=Citrus clementina GN=CICLE_v10000682mg PE=4 SV=1	9339	Cmpd 3777, +MS2(408.8751), 24.8eV, 26.2 min #6870	0	26.2123
03683:3	2	K.EEEKAPEAPPK.E			408.875	3	1224.61	1224.61	0	-0.1	121	Specific	270.85	267.46	267.46	4.89	34	>tr|V4T403|V4T403_9ROSI Uncharacterized protein OS=Citrus clementina GN=CICLE_v10000682mg PE=4 SV=1	9339	Cmpd 3798, +MS2(408.8750), 24.8eV, 26.3 min #6892	0	26.2567
10741:2	2	K.EAAAAAEEQVVK.A			608.314	2	1215.62	1215.62	0	-0.2	134	Specific	522.57	372.02	372.02	8.58	34	>tr|V4T403|V4T403_9ROSI Uncharacterized protein OS=Citrus clementina GN=CICLE_v10000682mg PE=4 SV=1	9339	Cmpd 10804, +MS2(608.3143), 35.3eV, 37.9 min #14179	0	37.8648
10805:2	2	K.EAAAAAEEQVVK.A			608.314	2	1215.62	1215.62	0	-0.3	134	Specific	532.27	376.28	376.28	8.58	34	>tr|V4T403|V4T403_9ROSI Uncharacterized protein OS=Citrus clementina GN=CICLE_v10000682mg PE=4 SV=1	9339	Cmpd 10864, +MS2(608.3142), 35.3eV, 38.0 min #14241	0	37.9568
10766:2	2	K.EAAAAAEEQVVK.A			608.314	2	1215.62	1215.62	0	-0.5	134	Specific	587.6	323.66	323.66	9.49	34	>tr|V4T403|V4T403_9ROSI Uncharacterized protein OS=Citrus clementina GN=CICLE_v10000682mg PE=4 SV=1	9339	Cmpd 10827, +MS2(608.3141), 35.3eV, 37.9 min #14203	0	37.9038
25166:3	2	K.APESEPAAPAEVEVVVEK.V			617.649	3	1850.93	1850.94	0	-2.6	166	Specific	202.52	202.52	202.52	6.24	34	>tr|V4T403|V4T403_9ROSI Uncharacterized protein OS=Citrus clementina GN=CICLE_v10000682mg PE=4 SV=1	9339	Cmpd 25103, +MS2(617.6493), 29.9eV, 60.9 min #29016	0	60.853
25213:2	2	K.APESEPAAPAEVEVVVEK.V			925.971	2	1850.93	1850.94	0	-2.4	166	Specific	330.94	330.94	330.94	9.01	34	>tr|V4T403|V4T403_9ROSI Uncharacterized protein OS=Citrus clementina GN=CICLE_v10000682mg PE=4 SV=1	9339	Cmpd 25150, +MS2(925.9705), 39.1eV, 60.9 min #29065	0	60.9283
25119:3	2	K.APESEPAAPAEVEVVVEK.V			617.65	3	1850.93	1850.94	0	-1.9	166	Specific	345.67	345.67	345.67	10.09	34	>tr|V4T403|V4T403_9ROSI Uncharacterized protein OS=Citrus clementina GN=CICLE_v10000682mg PE=4 SV=1	9339	Cmpd 25056, +MS2(617.6498), 29.9eV, 60.8 min #28968	0	60.7987
24964:2	2	K.APESEPAAPAEVEVVVEK.V			925.97	2	1850.93	1850.94	0	-2.5	166	Specific	481.04	481.04	481.04	10.38	34	>tr|V4T403|V4T403_9ROSI Uncharacterized protein OS=Citrus clementina GN=CICLE_v10000682mg PE=4 SV=1	9339	Cmpd 24903, +MS2(925.9704), 39.1eV, 60.6 min #28810	0	60.569
25074:3	2	K.APESEPAAPAEVEVVVEK.V			617.65	3	1850.94	1850.94	0	-1.1	166	Specific	585.01	585.01	585.01	12.63	34	>tr|V4T403|V4T403_9ROSI Uncharacterized protein OS=Citrus clementina GN=CICLE_v10000682mg PE=4 SV=1	9339	Cmpd 25011, +MS2(617.6502), 29.9eV, 60.8 min #28922	0	60.7442
25149:2	2	K.APESEPAAPAEVEVVVEK.V			925.97	2	1850.93	1850.94	0	-2.8	166	Specific	606.45	606.45	606.45	12.61	34	>tr|V4T403|V4T403_9ROSI Uncharacterized protein OS=Citrus clementina GN=CICLE_v10000682mg PE=4 SV=1	9339	Cmpd 25086, +MS2(925.9701), 39.1eV, 60.9 min #28999	0	60.8437
24999:3	2	K.APESEPAAPAEVEVVVEK.V			617.65	3	1850.94	1850.94	0	-1.3	166	Specific	632.46	632.46	632.46	13.63	34	>tr|V4T403|V4T403_9ROSI Uncharacterized protein OS=Citrus clementina GN=CICLE_v10000682mg PE=4 SV=1	9339	Cmpd 24938, +MS2(617.6501), 29.9eV, 60.6 min #28846	0	60.6158
25042:3	2	K.APESEPAAPAEVEVVVEK.V			617.65	3	1850.93	1850.94	0	-1.9	166	Specific	671.82	671.82	671.82	14.63	34	>tr|V4T403|V4T403_9ROSI Uncharacterized protein OS=Citrus clementina GN=CICLE_v10000682mg PE=4 SV=1	9339	Cmpd 24981, +MS2(617.6497), 29.9eV, 60.7 min #28890	0	60.6763
25111:2	2	K.APESEPAAPAEVEVVVEK.V			925.97	2	1850.93	1850.94	0	-2.7	166	Specific	673.46	673.46	673.46	13.61	34	>tr|V4T403|V4T403_9ROSI Uncharacterized protein OS=Citrus clementina GN=CICLE_v10000682mg PE=4 SV=1	9339	Cmpd 25048, +MS2(925.9702), 39.1eV, 60.8 min #28960	0	60.7945
24998:2	2	K.APESEPAAPAEVEVVVEK.V			925.971	2	1850.93	1850.94	0	-1.7	166	Specific	851.69	851.69	851.69	17.61	34	>tr|V4T403|V4T403_9ROSI Uncharacterized protein OS=Citrus clementina GN=CICLE_v10000682mg PE=4 SV=1	9339	Cmpd 24937, +MS2(925.9711), 39.1eV, 60.6 min #28845	0	60.6153
25067:2	2	K.APESEPAAPAEVEVVVEK.V			925.971	2	1850.93	1850.94	0	-1.8	166	Specific	852.03	846.67	846.67	17.61	34	>tr|V4T403|V4T403_9ROSI Uncharacterized protein OS=Citrus clementina GN=CICLE_v10000682mg PE=4 SV=1	9339	Cmpd 25004, +MS2(925.9711), 39.1eV, 60.7 min #28915	0	60.7405
25039:2	2	K.APESEPAAPAEVEVVVEK.V			925.97	2	1850.93	1850.94	0	-2.5	166	Specific	906.87	782.63	782.63	18.61	34	>tr|V4T403|V4T403_9ROSI Uncharacterized protein OS=Citrus clementina GN=CICLE_v10000682mg PE=4 SV=1	9339	Cmpd 24978, +MS2(925.9704), 39.1eV, 60.7 min #28887	0	60.6748
03538:2	2	K.VATVDEDGAK.T			502.748	2	1004.49	1004.49	0	0.2	184	Specific	104.8	73.21	73.21	2.06	34	>tr|V4T403|V4T403_9ROSI Uncharacterized protein OS=Citrus clementina GN=CICLE_v10000682mg PE=4 SV=1	9339	Cmpd 3653, +MS2(502.7485), 34.0eV, 25.9 min #6739	0	25.9407
03563:2	2	K.VATVDEDGAK.T			502.748	2	1004.49	1004.49	0	0.3	184	Specific	117.71	117.71	117.71	2.42	34	>tr|V4T403|V4T403_9ROSI Uncharacterized protein OS=Citrus clementina GN=CICLE_v10000682mg PE=4 SV=1	9339	Cmpd 3678, +MS2(502.7485), 34.0eV, 26.0 min #6766	0	25.9982
02908:2	2	K.VATVDEDGAK.T			502.749	2	1004.49	1004.49	0	0.7	184	Specific	119.86	119.86	119.86	2.42	34	>tr|V4T403|V4T403_9ROSI Uncharacterized protein OS=Citrus clementina GN=CICLE_v10000682mg PE=4 SV=1	9339	Cmpd 3025, +MS2(502.7487), 28.0eV, 24.2 min #6048	0	24.181
03407:2	2	K.VATVDEDGAK.T			502.748	2	1004.49	1004.49	0	-0.6	184	Specific	181.4	158.46	158.46	3.41	34	>tr|V4T403|V4T403_9ROSI Uncharacterized protein OS=Citrus clementina GN=CICLE_v10000682mg PE=4 SV=1	9339	Cmpd 3522, +MS2(502.7481), 34.0eV, 25.6 min #6599	0	25.5907
03469:2	2	K.VATVDEDGAK.T			502.748	2	1004.49	1004.49	0	-1.2	184	Specific	214.31	198.21	198.21	4.56	34	>tr|V4T403|V4T403_9ROSI Uncharacterized protein OS=Citrus clementina GN=CICLE_v10000682mg PE=4 SV=1	9339	Cmpd 3584, +MS2(502.7477), 34.0eV, 25.8 min #6666	0	25.7645
03062:2	2	K.VATVDEDGAK.T			502.749	2	1004.49	1004.49	0	0.9	184	Specific	220.97	220.97	220.97	4.19	34	>tr|V4T403|V4T403_9ROSI Uncharacterized protein OS=Citrus clementina GN=CICLE_v10000682mg PE=4 SV=1	9339	Cmpd 3179, +MS2(502.7488), 28.0eV, 24.6 min #6222	0	24.629
03520:2	2	K.VATVDEDGAK.T			502.748	2	1004.49	1004.49	0	0.3	184	Specific	249.45	206.2	206.2	6.43	34	>tr|V4T403|V4T403_9ROSI Uncharacterized protein OS=Citrus clementina GN=CICLE_v10000682mg PE=4 SV=1	9339	Cmpd 3635, +MS2(502.7485), 34.0eV, 25.9 min #6720	0	25.8958
03481:2	2	K.VATVDEDGAK.T			502.748	2	1004.49	1004.49	0	-1	184	Specific	276.9	253.88	253.88	7.59	34	>tr|V4T403|V4T403_9ROSI Uncharacterized protein OS=Citrus clementina GN=CICLE_v10000682mg PE=4 SV=1	9339	Cmpd 3596, +MS2(502.7479), 34.0eV, 25.8 min #6679	0	25.8035
02878:2	2	K.VATVDEDGAK.T			502.749	2	1004.49	1004.49	0	0.9	184	Specific	299.06	259.38	259.38	7.64	34	>tr|V4T403|V4T403_9ROSI Uncharacterized protein OS=Citrus clementina GN=CICLE_v10000682mg PE=4 SV=1	9339	Cmpd 2995, +MS2(502.7488), 28.0eV, 24.1 min #6017	0	24.1268
03501:2	2	K.VATVDEDGAK.T			502.748	2	1004.49	1004.49	0	-0.5	184	Specific	316.04	265.32	265.32	7.62	34	>tr|V4T403|V4T403_9ROSI Uncharacterized protein OS=Citrus clementina GN=CICLE_v10000682mg PE=4 SV=1	9339	Cmpd 3616, +MS2(502.7481), 34.0eV, 25.9 min #6700	0	25.8498
03392:2	2	K.VATVDEDGAK.T			502.748	2	1004.49	1004.49	0	-0.1	184	Specific	324.12	280.76	280.76	7.6	34	>tr|V4T403|V4T403_9ROSI Uncharacterized protein OS=Citrus clementina GN=CICLE_v10000682mg PE=4 SV=1	9339	Cmpd 3507, +MS2(502.7483), 28.0eV, 25.5 min #6582	0	25.5358
32873:3	2	K.TVEAIEETIVAAKPEVEEAEVTTTK.K			896.463	3	2687.38	2687.39	0	-4.4	194	Specific	244.33	244.33	244.33	9.4	34	>tr|V4T403|V4T403_9ROSI Uncharacterized protein OS=Citrus clementina GN=CICLE_v10000682mg PE=4 SV=1	9339	Cmpd 32760, +MS2(896.4633), 34.3eV, 74.7 min #37017	0	74.6775
32829:3	2	K.TVEAIEETIVAAKPEVEEAEVTTTK.K			896.464	3	2687.38	2687.39	0	-3.6	194	Specific	462.17	462.17	462.17	11.15	34	>tr|V4T403|V4T403_9ROSI Uncharacterized protein OS=Citrus clementina GN=CICLE_v10000682mg PE=4 SV=1	9339	Cmpd 32716, +MS2(896.4641), 34.3eV, 74.6 min #36971	0	74.594
32689:3	2	K.TVEAIEETIVAAKPEVEEAEVTTTK.K			896.452	3	2687.34	2687.39	0	-16.9	194	Specific	472.97	431.69	431.69	8.15	34	>tr|V4T403|V4T403_9ROSI Uncharacterized protein OS=Citrus clementina GN=CICLE_v10000682mg PE=4 SV=1	9339	Cmpd 32576, +MS2(896.4522), 34.3eV, 74.3 min #36823	0	74.2992
32708:3	2	K.TVEAIEETIVAAKPEVEEAEVTTTK.K			896.464	3	2687.38	2687.39	0	-3.9	194	Specific	700.99	629.83	629.83	15.36	34	>tr|V4T403|V4T403_9ROSI Uncharacterized protein OS=Citrus clementina GN=CICLE_v10000682mg PE=4 SV=1	9339	Cmpd 32595, +MS2(896.4638), 34.3eV, 74.4 min #36844	0	74.3555
32792:3	2	K.TVEAIEETIVAAKPEVEEAEVTTTK.K			896.464	3	2687.38	2687.39	0	-3.5	194	Specific	714.7	714.7	714.7	15.36	34	>tr|V4T403|V4T403_9ROSI Uncharacterized protein OS=Citrus clementina GN=CICLE_v10000682mg PE=4 SV=1	9339	Cmpd 32679, +MS2(896.4642), 34.3eV, 74.5 min #36932	0	74.5172
32736:3	2	K.TVEAIEETIVAAKPEVEEAEVTTTK.K			896.464	3	2687.38	2687.39	0	-3.7	194	Specific	840.77	723.52	723.52	17.36	34	>tr|V4T403|V4T403_9ROSI Uncharacterized protein OS=Citrus clementina GN=CICLE_v10000682mg PE=4 SV=1	9339	Cmpd 32623, +MS2(896.4639), 34.3eV, 74.4 min #36873	0	74.4063
32756:3	2	K.TVEAIEETIVAAKPEVEEAEVTTTK.K			896.464	3	2687.38	2687.39	0	-3.4	194	Specific	890.39	755.99	755.99	18.36	34	>tr|V4T403|V4T403_9ROSI Uncharacterized protein OS=Citrus clementina GN=CICLE_v10000682mg PE=4 SV=1	9339	Cmpd 32643, +MS2(896.4642), 34.3eV, 74.4 min #36894	0	74.447
04471:3	2	K.KEAEVAAPSDEQTK.D			501.582	3	1502.73	1502.73	0	-1.2	219	Specific	155.7	155.7	155.7	4.17	34	>tr|V4T403|V4T403_9ROSI Uncharacterized protein OS=Citrus clementina GN=CICLE_v10000682mg PE=4 SV=1	9339	Cmpd 4584, +MS2(501.5820), 28.0eV, 27.8 min #7714	0	27.7573
04429:3	2	K.KEAEVAAPSDEQTK.D			501.582	3	1502.73	1502.73	0	-0.4	219	Specific	338.2	328.47	328.47	8.2	34	>tr|V4T403|V4T403_9ROSI Uncharacterized protein OS=Citrus clementina GN=CICLE_v10000682mg PE=4 SV=1	9339	Cmpd 4542, +MS2(501.5824), 28.0eV, 27.7 min #7671	0	27.6993
06421:2	2	K.EAEVAAPSDEQTK.D			687.822	2	1374.64	1374.64	0	-0.6	220	Specific	411.46	397.78	397.78	9.56	34	>tr|V4T403|V4T403_9ROSI Uncharacterized protein OS=Citrus clementina GN=CICLE_v10000682mg PE=4 SV=1	9339	Cmpd 6528, +MS2(687.8224), 36.3eV, 31.0 min #9735	0	31.0247
06338:2	2	K.EAEVAAPSDEQTK.D			687.823	2	1374.64	1374.64	0	-0.3	220	Specific	508.41	498.15	498.15	9.67	34	>tr|V4T403|V4T403_9ROSI Uncharacterized protein OS=Citrus clementina GN=CICLE_v10000682mg PE=4 SV=1	9339	Cmpd 6447, +MS2(687.8226), 36.3eV, 30.9 min #9651	0	30.9058
06375:2	2	K.EAEVAAPSDEQTK.D			687.823	2	1374.64	1374.64	0	-0.3	220	Specific	509.14	472.56	472.56	9.67	34	>tr|V4T403|V4T403_9ROSI Uncharacterized protein OS=Citrus clementina GN=CICLE_v10000682mg PE=4 SV=1	9339	Cmpd 6484, +MS2(687.8226), 36.3eV, 31.0 min #9690	0	30.9692
06305:2	2	K.EAEVAAPSDEQTK.D			687.823	2	1374.64	1374.64	0	-0.1	220	Specific	586.28	501.73	501.73	10.81	34	>tr|V4T403|V4T403_9ROSI Uncharacterized protein OS=Citrus clementina GN=CICLE_v10000682mg PE=4 SV=1	9339	Cmpd 6414, +MS2(687.8227), 36.3eV, 30.9 min #9617	0	30.8597
06262:2	2	K.EAEVAAPSDEQTK.D			687.823	2	1374.64	1374.64	0	0.3	220	Specific	648.41	539.74	539.74	11.81	34	>tr|V4T403|V4T403_9ROSI Uncharacterized protein OS=Citrus clementina GN=CICLE_v10000682mg PE=4 SV=1	9339	Cmpd 6371, +MS2(687.8230), 36.3eV, 30.8 min #9571	0	30.7775
06220:2	2	K.EAEVAAPSDEQTK.D			687.823	2	1374.64	1374.64	0	0.3	220	Specific	690.55	607.74	607.74	12.81	34	>tr|V4T403|V4T403_9ROSI Uncharacterized protein OS=Citrus clementina GN=CICLE_v10000682mg PE=4 SV=1	9339	Cmpd 6331, +MS2(687.8230), 36.3eV, 30.7 min #9529	0	30.706
06233:2	2	K.EAEVAAPSDEQTK.D			687.823	2	1374.64	1374.64	0	-0.2	220	Specific	696.87	615.26	615.26	12.81	34	>tr|V4T403|V4T403_9ROSI Uncharacterized protein OS=Citrus clementina GN=CICLE_v10000682mg PE=4 SV=1	9339	Cmpd 6344, +MS2(687.8226), 36.3eV, 30.7 min #9543	0	30.7315
04063:2	2	K.EAEVPPEK.V			449.73	2	898.452	898.452	0	0.8	235	Specific	206.91	125.34	125.34	2.99	34	>tr|V4T403|V4T403_9ROSI Uncharacterized protein OS=Citrus clementina GN=CICLE_v10000682mg PE=4 SV=1	9339	Cmpd 4178, +MS2(449.7298), 26.2eV, 27.0 min #7290	0	27.0033
04501:2	2	K.EAEVPPEK.V			449.729	2	898.45	898.452	0	-1.6	235	Specific	254.86	149.6	149.6	5.97	34	>tr|V4T403|V4T403_9ROSI Uncharacterized protein OS=Citrus clementina GN=CICLE_v10000682mg PE=4 SV=1	9339	Cmpd 4614, +MS2(449.7287), 26.2eV, 27.8 min #7745	0	27.8093
43577:2	2	K.VFIWGIPLLGDDR.S			750.912	2	1500.82	1500.82	0	-3.1	243	Specific	170.31	170.31	170.31	5.22	34	>tr|V4T403|V4T403_9ROSI Uncharacterized protein OS=Citrus clementina GN=CICLE_v10000682mg PE=4 SV=1	9339	Cmpd 43430, +MS2(750.9117), 37.0eV, 102.0 min #48661	0	102.031
43656:2	2	K.VFIWGIPLLGDDR.S			750.912	2	1500.82	1500.82	0	-3.1	243	Specific	338.42	296.45	296.45	8.89	34	>tr|V4T403|V4T403_9ROSI Uncharacterized protein OS=Citrus clementina GN=CICLE_v10000682mg PE=4 SV=1	9339	Cmpd 43509, +MS2(750.9117), 37.0eV, 102.3 min #48755	0	102.319
43645:2	2	K.VFIWGIPLLGDDR.S			750.911	2	1500.82	1500.82	0	-3.8	243	Specific	345.24	332.47	332.47	8.96	34	>tr|V4T403|V4T403_9ROSI Uncharacterized protein OS=Citrus clementina GN=CICLE_v10000682mg PE=4 SV=1	9339	Cmpd 43498, +MS2(750.9112), 37.0eV, 102.3 min #48741	0	102.276
43575:2	2	K.VFIWGIPLLGDDR.S			750.911	2	1500.81	1500.82	0	-4.1	243	Specific	417.53	398.17	398.17	10.33	34	>tr|V4T403|V4T403_9ROSI Uncharacterized protein OS=Citrus clementina GN=CICLE_v10000682mg PE=4 SV=1	9339	Cmpd 43428, +MS2(750.9110), 37.0eV, 102.0 min #48658	0	102.023
43666:2	2	K.VFIWGIPLLGDDR.S			750.911	2	1500.82	1500.82	0	-3.5	243	Specific	423.74	373.22	373.22	9.22	34	>tr|V4T403|V4T403_9ROSI Uncharacterized protein OS=Citrus clementina GN=CICLE_v10000682mg PE=4 SV=1	9339	Cmpd 43519, +MS2(750.9114), 32.0eV, 102.4 min #48767	0	102.352
43638:2	2	K.VFIWGIPLLGDDR.S			750.911	2	1500.81	1500.82	0	-4.1	243	Specific	435.44	424.28	424.28	10.34	34	>tr|V4T403|V4T403_9ROSI Uncharacterized protein OS=Citrus clementina GN=CICLE_v10000682mg PE=4 SV=1	9339	Cmpd 43491, +MS2(750.9110), 37.0eV, 102.3 min #48733	0	102.253
43588:2	2	K.VFIWGIPLLGDDR.S			750.911	2	1500.81	1500.82	0	-4.1	243	Specific	460.92	446.42	446.42	10.35	34	>tr|V4T403|V4T403_9ROSI Uncharacterized protein OS=Citrus clementina GN=CICLE_v10000682mg PE=4 SV=1	9339	Cmpd 43441, +MS2(750.9110), 37.0eV, 102.1 min #48674	0	102.072
43629:2	2	K.VFIWGIPLLGDDR.S			750.911	2	1500.81	1500.82	0	-4.4	243	Specific	491.36	450.53	450.53	10.34	34	>tr|V4T403|V4T403_9ROSI Uncharacterized protein OS=Citrus clementina GN=CICLE_v10000682mg PE=4 SV=1	9339	Cmpd 43482, +MS2(750.9108), 37.0eV, 102.2 min #48723	0	102.226
43586:2	2	K.VFIWGIPLLGDDR.S			750.911	2	1500.81	1500.82	0	-4.1	243	Specific	521.54	475.76	475.76	10.45	34	>tr|V4T403|V4T403_9ROSI Uncharacterized protein OS=Citrus clementina GN=CICLE_v10000682mg PE=4 SV=1	9339	Cmpd 43439, +MS2(750.9110), 37.0eV, 102.1 min #48671	0	102.063
43605:2	2	K.VFIWGIPLLGDDR.S			750.911	2	1500.82	1500.82	0	-3.9	243	Specific	537.9	451.89	451.89	10.55	34	>tr|V4T403|V4T403_9ROSI Uncharacterized protein OS=Citrus clementina GN=CICLE_v10000682mg PE=4 SV=1	9339	Cmpd 43458, +MS2(750.9111), 37.0eV, 102.1 min #48694	0	102.133
43597:2	2	K.VFIWGIPLLGDDR.S			750.911	2	1500.81	1500.82	0	-4	243	Specific	541.37	510.79	510.79	10.55	34	>tr|V4T403|V4T403_9ROSI Uncharacterized protein OS=Citrus clementina GN=CICLE_v10000682mg PE=4 SV=1	9339	Cmpd 43450, +MS2(750.9111), 37.0eV, 102.1 min #48685	0	102.101
43618:2	2	K.VFIWGIPLLGDDR.S			750.912	2	1500.82	1500.82	0	-3.4	243	Specific	555.46	503.11	503.11	10.55	34	>tr|V4T403|V4T403_9ROSI Uncharacterized protein OS=Citrus clementina GN=CICLE_v10000682mg PE=4 SV=1	9339	Cmpd 43471, +MS2(750.9115), 37.0eV, 102.2 min #48709	0	102.178
17572:2	2	R.SDTILLK.F			395.239	2	789.47	789.472	0	-1.7	256	Specific	140.11	22.55	22.55	1.35	34	>tr|V4T403|V4T403_9ROSI Uncharacterized protein OS=Citrus clementina GN=CICLE_v10000682mg PE=4 SV=1	9339	Cmpd 17579, +MS2(395.2388), 29.8eV, 48.5 min #21203	0	48.5307
17471:2	2	R.SDTILLK.F			395.239	2	789.47	789.472	0	-1.8	256	Specific	189.79	19.95	19.95	1.61	34	>tr|V4T403|V4T403_9ROSI Uncharacterized protein OS=Citrus clementina GN=CICLE_v10000682mg PE=4 SV=1	9339	Cmpd 17480, +MS2(395.2387), 29.8eV, 48.4 min #21101	0	48.386
17549:2	2	R.SDTILLK.F			395.239	2	789.47	789.472	0	-2.1	256	Specific	203.99	42.94	42.94	2.31	34	>tr|V4T403|V4T403_9ROSI Uncharacterized protein OS=Citrus clementina GN=CICLE_v10000682mg PE=4 SV=1	9339	Cmpd 17558, +MS2(395.2386), 29.8eV, 48.5 min #21181	0	48.4922
17469:2	2	R.SDTILLK.F			395.239	2	789.47	789.472	0	-1.7	256	Specific	253.87	64.45	64.45	3.71	34	>tr|V4T403|V4T403_9ROSI Uncharacterized protein OS=Citrus clementina GN=CICLE_v10000682mg PE=4 SV=1	9339	Cmpd 17478, +MS2(395.2388), 29.8eV, 48.4 min #21098	0	48.3588
17506:2	2	R.SDTILLK.F			395.239	2	789.47	789.472	0	-1.7	256	Specific	282.74	37.91	37.91	3.99	34	>tr|V4T403|V4T403_9ROSI Uncharacterized protein OS=Citrus clementina GN=CICLE_v10000682mg PE=4 SV=1	9339	Cmpd 17515, +MS2(395.2388), 29.8eV, 48.4 min #21137	0	48.4348
17534:1	2	R.SDTILLK.F			789.47	1	789.47	789.472	0	-1.7	256	Specific	287.12	33.06	33.06	1.84	34	>tr|V4T403|V4T403_9ROSI Uncharacterized protein OS=Citrus clementina GN=CICLE_v10000682mg PE=4 SV=1	9339	Cmpd 17543, +MS2(789.4702), 32.6eV, 48.5 min #21165	0	48.4508
17475:1	2	R.SDTILLK.F			789.47	1	789.47	789.472	0	-1.8	256	Specific	294.01	5.2	5.2	2.96	34	>tr|V4T403|V4T403_9ROSI Uncharacterized protein OS=Citrus clementina GN=CICLE_v10000682mg PE=4 SV=1	9339	Cmpd 17484, +MS2(789.4702), 32.6eV, 48.4 min #21105	0	48.389
15263:2	2	K.DAFTM[+15.995]IK.N		M[+16]	421.209	2	841.412	841.412	0	-1	273	Specific	33.2	21.8	21.8	1.07	34	>tr|V4T403|V4T403_9ROSI Uncharacterized protein OS=Citrus clementina GN=CICLE_v10000682mg PE=4 SV=1	9339	Cmpd 15286, +MS2(421.2094), 30.8eV, 44.9 min #18825	0	44.923
15028:2	2	K.DAFTM[+15.995]IK.N		M[+16]	421.21	2	841.412	841.412	0	-0.1	273	Specific	34.32	30.9	30.9	0.75	34	>tr|V4T403|V4T403_9ROSI Uncharacterized protein OS=Citrus clementina GN=CICLE_v10000682mg PE=4 SV=1	9339	Cmpd 15059, +MS2(421.2098), 30.8eV, 44.6 min #18591	0	44.5903
15322:2	2	K.DAFTM[+15.995]IK.N		M[+16]	421.209	2	841.411	841.412	0	-1.4	273	Specific	93.98	67.11	67.11	1.45	34	>tr|V4T403|V4T403_9ROSI Uncharacterized protein OS=Citrus clementina GN=CICLE_v10000682mg PE=4 SV=1	9339	Cmpd 15343, +MS2(421.2093), 30.8eV, 45.0 min #18884	0	45.0088
15291:2	2	K.DAFTM[+15.995]IK.N		M[+16]	421.209	2	841.411	841.412	0	-1.3	273	Specific	106.18	57.64	57.64	1.3	34	>tr|V4T403|V4T403_9ROSI Uncharacterized protein OS=Citrus clementina GN=CICLE_v10000682mg PE=4 SV=1	9339	Cmpd 15312, +MS2(421.2093), 30.8eV, 45.0 min #18852	0	44.9662
39414:3	2	R.NEFGIDAVLEEDLGNDLDK.V			702.665	3	2105.98	2105.99	0	-2.5	286	Specific	241.32	241.32	241.32	9.15	34	>tr|V4T403|V4T403_9ROSI Uncharacterized protein OS=Citrus clementina GN=CICLE_v10000682mg PE=4 SV=1	9339	Cmpd 39269, +MS2(702.6655), 31.2eV, 88.7 min #43888	0	88.6757
39386:3	2	R.NEFGIDAVLEEDLGNDLDK.V			702.665	3	2105.98	2105.99	0	-3	286	Specific	248.08	248.08	248.08	9.45	34	>tr|V4T403|V4T403_9ROSI Uncharacterized protein OS=Citrus clementina GN=CICLE_v10000682mg PE=4 SV=1	9339	Cmpd 39241, +MS2(702.6652), 31.2eV, 88.6 min #43859	0	88.6183
39423:2	2	R.NEFGIDAVLEEDLGNDLDK.V			1053.49	2	2105.98	2105.99	0	-3.5	286	Specific	388.7	388.7	388.7	11.16	34	>tr|V4T403|V4T403_9ROSI Uncharacterized protein OS=Citrus clementina GN=CICLE_v10000682mg PE=4 SV=1	9339	Cmpd 39278, +MS2(1053.4935), 40.3eV, 88.7 min #43898	0	88.712
39373:2	2	R.NEFGIDAVLEEDLGNDLDK.V			1053.49	2	2105.98	2105.99	0	-3.9	286	Specific	521.96	502.73	502.73	11.3	34	>tr|V4T403|V4T403_9ROSI Uncharacterized protein OS=Citrus clementina GN=CICLE_v10000682mg PE=4 SV=1	9339	Cmpd 39228, +MS2(1053.4932), 40.3eV, 88.6 min #43845	0	88.5747
39402:2	2	R.NEFGIDAVLEEDLGNDLDK.V			1053.49	2	2105.98	2105.99	0	-3.8	286	Specific	577.11	577.11	577.11	11.5	34	>tr|V4T403|V4T403_9ROSI Uncharacterized protein OS=Citrus clementina GN=CICLE_v10000682mg PE=4 SV=1	9339	Cmpd 39257, +MS2(1053.4932), 40.3eV, 88.7 min #43876	0	88.6602
39389:2	2	R.NEFGIDAVLEEDLGNDLDK.V			1053.49	2	2105.98	2105.99	0	-3.8	286	Specific	613.75	613.75	613.75	13.42	34	>tr|V4T403|V4T403_9ROSI Uncharacterized protein OS=Citrus clementina GN=CICLE_v10000682mg PE=4 SV=1	9339	Cmpd 39244, +MS2(1053.4932), 40.3eV, 88.6 min #43862	0	88.621
11440:3	2	K.ELYHNNFSDDEK.R			504.22	3	1510.64	1510.64	0	0.3	330	Specific	73.1	73.1	73.1	2.31	34	>tr|V4T403|V4T403_9ROSI Uncharacterized protein OS=Citrus clementina GN=CICLE_v10000682mg PE=4 SV=1	9339	Cmpd 11493, +MS2(504.2198), 28.1eV, 39.0 min #14897	0	39.0177
11409:3	2	K.ELYHNNFSDDEK.R			504.22	3	1510.65	1510.64	0	1.2	330	Specific	198.93	198.93	198.93	3.15	34	>tr|V4T403|V4T403_9ROSI Uncharacterized protein OS=Citrus clementina GN=CICLE_v10000682mg PE=4 SV=1	9339	Cmpd 11462, +MS2(504.2203), 28.1eV, 39.0 min #14865	0	38.9698
19284:2	2	R.IQFLEK.S			389.228	2	777.449	777.451	0	-1.6	350	Specific	82.64	4.04	4.04	1.05	34	>tr|V4T403|V4T403_9ROSI Uncharacterized protein OS=Citrus clementina GN=CICLE_v10000682mg PE=4 SV=1	9339	Cmpd 19279, +MS2(389.2283), 29.6eV, 51.3 min #22967	0	51.3275
19224:2	2	R.IQFLEK.S			389.228	2	777.449	777.451	0	-1.6	350	Specific	199.17	48.83	48.83	1.53	34	>tr|V4T403|V4T403_9ROSI Uncharacterized protein OS=Citrus clementina GN=CICLE_v10000682mg PE=4 SV=1	9339	Cmpd 19219, +MS2(389.2283), 29.6eV, 51.3 min #22905	0	51.2387
19151:2	2	R.IQFLEK.S			389.228	2	777.449	777.451	0	-1.6	350	Specific	238.21	20.43	20.43	1.83	34	>tr|V4T403|V4T403_9ROSI Uncharacterized protein OS=Citrus clementina GN=CICLE_v10000682mg PE=4 SV=1	9339	Cmpd 19146, +MS2(389.2283), 29.6eV, 51.1 min #22830	0	51.134
19254:2	2	R.IQFLEK.S			389.228	2	777.449	777.451	0	-1.6	350	Specific	240.64	96.85	96.85	3.44	34	>tr|V4T403|V4T403_9ROSI Uncharacterized protein OS=Citrus clementina GN=CICLE_v10000682mg PE=4 SV=1	9339	Cmpd 19249, +MS2(389.2283), 29.6eV, 51.3 min #22936	0	51.2848
19184:2	2	R.IQFLEK.S			389.228	2	777.449	777.451	0	-1.7	350	Specific	297.21	104.39	104.39	3.42	34	>tr|V4T403|V4T403_9ROSI Uncharacterized protein OS=Citrus clementina GN=CICLE_v10000682mg PE=4 SV=1	9339	Cmpd 19179, +MS2(389.2282), 29.6eV, 51.2 min #22864	0	51.1867
32280:4	2	R.IATNQAVHLLQDNYPEFVAR.Q			575.551	4	2299.18	2299.18	0	-1.2	389	Specific	0.97	0.97	0.97	2.81	34	>tr|V4T403|V4T403_9ROSI Uncharacterized protein OS=Citrus clementina GN=CICLE_v10000682mg PE=4 SV=1	9339	Cmpd 32171, +MS2(575.5505), 29.2eV, 73.6 min #36401	0	73.5662
32154:4	2	R.IATNQAVHLLQDNYPEFVAR.Q			575.55	4	2299.18	2299.18	0	-2.1	389	Specific	109.6	109.6	109.6	5.87	34	>tr|V4T403|V4T403_9ROSI Uncharacterized protein OS=Citrus clementina GN=CICLE_v10000682mg PE=4 SV=1	9339	Cmpd 32047, +MS2(575.5500), 29.2eV, 73.4 min #36273	0	73.3703
32193:4	2	R.IATNQAVHLLQDNYPEFVAR.Q			575.55	4	2299.18	2299.18	0	-2.4	389	Specific	129.02	129.02	129.02	5.42	34	>tr|V4T403|V4T403_9ROSI Uncharacterized protein OS=Citrus clementina GN=CICLE_v10000682mg PE=4 SV=1	9339	Cmpd 32086, +MS2(575.5498), 29.2eV, 73.4 min #36313	0	73.4305
32216:4	2	R.IATNQAVHLLQDNYPEFVAR.Q			575.549	4	2299.18	2299.18	0	-3.1	389	Specific	158.86	144.08	144.08	6.8	34	>tr|V4T403|V4T403_9ROSI Uncharacterized protein OS=Citrus clementina GN=CICLE_v10000682mg PE=4 SV=1	9339	Cmpd 32109, +MS2(575.5494), 29.2eV, 73.5 min #36337	0	73.4712
32301:3	2	R.IATNQAVHLLQDNYPEFVAR.Q			767.064	3	2299.18	2299.18	0	-2.6	389	Specific	198.02	147.91	147.91	5.26	34	>tr|V4T403|V4T403_9ROSI Uncharacterized protein OS=Citrus clementina GN=CICLE_v10000682mg PE=4 SV=1	9339	Cmpd 32192, +MS2(767.0638), 32.3eV, 73.6 min #36423	0	73.6093
32267:3	2	R.IATNQAVHLLQDNYPEFVAR.Q			767.064	3	2299.18	2299.18	0	-2.2	389	Specific	397.5	397.5	397.5	10.88	34	>tr|V4T403|V4T403_9ROSI Uncharacterized protein OS=Citrus clementina GN=CICLE_v10000682mg PE=4 SV=1	9339	Cmpd 32158, +MS2(767.0641), 32.3eV, 73.6 min #36388	0	73.5585
32147:3	2	R.IATNQAVHLLQDNYPEFVAR.Q			767.064	3	2299.18	2299.18	0	-1.9	389	Specific	548.16	548.16	548.16	11.1	34	>tr|V4T403|V4T403_9ROSI Uncharacterized protein OS=Citrus clementina GN=CICLE_v10000682mg PE=4 SV=1	9339	Cmpd 32040, +MS2(767.0644), 32.3eV, 73.4 min #36265	0	73.3413
32240:3	2	R.IATNQAVHLLQDNYPEFVAR.Q			767.064	3	2299.18	2299.18	0	-2.5	389	Specific	623.92	623.92	623.92	13.12	34	>tr|V4T403|V4T403_9ROSI Uncharacterized protein OS=Citrus clementina GN=CICLE_v10000682mg PE=4 SV=1	9339	Cmpd 32131, +MS2(767.0639), 32.3eV, 73.5 min #36360	0	73.514
32153:3	2	R.IATNQAVHLLQDNYPEFVAR.Q			767.063	3	2299.18	2299.18	0	-3	389	Specific	705.15	672.92	672.92	15.42	34	>tr|V4T403|V4T403_9ROSI Uncharacterized protein OS=Citrus clementina GN=CICLE_v10000682mg PE=4 SV=1	9339	Cmpd 32046, +MS2(767.0635), 32.3eV, 73.4 min #36272	0	73.3698
32183:3	2	R.IATNQAVHLLQDNYPEFVAR.Q			767.063	3	2299.18	2299.18	0	-3	389	Specific	715.29	714.8	714.8	15.42	34	>tr|V4T403|V4T403_9ROSI Uncharacterized protein OS=Citrus clementina GN=CICLE_v10000682mg PE=4 SV=1	9339	Cmpd 32076, +MS2(767.0636), 37.2eV, 73.4 min #36303	0	73.4213
32188:3	2	R.IATNQAVHLLQDNYPEFVAR.Q			767.063	3	2299.18	2299.18	0	-3	389	Specific	715.37	698.64	698.64	15.42	34	>tr|V4T403|V4T403_9ROSI Uncharacterized protein OS=Citrus clementina GN=CICLE_v10000682mg PE=4 SV=1	9339	Cmpd 32081, +MS2(767.0636), 32.3eV, 73.4 min #36308	0	73.4278
32211:3	2	R.IATNQAVHLLQDNYPEFVAR.Q			767.063	3	2299.17	2299.18	0	-3.6	389	Specific	755.61	708	708	16.42	34	>tr|V4T403|V4T403_9ROSI Uncharacterized protein OS=Citrus clementina GN=CICLE_v10000682mg PE=4 SV=1	9339	Cmpd 32104, +MS2(767.0631), 32.3eV, 73.5 min #36332	0	73.4687
18724:2	2	K.FVFSGPSK.S			434.731	2	868.454	868.456	0	-2.7	437	Specific	66.75	24.44	24.44	1.59	34	>tr|V4T403|V4T403_9ROSI Uncharacterized protein OS=Citrus clementina GN=CICLE_v10000682mg PE=4 SV=1	9339	Cmpd 18723, +MS2(434.7306), 31.4eV, 50.4 min #22388	0	50.3548
18677:2	2	K.FVFSGPSK.S			434.731	2	868.455	868.456	0	-1.8	437	Specific	153.09	134.96	134.96	2.7	34	>tr|V4T403|V4T403_9ROSI Uncharacterized protein OS=Citrus clementina GN=CICLE_v10000682mg PE=4 SV=1	9339	Cmpd 18676, +MS2(434.7310), 31.4eV, 50.3 min #22340	0	50.299
18640:2	2	K.FVFSGPSK.S			434.731	2	868.455	868.456	0	-1.7	437	Specific	161.92	136.63	136.63	2.7	34	>tr|V4T403|V4T403_9ROSI Uncharacterized protein OS=Citrus clementina GN=CICLE_v10000682mg PE=4 SV=1	9339	Cmpd 18639, +MS2(434.7311), 31.4eV, 50.3 min #22302	0	50.251
18616:2	2	K.FVFSGPSK.S			434.731	2	868.455	868.456	0	-1.4	437	Specific	175.95	146.54	146.54	2.85	34	>tr|V4T403|V4T403_9ROSI Uncharacterized protein OS=Citrus clementina GN=CICLE_v10000682mg PE=4 SV=1	9339	Cmpd 18615, +MS2(434.7312), 31.4eV, 50.2 min #22277	0	50.2095
18585:2	2	K.FVFSGPSK.S			434.731	2	868.455	868.456	0	-1.3	437	Specific	192.48	135.14	135.14	3.04	34	>tr|V4T403|V4T403_9ROSI Uncharacterized protein OS=Citrus clementina GN=CICLE_v10000682mg PE=4 SV=1	9339	Cmpd 18584, +MS2(434.7312), 31.4eV, 50.2 min #22245	0	50.1613
18534:2	2	K.FVFSGPSK.S			434.731	2	868.455	868.456	0	-1.6	437	Specific	194.51	69.41	69.41	2.5	34	>tr|V4T403|V4T403_9ROSI Uncharacterized protein OS=Citrus clementina GN=CICLE_v10000682mg PE=4 SV=1	9339	Cmpd 18533, +MS2(434.7311), 31.4eV, 50.1 min #22192	0	50.0703
18513:2	2	K.FVFSGPSK.S			434.731	2	868.455	868.456	0	-1.7	437	Specific	197.24	63.52	63.52	2.67	34	>tr|V4T403|V4T403_9ROSI Uncharacterized protein OS=Citrus clementina GN=CICLE_v10000682mg PE=4 SV=1	9339	Cmpd 18514, +MS2(434.7311), 31.4eV, 50.0 min #22172	0	50.0278
18559:2	2	K.FVFSGPSK.S			434.731	2	868.455	868.456	0	-1.4	437	Specific	256.83	105.8	105.8	4.77	34	>tr|V4T403|V4T403_9ROSI Uncharacterized protein OS=Citrus clementina GN=CICLE_v10000682mg PE=4 SV=1	9339	Cmpd 18558, +MS2(434.7312), 31.4eV, 50.1 min #22218	0	50.1157
15843:2	2	K.SAETLFK.Y			398.216	2	795.424	795.425	0	-0.7	445	Specific	50.91	23.75	23.75	0.83	34	>tr|V4T403|V4T403_9ROSI Uncharacterized protein OS=Citrus clementina GN=CICLE_v10000682mg PE=4 SV=1	9339	Cmpd 15864, +MS2(398.2157), 29.9eV, 45.8 min #19422	0	45.7918
15827:2	2	K.SAETLFK.Y			398.216	2	795.424	795.425	0	-0.6	445	Specific	92.74	78.63	78.63	1.23	34	>tr|V4T403|V4T403_9ROSI Uncharacterized protein OS=Citrus clementina GN=CICLE_v10000682mg PE=4 SV=1	9339	Cmpd 15848, +MS2(398.2157), 29.9eV, 45.8 min #19405	0	45.7555
15782:2	2	K.SAETLFK.Y			398.216	2	795.424	795.425	0	-1.2	445	Specific	190.55	110.38	110.38	2.31	34	>tr|V4T403|V4T403_9ROSI Uncharacterized protein OS=Citrus clementina GN=CICLE_v10000682mg PE=4 SV=1	9339	Cmpd 15803, +MS2(398.2155), 29.9eV, 45.7 min #19359	0	45.697
15681:2	2	K.SAETLFK.Y			398.216	2	795.424	795.425	0	-1.1	445	Specific	229.19	150.8	150.8	3.97	34	>tr|V4T403|V4T403_9ROSI Uncharacterized protein OS=Citrus clementina GN=CICLE_v10000682mg PE=4 SV=1	9339	Cmpd 15702, +MS2(398.2155), 29.9eV, 45.6 min #19255	0	45.5552
15753:2	2	K.SAETLFK.Y			398.216	2	795.424	795.425	0	-1.1	445	Specific	268.94	159.36	159.36	4.91	34	>tr|V4T403|V4T403_9ROSI Uncharacterized protein OS=Citrus clementina GN=CICLE_v10000682mg PE=4 SV=1	9339	Cmpd 15774, +MS2(398.2155), 29.9eV, 45.7 min #19329	0	45.6533
15710:2	2	K.SAETLFK.Y			398.215	2	795.423	795.425	0	-1.5	445	Specific	312.56	153.44	153.44	5.82	34	>tr|V4T403|V4T403_9ROSI Uncharacterized protein OS=Citrus clementina GN=CICLE_v10000682mg PE=4 SV=1	9339	Cmpd 15731, +MS2(398.2154), 29.9eV, 45.6 min #19285	0	45.5972
26651:3	2	K.YIAPEQVPVQYGGLSR.E			592.98	3	1776.92	1776.93	0	-1.9	452	Specific	170.44	170.44	170.44	5.84	34	>tr|V4T403|V4T403_9ROSI Uncharacterized protein OS=Citrus clementina GN=CICLE_v10000682mg PE=4 SV=1	9339	Cmpd 26576, +MS2(592.9797), 29.5eV, 63.4 min #30553	0	63.3638
26600:3	2	K.YIAPEQVPVQYGGLSR.E			592.98	3	1776.92	1776.93	0	-1.8	452	Specific	250	250	250	9.52	34	>tr|V4T403|V4T403_9ROSI Uncharacterized protein OS=Citrus clementina GN=CICLE_v10000682mg PE=4 SV=1	9339	Cmpd 26525, +MS2(592.9798), 29.5eV, 63.3 min #30501	0	63.3065
26680:2	2	K.YIAPEQVPVQYGGLSR.E			888.965	2	1776.92	1776.93	0	-2.5	452	Specific	269.07	269.07	269.07	8.61	34	>tr|V4T403|V4T403_9ROSI Uncharacterized protein OS=Citrus clementina GN=CICLE_v10000682mg PE=4 SV=1	9339	Cmpd 26603, +MS2(888.9653), 38.7eV, 63.4 min #30581	0	63.4087
26630:2	2	K.YIAPEQVPVQYGGLSR.E			888.965	2	1776.92	1776.93	0	-2.5	452	Specific	510.76	416.37	416.37	10.33	34	>tr|V4T403|V4T403_9ROSI Uncharacterized protein OS=Citrus clementina GN=CICLE_v10000682mg PE=4 SV=1	9339	Cmpd 26555, +MS2(888.9653), 38.7eV, 63.4 min #30532	0	63.3527
26467:2	2	K.YIAPEQVPVQYGGLSR.E			888.966	2	1776.92	1776.93	0	-2.2	452	Specific	515.93	424.07	424.07	10.35	34	>tr|V4T403|V4T403_9ROSI Uncharacterized protein OS=Citrus clementina GN=CICLE_v10000682mg PE=4 SV=1	9339	Cmpd 26396, +MS2(888.9656), 38.7eV, 63.1 min #30365	0	63.0852
26591:2	2	K.YIAPEQVPVQYGGLSR.E			888.965	2	1776.92	1776.93	0	-2.5	452	Specific	544.45	532.8	532.8	10.45	34	>tr|V4T403|V4T403_9ROSI Uncharacterized protein OS=Citrus clementina GN=CICLE_v10000682mg PE=4 SV=1	9339	Cmpd 26516, +MS2(888.9653), 38.7eV, 63.3 min #30492	0	63.3018
26497:3	2	K.YIAPEQVPVQYGGLSR.E			592.98	3	1776.92	1776.93	0	-1.6	452	Specific	611.8	601.88	601.88	13.48	34	>tr|V4T403|V4T403_9ROSI Uncharacterized protein OS=Citrus clementina GN=CICLE_v10000682mg PE=4 SV=1	9339	Cmpd 26426, +MS2(592.9799), 29.5eV, 63.1 min #30396	0	63.1325
26539:3	2	K.YIAPEQVPVQYGGLSR.E			592.98	3	1776.92	1776.93	0	-2.1	452	Specific	635.57	605.78	605.78	13.48	34	>tr|V4T403|V4T403_9ROSI Uncharacterized protein OS=Citrus clementina GN=CICLE_v10000682mg PE=4 SV=1	9339	Cmpd 26468, +MS2(592.9796), 29.5eV, 63.2 min #30440	0	63.2042
26537:2	2	K.YIAPEQVPVQYGGLSR.E			888.965	2	1776.92	1776.93	0	-2.7	452	Specific	643.11	539.73	539.73	12.46	34	>tr|V4T403|V4T403_9ROSI Uncharacterized protein OS=Citrus clementina GN=CICLE_v10000682mg PE=4 SV=1	9339	Cmpd 26466, +MS2(888.9652), 38.7eV, 63.2 min #30438	0	63.203
26496:2	2	K.YIAPEQVPVQYGGLSR.E			888.966	2	1776.92	1776.93	0	-2.1	452	Specific	701.4	551.44	551.44	14.46	34	>tr|V4T403|V4T403_9ROSI Uncharacterized protein OS=Citrus clementina GN=CICLE_v10000682mg PE=4 SV=1	9339	Cmpd 26425, +MS2(888.9657), 38.7eV, 63.1 min #30395	0	63.132
28799:2	2	R.EGEQEFTTTDPVTEVVVK.P			1004.49	2	2007.97	2007.98	0	-3.4	468	Specific	531.06	531.06	531.06	10.8	34	>tr|V4T403|V4T403_9ROSI Uncharacterized protein OS=Citrus clementina GN=CICLE_v10000682mg PE=4 SV=1	9339	Cmpd 28704, +MS2(1004.4881), 40.0eV, 67.1 min #32772	0	67.0667
28683:2	2	R.EGEQEFTTTDPVTEVVVK.P			1004.49	2	2007.97	2007.98	0	-2.7	468	Specific	575.84	575.84	575.84	10.7	34	>tr|V4T403|V4T403_9ROSI Uncharacterized protein OS=Citrus clementina GN=CICLE_v10000682mg PE=4 SV=1	9339	Cmpd 28592, +MS2(1004.4888), 40.0eV, 66.9 min #32656	0	66.8977
28713:2	2	R.EGEQEFTTTDPVTEVVVK.P			1004.49	2	2007.97	2007.98	0	-2.9	468	Specific	652.98	652.98	652.98	13.61	34	>tr|V4T403|V4T403_9ROSI Uncharacterized protein OS=Citrus clementina GN=CICLE_v10000682mg PE=4 SV=1	9339	Cmpd 28622, +MS2(1004.4886), 40.0eV, 66.9 min #32687	0	66.9435
28728:2	2	R.EGEQEFTTTDPVTEVVVK.P			1004.49	2	2007.97	2007.98	0	-3	468	Specific	707.45	707.45	707.45	14.92	34	>tr|V4T403|V4T403_9ROSI Uncharacterized protein OS=Citrus clementina GN=CICLE_v10000682mg PE=4 SV=1	9339	Cmpd 28637, +MS2(1004.4884), 40.0eV, 67.0 min #32703	0	66.9708
28762:2	2	R.EGEQEFTTTDPVTEVVVK.P			1004.49	2	2007.97	2007.98	0	-2.3	468	Specific	715.24	715.24	715.24	14.61	34	>tr|V4T403|V4T403_9ROSI Uncharacterized protein OS=Citrus clementina GN=CICLE_v10000682mg PE=4 SV=1	9339	Cmpd 28669, +MS2(1004.4891), 40.0eV, 67.0 min #32736	0	67.0183
26413:3	2	R.EGEQEFTTTDPVTEVVVKPASK.Y			797.735	3	2391.19	2391.19	0	-1.4	468	Specific	633.3	633.3	633.3	13.14	34	>tr|V4T403|V4T403_9ROSI Uncharacterized protein OS=Citrus clementina GN=CICLE_v10000682mg PE=4 SV=1	9339	Cmpd 26342, +MS2(797.7346), 32.8eV, 63.0 min #30308	0	62.9752
26543:3	2	R.EGEQEFTTTDPVTEVVVKPASK.Y			797.734	3	2391.19	2391.19	0	-2.4	468	Specific	693.33	693.33	693.33	14.14	34	>tr|V4T403|V4T403_9ROSI Uncharacterized protein OS=Citrus clementina GN=CICLE_v10000682mg PE=4 SV=1	9339	Cmpd 26472, +MS2(797.7338), 32.8eV, 63.2 min #30444	0	63.2062
26426:3	2	R.EGEQEFTTTDPVTEVVVKPASK.Y			797.734	3	2391.19	2391.19	0	-2.2	468	Specific	759.52	759.52	759.52	16.14	34	>tr|V4T403|V4T403_9ROSI Uncharacterized protein OS=Citrus clementina GN=CICLE_v10000682mg PE=4 SV=1	9339	Cmpd 26355, +MS2(797.7339), 32.8eV, 63.0 min #30322	0	63.0153
26473:3	2	R.EGEQEFTTTDPVTEVVVKPASK.Y			797.734	3	2391.19	2391.19	0	-2	468	Specific	833.57	833.57	833.57	17.14	34	>tr|V4T403|V4T403_9ROSI Uncharacterized protein OS=Citrus clementina GN=CICLE_v10000682mg PE=4 SV=1	9339	Cmpd 26402, +MS2(797.7341), 32.8eV, 63.1 min #30371	0	63.0935
26506:3	2	R.EGEQEFTTTDPVTEVVVKPASK.Y			797.734	3	2391.19	2391.19	0	-1.9	468	Specific	865.09	865.09	865.09	18.14	34	>tr|V4T403|V4T403_9ROSI Uncharacterized protein OS=Citrus clementina GN=CICLE_v10000682mg PE=4 SV=1	9339	Cmpd 26435, +MS2(797.7342), 32.8eV, 63.2 min #30405	0	63.1425
26437:3	2	R.EGEQEFTTTDPVTEVVVKPASK.Y			797.734	3	2391.19	2391.19	0	-2	468	Specific	897.29	897.29	897.29	18.14	34	>tr|V4T403|V4T403_9ROSI Uncharacterized protein OS=Citrus clementina GN=CICLE_v10000682mg PE=4 SV=1	9339	Cmpd 26366, +MS2(797.7341), 32.8eV, 63.0 min #30334	0	63.0415
23875:2	2	K.YTVEIPVTER.S			603.821	2	1206.63	1206.64	0	-1.7	490	Specific	182.16	141.22	141.22	3.52	34	>tr|V4T403|V4T403_9ROSI Uncharacterized protein OS=Citrus clementina GN=CICLE_v10000682mg PE=4 SV=1	9339	Cmpd 23826, +MS2(603.8208), 35.2eV, 58.8 min #27690	0	58.7347
23831:2	2	K.YTVEIPVTER.S			603.821	2	1206.63	1206.64	0	-2.1	490	Specific	338.19	268.74	268.74	8.11	34	>tr|V4T403|V4T403_9ROSI Uncharacterized protein OS=Citrus clementina GN=CICLE_v10000682mg PE=4 SV=1	9339	Cmpd 23782, +MS2(603.8206), 35.2eV, 58.7 min #27645	0	58.68
23796:2	2	K.YTVEIPVTER.S			603.821	2	1206.63	1206.64	0	-2.2	490	Specific	388.15	311.08	311.08	8.26	34	>tr|V4T403|V4T403_9ROSI Uncharacterized protein OS=Citrus clementina GN=CICLE_v10000682mg PE=4 SV=1	9339	Cmpd 23749, +MS2(603.8205), 35.2eV, 58.6 min #27611	0	58.6335
23608:2	2	K.YTVEIPVTER.S			603.821	2	1206.63	1206.64	0	-1.7	490	Specific	396.03	312.41	312.41	8.29	34	>tr|V4T403|V4T403_9ROSI Uncharacterized protein OS=Citrus clementina GN=CICLE_v10000682mg PE=4 SV=1	9339	Cmpd 23561, +MS2(603.8208), 35.2eV, 58.3 min #27417	0	58.3467
23761:2	2	K.YTVEIPVTER.S			603.821	2	1206.63	1206.64	0	-1.7	490	Specific	470.36	325.75	325.75	8.37	34	>tr|V4T403|V4T403_9ROSI Uncharacterized protein OS=Citrus clementina GN=CICLE_v10000682mg PE=4 SV=1	9339	Cmpd 23714, +MS2(603.8208), 35.2eV, 58.6 min #27575	0	58.5838
23639:2	2	K.YTVEIPVTER.S			603.821	2	1206.63	1206.64	0	-1.9	490	Specific	507.46	386.02	386.02	9.77	34	>tr|V4T403|V4T403_9ROSI Uncharacterized protein OS=Citrus clementina GN=CICLE_v10000682mg PE=4 SV=1	9339	Cmpd 23592, +MS2(603.8207), 35.2eV, 58.4 min #27449	0	58.392
23722:2	2	K.YTVEIPVTER.S			603.821	2	1206.63	1206.64	0	-2	490	Specific	540.16	426.36	426.36	9.89	34	>tr|V4T403|V4T403_9ROSI Uncharacterized protein OS=Citrus clementina GN=CICLE_v10000682mg PE=4 SV=1	9339	Cmpd 23675, +MS2(603.8207), 35.2eV, 58.5 min #27535	0	58.5332
23682:2	2	K.YTVEIPVTER.S			603.821	2	1206.63	1206.64	0	-2	490	Specific	554.43	410.98	410.98	9.89	34	>tr|V4T403|V4T403_9ROSI Uncharacterized protein OS=Citrus clementina GN=CICLE_v10000682mg PE=4 SV=1	9339	Cmpd 23635, +MS2(603.8207), 35.2eV, 58.5 min #27493	0	58.4512
23708:2	2	K.YTVEIPVTER.S			603.82	2	1206.63	1206.64	0	-2.7	490	Specific	556.85	401.19	401.19	9.89	34	>tr|V4T403|V4T403_9ROSI Uncharacterized protein OS=Citrus clementina GN=CICLE_v10000682mg PE=4 SV=1	9339	Cmpd 23661, +MS2(603.8202), 35.2eV, 58.5 min #27520	0	58.4988
34752:2	2	R.SILVWELR.V			508.299	2	1015.59	1015.59	0	-3.4	500	Specific	144.7	73.8	73.8	2.66	34	>tr|V4T403|V4T403_9ROSI Uncharacterized protein OS=Citrus clementina GN=CICLE_v10000682mg PE=4 SV=1	9339	Cmpd 34629, +MS2(508.2986), 34.1eV, 78.4 min #38982	0	78.3938
34668:2	2	R.SILVWELR.V			508.299	2	1015.59	1015.59	0	-3	500	Specific	193.6	51.22	51.22	2.91	34	>tr|V4T403|V4T403_9ROSI Uncharacterized protein OS=Citrus clementina GN=CICLE_v10000682mg PE=4 SV=1	9339	Cmpd 34545, +MS2(508.2988), 34.1eV, 78.2 min #38892	0	78.1992
34727:2	2	R.SILVWELR.V			508.299	2	1015.59	1015.59	0	-2.8	500	Specific	196.14	86.62	86.62	3.03	34	>tr|V4T403|V4T403_9ROSI Uncharacterized protein OS=Citrus clementina GN=CICLE_v10000682mg PE=4 SV=1	9339	Cmpd 34604, +MS2(508.2989), 34.1eV, 78.4 min #38956	0	78.3488
34675:2	2	R.SILVWELR.V			508.299	2	1015.59	1015.59	0	-2.7	500	Specific	228.39	88.87	88.87	4.37	34	>tr|V4T403|V4T403_9ROSI Uncharacterized protein OS=Citrus clementina GN=CICLE_v10000682mg PE=4 SV=1	9339	Cmpd 34552, +MS2(508.2990), 34.1eV, 78.2 min #38900	0	78.22
34698:2	2	R.SILVWELR.V			508.299	2	1015.59	1015.59	0	-2.8	500	Specific	251.73	100.49	100.49	4.86	34	>tr|V4T403|V4T403_9ROSI Uncharacterized protein OS=Citrus clementina GN=CICLE_v10000682mg PE=4 SV=1	9339	Cmpd 34575, +MS2(508.2989), 34.1eV, 78.3 min #38924	0	78.2663
27056:2	2	K.VAPTDEPVIC[+47.985]DTFK.I		C[+48]	791.866	2	1582.73	1582.73	0	-3.2	537	Specific	321.27	321.27	321.27	8.93	34	>tr|V4T403|V4T403_9ROSI Uncharacterized protein OS=Citrus clementina GN=CICLE_v10000682mg PE=4 SV=1	9339	Cmpd 26977, +MS2(791.8663), 32.7eV, 64.1 min #30970	0	64.0395
16802:2	2	K.VVLTIDNQSSK.K			602.332	2	1203.66	1203.66	0	-0.4	557	Specific	245.25	245.25	245.25	6.46	34	>tr|V4T403|V4T403_9ROSI Uncharacterized protein OS=Citrus clementina GN=CICLE_v10000682mg PE=4 SV=1	9339	Cmpd 16815, +MS2(602.3324), 35.2eV, 47.3 min #20409	0	47.2908
16761:2	2	K.VVLTIDNQSSK.K			602.332	2	1203.66	1203.66	0	-0.8	557	Specific	419.14	409.95	409.95	9.2	34	>tr|V4T403|V4T403_9ROSI Uncharacterized protein OS=Citrus clementina GN=CICLE_v10000682mg PE=4 SV=1	9339	Cmpd 16774, +MS2(602.3321), 35.2eV, 47.2 min #20367	0	47.2378
16642:2	2	K.VVLTIDNQSSK.K			602.332	2	1203.66	1203.66	0	-0.6	557	Specific	448.45	433.96	433.96	9.21	34	>tr|V4T403|V4T403_9ROSI Uncharacterized protein OS=Citrus clementina GN=CICLE_v10000682mg PE=4 SV=1	9339	Cmpd 16655, +MS2(602.3323), 35.2eV, 47.1 min #20243	0	47.052
16700:2	2	K.VVLTIDNQSSK.K			602.332	2	1203.66	1203.66	0	-0.7	557	Specific	454.96	442.35	442.35	9.23	34	>tr|V4T403|V4T403_9ROSI Uncharacterized protein OS=Citrus clementina GN=CICLE_v10000682mg PE=4 SV=1	9339	Cmpd 16713, +MS2(602.3322), 35.2eV, 47.2 min #20304	0	47.1472
16658:2	2	K.VVLTIDNQSSK.K			602.332	2	1203.66	1203.66	0	-0.8	557	Specific	455.04	441.88	441.88	9.23	34	>tr|V4T403|V4T403_9ROSI Uncharacterized protein OS=Citrus clementina GN=CICLE_v10000682mg PE=4 SV=1	9339	Cmpd 16671, +MS2(602.3322), 35.2eV, 47.1 min #20261	0	47.0933
16727:2	2	K.VVLTIDNQSSK.K			602.332	2	1203.66	1203.66	0	-0.4	557	Specific	459.87	406.61	406.61	9.23	34	>tr|V4T403|V4T403_9ROSI Uncharacterized protein OS=Citrus clementina GN=CICLE_v10000682mg PE=4 SV=1	9339	Cmpd 16740, +MS2(602.3324), 35.2eV, 47.2 min #20332	0	47.1903
03594:2	3	R.VFNQAM[+15.995]K.K		M[+16]	427.215	2	853.423	853.424	0	-0.9	65	Specific	44.16	25.66	25.66	0.83	42	>tr|V4TVM6|V4TVM6_9ROSI Uncharacterized protein OS=Citrus clementina GN=CICLE_v10018766mg PE=3 SV=1	674	Cmpd 3709, +MS2(427.2151), 31.1eV, 26.1 min #6799	0	26.0763
03579:2	3	R.VFNQAM[+15.995]K.K		M[+16]	427.215	2	853.423	853.424	0	-0.6	65	Specific	69	50.2	50.2	1.05	42	>tr|V4TVM6|V4TVM6_9ROSI Uncharacterized protein OS=Citrus clementina GN=CICLE_v10018766mg PE=3 SV=1	674	Cmpd 3694, +MS2(427.2152), 31.1eV, 26.0 min #6783	0	26.0385
23305:2	3	R.VFNQAM[+15.995]KK.L		M[+16]	491.265	2	981.523	981.519	0	4	65	Specific	6.01	6.01	6.01	0.02	42	>tr|V4TVM6|V4TVM6_9ROSI Uncharacterized protein OS=Citrus clementina GN=CICLE_v10018766mg PE=3 SV=1	674	Cmpd 23262, +MS2(491.2649), 33.7eV, 57.9 min #27107	0	57.8757
26768:3	3	K.KLPSQTPAPDEIPASTTLIK.V			703.058	3	2107.16	2107.16	0	-1.7	72	Specific	274.56	274.56	274.56	9.24	42	>tr|V4TVM6|V4TVM6_9ROSI Uncharacterized protein OS=Citrus clementina GN=CICLE_v10018766mg PE=3 SV=1	674	Cmpd 26689, +MS2(703.0585), 31.3eV, 63.6 min #30671	0	63.569
26686:3	3	K.KLPSQTPAPDEIPASTTLIK.V			703.058	3	2107.16	2107.16	0	-1.7	72	Specific	368.67	368.67	368.67	9.75	42	>tr|V4TVM6|V4TVM6_9ROSI Uncharacterized protein OS=Citrus clementina GN=CICLE_v10018766mg PE=3 SV=1	674	Cmpd 26609, +MS2(703.0585), 31.3eV, 63.4 min #30587	0	63.4118
26688:3	3	K.KLPSQTPAPDEIPASTTLIK.V			703.059	3	2107.16	2107.16	0	-1.5	72	Specific	421.3	421.3	421.3	10.87	42	>tr|V4TVM6|V4TVM6_9ROSI Uncharacterized protein OS=Citrus clementina GN=CICLE_v10018766mg PE=3 SV=1	674	Cmpd 26611, +MS2(703.0586), 31.3eV, 63.4 min #30590	0	63.4395
26724:3	3	K.KLPSQTPAPDEIPASTTLIK.V			703.058	3	2107.16	2107.16	0	-1.8	72	Specific	540.16	531.06	531.06	11.1	42	>tr|V4TVM6|V4TVM6_9ROSI Uncharacterized protein OS=Citrus clementina GN=CICLE_v10018766mg PE=3 SV=1	674	Cmpd 26647, +MS2(703.0584), 31.3eV, 63.5 min #30627	0	63.4942
29377:3	3	K.LPSQTPAPDEIPASTTLIK.V			660.36	3	1979.07	1979.07	0	-1.6	73	Specific	222.53	222.53	222.53	9.87	42	>tr|V4TVM6|V4TVM6_9ROSI Uncharacterized protein OS=Citrus clementina GN=CICLE_v10018766mg PE=3 SV=1	674	Cmpd 29280, +MS2(660.3603), 30.6eV, 68.1 min #33372	0	68.0778
29285:2	3	K.LPSQTPAPDEIPASTTLIK.V			990.036	2	1979.06	1979.07	0	-2.7	73	Specific	300.08	300.08	300.08	9.43	42	>tr|V4TVM6|V4TVM6_9ROSI Uncharacterized protein OS=Citrus clementina GN=CICLE_v10018766mg PE=3 SV=1	674	Cmpd 29188, +MS2(990.0357), 39.9eV, 67.9 min #33276	0	67.9237
29368:2	3	K.LPSQTPAPDEIPASTTLIK.V			990.037	2	1979.07	1979.07	0	-1.7	73	Specific	315.54	315.54	315.54	9.41	42	>tr|V4TVM6|V4TVM6_9ROSI Uncharacterized protein OS=Citrus clementina GN=CICLE_v10018766mg PE=3 SV=1	674	Cmpd 29271, +MS2(990.0367), 39.9eV, 68.1 min #33363	0	68.073
29331:3	3	K.LPSQTPAPDEIPASTTLIK.V			660.36	3	1979.06	1979.07	0	-2.6	73	Specific	366.78	366.78	366.78	10.74	42	>tr|V4TVM6|V4TVM6_9ROSI Uncharacterized protein OS=Citrus clementina GN=CICLE_v10018766mg PE=3 SV=1	674	Cmpd 29234, +MS2(660.3596), 30.6eV, 68.0 min #33323	0	67.9813
29311:3	3	K.LPSQTPAPDEIPASTTLIK.V			660.359	3	1979.06	1979.07	0	-3	73	Specific	405.68	389.98	389.98	12.2	42	>tr|V4TVM6|V4TVM6_9ROSI Uncharacterized protein OS=Citrus clementina GN=CICLE_v10018766mg PE=3 SV=1	674	Cmpd 29214, +MS2(660.3594), 30.6eV, 68.0 min #33302	0	67.9417
29325:2	3	K.LPSQTPAPDEIPASTTLIK.V			990.035	2	1979.06	1979.07	0	-3	73	Specific	536.56	536.56	536.56	11.3	42	>tr|V4TVM6|V4TVM6_9ROSI Uncharacterized protein OS=Citrus clementina GN=CICLE_v10018766mg PE=3 SV=1	674	Cmpd 29228, +MS2(990.0354), 39.9eV, 68.0 min #33317	0	67.9782
15852:1	3	K.VIR.R			387.271	1	387.271	387.271	0	-1.4	92	Specific	0.35	0.35	0.35	0.09	42	>tr|V4TVM6|V4TVM6_9ROSI Uncharacterized protein OS=Citrus clementina GN=CICLE_v10018766mg PE=3 SV=1	674	Cmpd 15873, +MS2(387.2709), 24.1eV, 45.8 min #19431	0	45.7965
11130:1	3	K.VIR.R			387.271	1	387.271	387.271	0	-0.5	92	Specific	19.05	19.05	19.05	0.06	42	>tr|V4TVM6|V4TVM6_9ROSI Uncharacterized protein OS=Citrus clementina GN=CICLE_v10018766mg PE=3 SV=1	674	Cmpd 11189, +MS2(387.2712), 24.1eV, 38.5 min #14579	0	38.4795
22070:1	3	K.VIR.R			387.271	1	387.271	387.271	0	-2.3	92	Specific	19.47	19.47	19.47	0.09	42	>tr|V4TVM6|V4TVM6_9ROSI Uncharacterized protein OS=Citrus clementina GN=CICLE_v10018766mg PE=3 SV=1	674	Cmpd 22045, +MS2(387.2705), 24.1eV, 55.8 min #25840	0	55.8263
15833:1	3	K.VIR.R			387.271	1	387.271	387.271	0	-1	92	Specific	27.59	27.59	27.59	0.16	42	>tr|V4TVM6|V4TVM6_9ROSI Uncharacterized protein OS=Citrus clementina GN=CICLE_v10018766mg PE=3 SV=1	674	Cmpd 15854, +MS2(387.2710), 24.1eV, 45.8 min #19411	0	45.7585
22016:1	3	K.VIR.R			387.271	1	387.271	387.271	0	-1.8	92	Specific	46.32	46.32	46.32	0.38	42	>tr|V4TVM6|V4TVM6_9ROSI Uncharacterized protein OS=Citrus clementina GN=CICLE_v10018766mg PE=3 SV=1	674	Cmpd 21991, +MS2(387.2707), 24.1eV, 55.7 min #25782	0	55.711
21980:1	3	K.VIR.R			387.271	1	387.271	387.271	0	-1.9	92	Specific	59.79	59.79	59.79	0.22	42	>tr|V4TVM6|V4TVM6_9ROSI Uncharacterized protein OS=Citrus clementina GN=CICLE_v10018766mg PE=3 SV=1	674	Cmpd 21955, +MS2(387.2707), 24.1eV, 55.7 min #25745	0	55.6635
05132:2	3	K.EAGVAVAR.V			386.719	2	772.431	772.431	0	-0.6	129	Specific	98.98	55.44	55.44	1.59	42	>tr|V4TVM6|V4TVM6_9ROSI Uncharacterized protein OS=Citrus clementina GN=CICLE_v10018766mg PE=3 SV=1	674	Cmpd 5243, +MS2(386.7190), 24.0eV, 28.9 min #8399	0	28.8895
05058:2	3	K.EAGVAVAR.V			386.719	2	772.431	772.431	0	-0.4	129	Specific	123.5	53.65	53.65	1.66	42	>tr|V4TVM6|V4TVM6_9ROSI Uncharacterized protein OS=Citrus clementina GN=CICLE_v10018766mg PE=3 SV=1	674	Cmpd 5169, +MS2(386.7191), 29.5eV, 28.8 min #8323	0	28.7883
05086:2	3	K.EAGVAVAR.V			386.719	2	772.431	772.431	0	0.1	129	Specific	163.31	108.87	108.87	2.41	42	>tr|V4TVM6|V4TVM6_9ROSI Uncharacterized protein OS=Citrus clementina GN=CICLE_v10018766mg PE=3 SV=1	674	Cmpd 5197, +MS2(386.7192), 24.0eV, 28.8 min #8352	0	28.8333
15771:3	3	R.KVESASGDTTFQALK.T			527.942	3	1581.81	1581.81	0	-0.7	151	Specific	84.73	84.73	84.73	2.65	42	>tr|V4TVM6|V4TVM6_9ROSI Uncharacterized protein OS=Citrus clementina GN=CICLE_v10018766mg PE=3 SV=1	674	Cmpd 15792, +MS2(527.9418), 28.5eV, 45.7 min #19347	0	45.6628
15668:3	3	R.KVESASGDTTFQALK.T			527.942	3	1581.81	1581.81	0	-1.3	151	Specific	296.51	296.51	296.51	8.77	42	>tr|V4TVM6|V4TVM6_9ROSI Uncharacterized protein OS=Citrus clementina GN=CICLE_v10018766mg PE=3 SV=1	674	Cmpd 15689, +MS2(527.9415), 34.4eV, 45.5 min #19241	0	45.523
15721:3	3	R.KVESASGDTTFQALK.T			527.942	3	1581.81	1581.81	0	-1.2	151	Specific	422.19	422.19	422.19	10.22	42	>tr|V4TVM6|V4TVM6_9ROSI Uncharacterized protein OS=Citrus clementina GN=CICLE_v10018766mg PE=3 SV=1	674	Cmpd 15742, +MS2(527.9415), 28.4eV, 45.6 min #19296	0	45.6055
15658:3	3	R.KVESASGDTTFQALK.T			527.942	3	1581.81	1581.81	0	-0.6	151	Specific	508.89	508.89	508.89	9.87	42	>tr|V4TVM6|V4TVM6_9ROSI Uncharacterized protein OS=Citrus clementina GN=CICLE_v10018766mg PE=3 SV=1	674	Cmpd 15679, +MS2(527.9418), 28.4eV, 45.5 min #19230	0	45.4913
15684:3	3	R.KVESASGDTTFQALK.T			527.942	3	1581.81	1581.81	0	-0.5	151	Specific	510.49	510.49	510.49	9.87	42	>tr|V4TVM6|V4TVM6_9ROSI Uncharacterized protein OS=Citrus clementina GN=CICLE_v10018766mg PE=3 SV=1	674	Cmpd 15705, +MS2(527.9418), 28.4eV, 45.6 min #19258	0	45.5568
18885:2	3	K.VESASGDTTFQALK.T			727.361	2	1453.71	1453.72	0	-1.5	152	Specific	314.24	298.45	298.45	8.56	42	>tr|V4TVM6|V4TVM6_9ROSI Uncharacterized protein OS=Citrus clementina GN=CICLE_v10018766mg PE=3 SV=1	674	Cmpd 18882, +MS2(727.3610), 36.7eV, 50.7 min #22556	0	50.6928
18858:2	3	K.VESASGDTTFQALK.T			727.361	2	1453.71	1453.72	0	-1.5	152	Specific	441.71	376.4	376.4	8.93	42	>tr|V4TVM6|V4TVM6_9ROSI Uncharacterized protein OS=Citrus clementina GN=CICLE_v10018766mg PE=3 SV=1	674	Cmpd 18857, +MS2(727.3610), 36.7eV, 50.7 min #22529	0	50.636
18830:2	3	K.VESASGDTTFQALK.T			727.361	2	1453.71	1453.72	0	-1.6	152	Specific	448.03	368.75	368.75	8.93	42	>tr|V4TVM6|V4TVM6_9ROSI Uncharacterized protein OS=Citrus clementina GN=CICLE_v10018766mg PE=3 SV=1	674	Cmpd 18829, +MS2(727.3609), 36.7eV, 50.6 min #22500	0	50.588
07422:2	3	R.DLVEQAGK.L			430.23	2	859.452	859.452	0	0.1	170	Specific	181.37	67.21	67.21	2.33	42	>tr|V4TVM6|V4TVM6_9ROSI Uncharacterized protein OS=Citrus clementina GN=CICLE_v10018766mg PE=3 SV=1	674	Cmpd 7519, +MS2(430.2297), 31.2eV, 32.7 min #10769	0	32.6915
07364:2	3	R.DLVEQAGK.L			430.23	2	859.453	859.452	0	0.9	170	Specific	217.61	138.61	138.61	3.06	42	>tr|V4TVM6|V4TVM6_9ROSI Uncharacterized protein OS=Citrus clementina GN=CICLE_v10018766mg PE=3 SV=1	674	Cmpd 7461, +MS2(430.2300), 31.2eV, 32.6 min #10709	0	32.6012
07394:2	3	R.DLVEQAGK.L			430.23	2	859.453	859.452	0	0.9	170	Specific	271.87	179.07	179.07	5.8	42	>tr|V4TVM6|V4TVM6_9ROSI Uncharacterized protein OS=Citrus clementina GN=CICLE_v10018766mg PE=3 SV=1	674	Cmpd 7491, +MS2(430.2300), 31.2eV, 32.7 min #10740	0	32.6475
14929:2	3	K.LDPVIGR.D			385.232	2	769.457	769.457	0	-0.2	178	Specific	49.66	13.89	13.89	0.72	42	>tr|V4TVM6|V4TVM6_9ROSI Uncharacterized protein OS=Citrus clementina GN=CICLE_v10018766mg PE=3 SV=1	674	Cmpd 14962, +MS2(385.2319), 29.4eV, 44.4 min #18490	0	44.42
14856:2	3	K.LDPVIGR.D			385.231	2	769.456	769.457	0	-1.1	178	Specific	94.67	33.32	33.32	1.11	42	>tr|V4TVM6|V4TVM6_9ROSI Uncharacterized protein OS=Citrus clementina GN=CICLE_v10018766mg PE=3 SV=1	674	Cmpd 14889, +MS2(385.2315), 29.4eV, 44.3 min #18414	0	44.2875
14874:2	3	K.LDPVIGR.D			385.232	2	769.456	769.457	0	-0.5	178	Specific	100.97	28.59	28.59	1.04	42	>tr|V4TVM6|V4TVM6_9ROSI Uncharacterized protein OS=Citrus clementina GN=CICLE_v10018766mg PE=3 SV=1	674	Cmpd 14907, +MS2(385.2318), 29.4eV, 44.3 min #18433	0	44.328
14906:2	3	K.LDPVIGR.D			385.232	2	769.456	769.457	0	-0.8	178	Specific	130.03	6.81	6.81	0.92	42	>tr|V4TVM6|V4TVM6_9ROSI Uncharacterized protein OS=Citrus clementina GN=CICLE_v10018766mg PE=3 SV=1	674	Cmpd 14939, +MS2(385.2316), 29.4eV, 44.4 min #18466	0	44.3778
07085:1	3	R.ILSR.R			488.319	1	488.319	488.319	0	0.1	194	Specific	19.53	0	0	0.06	42	>tr|V4TVM6|V4TVM6_9ROSI Uncharacterized protein OS=Citrus clementina GN=CICLE_v10018766mg PE=3 SV=1	674	Cmpd 7186, +MS2(488.3192), 27.6eV, 32.2 min #10424	0	32.1845
21625:2	3	K.NNPVLIGEPGVGK.T			647.36	2	1293.71	1293.72	0	-3	201	Specific	152.04	152.04	152.04	3.91	42	>tr|V4TVM6|V4TVM6_9ROSI Uncharacterized protein OS=Citrus clementina GN=CICLE_v10018766mg PE=3 SV=1	674	Cmpd 21602, +MS2(647.3597), 35.8eV, 55.2 min #25381	0	55.1525
21569:2	3	K.NNPVLIGEPGVGK.T			647.36	2	1293.71	1293.72	0	-2.5	201	Specific	358.16	276.96	276.96	8.47	42	>tr|V4TVM6|V4TVM6_9ROSI Uncharacterized protein OS=Citrus clementina GN=CICLE_v10018766mg PE=3 SV=1	674	Cmpd 21546, +MS2(647.3601), 35.8eV, 55.0 min #25321	0	55.0265
21596:2	3	K.NNPVLIGEPGVGK.T			647.361	2	1293.71	1293.72	0	-1.6	201	Specific	359.66	332.07	332.07	8.67	42	>tr|V4TVM6|V4TVM6_9ROSI Uncharacterized protein OS=Citrus clementina GN=CICLE_v10018766mg PE=3 SV=1	674	Cmpd 21573, +MS2(647.3606), 35.8eV, 55.1 min #25350	0	55.0907
14802:3	3	K.TAVVEGLAQR.I			348.533	3	1043.59	1043.58	0	0.6	214	Specific	66.9	48.44	48.44	2.37	42	>tr|V4TVM6|V4TVM6_9ROSI Uncharacterized protein OS=Citrus clementina GN=CICLE_v10018766mg PE=3 SV=1	674	Cmpd 14835, +MS2(348.5332), 22.7eV, 44.2 min #18359	0	44.2272
14910:2	3	K.TAVVEGLAQR.I			522.295	2	1043.58	1043.58	0	-1.4	214	Specific	234.46	168.59	168.59	6.51	42	>tr|V4TVM6|V4TVM6_9ROSI Uncharacterized protein OS=Citrus clementina GN=CICLE_v10018766mg PE=3 SV=1	674	Cmpd 14943, +MS2(522.2951), 34.3eV, 44.4 min #18470	0	44.3798
14808:2	3	K.TAVVEGLAQR.I			522.295	2	1043.58	1043.58	0	-1.1	214	Specific	332.34	238.66	238.66	8.07	42	>tr|V4TVM6|V4TVM6_9ROSI Uncharacterized protein OS=Citrus clementina GN=CICLE_v10018766mg PE=3 SV=1	674	Cmpd 14841, +MS2(522.2952), 34.3eV, 44.2 min #18365	0	44.2303
14875:2	3	K.TAVVEGLAQR.I			522.295	2	1043.58	1043.58	0	-0.7	214	Specific	388.99	288.31	288.31	7.67	42	>tr|V4TVM6|V4TVM6_9ROSI Uncharacterized protein OS=Citrus clementina GN=CICLE_v10018766mg PE=3 SV=1	674	Cmpd 14908, +MS2(522.2954), 34.3eV, 44.3 min #18434	0	44.3285
14844:2	3	K.TAVVEGLAQR.I			522.295	2	1043.58	1043.58	0	-0.8	214	Specific	394.66	288.4	288.4	7.69	42	>tr|V4TVM6|V4TVM6_9ROSI Uncharacterized protein OS=Citrus clementina GN=CICLE_v10018766mg PE=3 SV=1	674	Cmpd 14877, +MS2(522.2954), 34.3eV, 44.3 min #18402	0	44.2812
18049:2	3	R.GDVPSNLADVR.L			571.792	2	1142.58	1142.58	0	-2.4	227	Specific	268.98	219.07	219.07	7.83	42	>tr|V4TVM6|V4TVM6_9ROSI Uncharacterized protein OS=Citrus clementina GN=CICLE_v10018766mg PE=3 SV=1	674	Cmpd 18056, +MS2(571.7923), 34.9eV, 49.3 min #21698	0	49.3153
18021:2	3	R.GDVPSNLADVR.L			571.793	2	1142.58	1142.58	0	-1.5	227	Specific	269.16	173.9	173.9	7.59	42	>tr|V4TVM6|V4TVM6_9ROSI Uncharacterized protein OS=Citrus clementina GN=CICLE_v10018766mg PE=3 SV=1	674	Cmpd 18028, +MS2(571.7928), 34.9eV, 49.3 min #21669	0	49.2708
17990:2	3	R.GDVPSNLADVR.L			571.793	2	1142.58	1142.58	0	-1.2	227	Specific	347.18	170.51	170.51	7.66	42	>tr|V4TVM6|V4TVM6_9ROSI Uncharacterized protein OS=Citrus clementina GN=CICLE_v10018766mg PE=3 SV=1	674	Cmpd 17997, +MS2(571.7929), 34.9eV, 49.2 min #21637	0	49.2223
17964:2	3	R.GDVPSNLADVR.L			571.793	2	1142.58	1142.58	0	-2	227	Specific	352.26	232.86	232.86	8.08	42	>tr|V4TVM6|V4TVM6_9ROSI Uncharacterized protein OS=Citrus clementina GN=CICLE_v10018766mg PE=3 SV=1	674	Cmpd 17971, +MS2(571.7925), 34.9eV, 49.2 min #21610	0	49.1783
29430:2	3	R.LIALDM[+15.995]GALVAGAK.Y		M[+16]	679.887	2	1358.77	1358.77	0	-2.9	238	Specific	383.47	338.32	338.32	8.77	42	>tr|V4TVM6|V4TVM6_9ROSI Uncharacterized protein OS=Citrus clementina GN=CICLE_v10018766mg PE=3 SV=1	674	Cmpd 29333, +MS2(679.8873), 36.2eV, 68.2 min #33427	0	68.174
29452:2	3	R.LIALDM[+15.995]GALVAGAK.Y		M[+16]	679.887	2	1358.77	1358.77	0	-2.8	238	Specific	416.25	381.61	381.61	10.02	42	>tr|V4TVM6|V4TVM6_9ROSI Uncharacterized protein OS=Citrus clementina GN=CICLE_v10018766mg PE=3 SV=1	674	Cmpd 29353, +MS2(679.8873), 36.2eV, 68.2 min #33448	0	68.2125
29403:2	3	R.LIALDM[+15.995]GALVAGAK.Y		M[+16]	679.887	2	1358.77	1358.77	0	-2.7	238	Specific	435.13	382.39	382.39	10.04	42	>tr|V4TVM6|V4TVM6_9ROSI Uncharacterized protein OS=Citrus clementina GN=CICLE_v10018766mg PE=3 SV=1	674	Cmpd 29306, +MS2(679.8874), 36.2eV, 68.1 min #33399	0	68.1247
29389:2	3	R.LIALDM[+15.995]GALVAGAK.Y		M[+16]	679.888	2	1358.77	1358.77	0	-2.2	238	Specific	447.8	339.22	339.22	8.8	42	>tr|V4TVM6|V4TVM6_9ROSI Uncharacterized protein OS=Citrus clementina GN=CICLE_v10018766mg PE=3 SV=1	674	Cmpd 29292, +MS2(679.8877), 36.2eV, 68.1 min #33384	0	68.0872
03638:2	3	R.GEFEER.L			383.671	2	766.336	766.337	0	-1.3	254	Specific	144.72	69.69	69.69	1.55	42	>tr|V4TVM6|V4TVM6_9ROSI Uncharacterized protein OS=Citrus clementina GN=CICLE_v10018766mg PE=3 SV=1	674	Cmpd 3753, +MS2(383.6714), 23.9eV, 26.2 min #6845	0	26.1655
19631:2	3	R.TEGSM[+15.995]DAANLFK.P		M[+16]	650.297	2	1299.59	1299.59	0	-0.8	290	Specific	74.29	74.29	74.29	2.31	42	>tr|V4TVM6|V4TVM6_9ROSI Uncharacterized protein OS=Citrus clementina GN=CICLE_v10018766mg PE=3 SV=1	674	Cmpd 19626, +MS2(650.2974), 35.8eV, 51.9 min #23326	0	51.8868
19584:2	3	R.TEGSM[+15.995]DAANLFK.P		M[+16]	650.297	2	1299.59	1299.59	0	-2.2	290	Specific	233.32	233.32	233.32	7.15	42	>tr|V4TVM6|V4TVM6_9ROSI Uncharacterized protein OS=Citrus clementina GN=CICLE_v10018766mg PE=3 SV=1	674	Cmpd 19579, +MS2(650.2965), 35.8eV, 51.8 min #23278	0	51.8285
19555:2	3	R.TEGSM[+15.995]DAANLFK.P		M[+16]	650.297	2	1299.59	1299.59	0	-2	290	Specific	314.38	263.2	263.2	8.45	42	>tr|V4TVM6|V4TVM6_9ROSI Uncharacterized protein OS=Citrus clementina GN=CICLE_v10018766mg PE=3 SV=1	674	Cmpd 19550, +MS2(650.2966), 35.8eV, 51.8 min #23248	0	51.7857
19486:2	3	R.TEGSM[+15.995]DAANLFK.P		M[+16]	650.297	2	1299.59	1299.59	0	-1.5	290	Specific	353.22	353.22	353.22	8.74	42	>tr|V4TVM6|V4TVM6_9ROSI Uncharacterized protein OS=Citrus clementina GN=CICLE_v10018766mg PE=3 SV=1	674	Cmpd 19481, +MS2(650.2969), 35.8eV, 51.7 min #23177	0	51.6843
19533:2	3	R.TEGSM[+15.995]DAANLFK.P		M[+16]	650.297	2	1299.59	1299.59	0	-1.9	290	Specific	372.74	353.37	353.37	8.77	42	>tr|V4TVM6|V4TVM6_9ROSI Uncharacterized protein OS=Citrus clementina GN=CICLE_v10018766mg PE=3 SV=1	674	Cmpd 19528, +MS2(650.2967), 35.8eV, 51.8 min #23225	0	51.7447
02895:2	3	K.PM[+15.995]LAR.G		M[+16]	302.168	2	603.328	603.328	0	-0.1	302	Specific	24.53	5.36	5.36	0.55	42	>tr|V4TVM6|V4TVM6_9ROSI Uncharacterized protein OS=Citrus clementina GN=CICLE_v10018766mg PE=3 SV=1	674	Cmpd 3012, +MS2(302.1678), 21.1eV, 24.2 min #6035	0	24.1703
04705:2	3	K.DAAFER.R			354.669	2	708.331	708.331	0	-0.9	327	Specific	42.17	25.07	25.07	0.86	42	>tr|V4TVM6|V4TVM6_9ROSI Uncharacterized protein OS=Citrus clementina GN=CICLE_v10018766mg PE=3 SV=1	674	Cmpd 4816, +MS2(354.6689), 28.2eV, 28.2 min #7956	0	28.1983
35622:3	3	R.FQQVYVAEPSVPDTVSILR.G			716.713	3	2148.13	2148.13	0	-3.7	334	Specific	247.8	247.8	247.8	10.47	42	>tr|V4TVM6|V4TVM6_9ROSI Uncharacterized protein OS=Citrus clementina GN=CICLE_v10018766mg PE=3 SV=1	674	Cmpd 35499, +MS2(716.7134), 31.5eV, 80.2 min #39897	0	80.1632
35577:3	3	R.FQQVYVAEPSVPDTVSILR.G			716.714	3	2148.13	2148.13	0	-3.3	334	Specific	392.48	392.48	392.48	12.2	42	>tr|V4TVM6|V4TVM6_9ROSI Uncharacterized protein OS=Citrus clementina GN=CICLE_v10018766mg PE=3 SV=1	674	Cmpd 35454, +MS2(716.7137), 31.5eV, 80.1 min #39850	0	80.0883
35529:3	3	R.FQQVYVAEPSVPDTVSILR.G			716.714	3	2148.13	2148.13	0	-3	334	Specific	436.01	436.01	436.01	12.2	42	>tr|V4TVM6|V4TVM6_9ROSI Uncharacterized protein OS=Citrus clementina GN=CICLE_v10018766mg PE=3 SV=1	674	Cmpd 35406, +MS2(716.7138), 31.5eV, 80.0 min #39800	0	79.9923
35578:2	3	R.FQQVYVAEPSVPDTVSILR.G			1074.57	2	2148.13	2148.13	0	-3.8	334	Specific	475.25	475.25	475.25	11.18	42	>tr|V4TVM6|V4TVM6_9ROSI Uncharacterized protein OS=Citrus clementina GN=CICLE_v10018766mg PE=3 SV=1	674	Cmpd 35455, +MS2(1074.5663), 40.4eV, 80.1 min #39851	0	80.0888
35534:2	3	R.FQQVYVAEPSVPDTVSILR.G			1074.57	2	2148.13	2148.13	0	-3.9	334	Specific	499.95	499.95	499.95	11.28	42	>tr|V4TVM6|V4TVM6_9ROSI Uncharacterized protein OS=Citrus clementina GN=CICLE_v10018766mg PE=3 SV=1	674	Cmpd 35411, +MS2(1074.5662), 40.4eV, 80.0 min #39805	0	79.9948
35559:2	3	R.FQQVYVAEPSVPDTVSILR.G			1074.57	2	2148.13	2148.13	0	-3.1	334	Specific	529.63	529.63	529.63	11.3	42	>tr|V4TVM6|V4TVM6_9ROSI Uncharacterized protein OS=Citrus clementina GN=CICLE_v10018766mg PE=3 SV=1	674	Cmpd 35436, +MS2(1074.5670), 40.4eV, 80.1 min #39831	0	80.0468
35557:3	3	R.FQQVYVAEPSVPDTVSILR.G			716.714	3	2148.13	2148.13	0	-2.4	334	Specific	561.34	528.29	528.29	12.22	42	>tr|V4TVM6|V4TVM6_9ROSI Uncharacterized protein OS=Citrus clementina GN=CICLE_v10018766mg PE=3 SV=1	674	Cmpd 35434, +MS2(716.7143), 31.5eV, 80.1 min #39829	0	80.0457
35524:2	3	R.FQQVYVAEPSVPDTVSILR.G			1074.57	2	2148.13	2148.13	0	-3.2	334	Specific	571.19	571.19	571.19	11.5	42	>tr|V4TVM6|V4TVM6_9ROSI Uncharacterized protein OS=Citrus clementina GN=CICLE_v10018766mg PE=3 SV=1	674	Cmpd 35401, +MS2(1074.5669), 40.4eV, 80.0 min #39794	0	79.9783
23089:2	3	R.ALVVAAQLSAR.Y			549.834	2	1098.66	1098.66	0	-2.1	370	Specific	183.37	167.09	167.09	4.19	42	>tr|V4TVM6|V4TVM6_9ROSI Uncharacterized protein OS=Citrus clementina GN=CICLE_v10018766mg PE=3 SV=1	674	Cmpd 23052, +MS2(549.8340), 34.6eV, 57.5 min #26888	0	57.488
23034:2	3	R.ALVVAAQLSAR.Y			549.834	2	1098.66	1098.66	0	-2	370	Specific	339.4	274.51	274.51	8.09	42	>tr|V4TVM6|V4TVM6_9ROSI Uncharacterized protein OS=Citrus clementina GN=CICLE_v10018766mg PE=3 SV=1	674	Cmpd 22997, +MS2(549.8340), 34.6eV, 57.4 min #26831	0	57.4043
23018:2	3	R.ALVVAAQLSAR.Y			549.834	2	1098.66	1098.66	0	-1.8	370	Specific	403.66	325.71	325.71	8.35	42	>tr|V4TVM6|V4TVM6_9ROSI Uncharacterized protein OS=Citrus clementina GN=CICLE_v10018766mg PE=3 SV=1	674	Cmpd 22981, +MS2(549.8341), 34.6eV, 57.4 min #26814	0	57.372
23660:3	3	R.VQLDSQPEEIDNLER.K			595.626	3	1784.86	1784.87	0	-1.1	404	Specific	346.26	346.26	346.26	9.94	42	>tr|V4TVM6|V4TVM6_9ROSI Uncharacterized protein OS=Citrus clementina GN=CICLE_v10018766mg PE=3 SV=1	674	Cmpd 23613, +MS2(595.6262), 29.5eV, 58.4 min #27470	0	58.4082
23621:3	3	R.VQLDSQPEEIDNLER.K			595.626	3	1784.86	1784.87	0	-1.1	404	Specific	419.79	419.79	419.79	11.24	42	>tr|V4TVM6|V4TVM6_9ROSI Uncharacterized protein OS=Citrus clementina GN=CICLE_v10018766mg PE=3 SV=1	674	Cmpd 23574, +MS2(595.6262), 29.5eV, 58.4 min #27430	0	58.3563
23691:2	3	R.VQLDSQPEEIDNLER.K			892.935	2	1784.86	1784.87	0	-1.9	404	Specific	445.03	325.05	325.05	8.92	42	>tr|V4TVM6|V4TVM6_9ROSI Uncharacterized protein OS=Citrus clementina GN=CICLE_v10018766mg PE=3 SV=1	674	Cmpd 23644, +MS2(892.9350), 38.7eV, 58.5 min #27502	0	58.4558
23562:2	3	R.VQLDSQPEEIDNLER.K			892.935	2	1784.86	1784.87	0	-1.8	404	Specific	577.27	515.63	515.63	10.55	42	>tr|V4TVM6|V4TVM6_9ROSI Uncharacterized protein OS=Citrus clementina GN=CICLE_v10018766mg PE=3 SV=1	674	Cmpd 23515, +MS2(892.9351), 38.7eV, 58.3 min #27369	0	58.2767
23654:2	3	R.VQLDSQPEEIDNLER.K			892.935	2	1784.86	1784.87	0	-1.9	404	Specific	640.64	519.11	519.11	12.46	42	>tr|V4TVM6|V4TVM6_9ROSI Uncharacterized protein OS=Citrus clementina GN=CICLE_v10018766mg PE=3 SV=1	674	Cmpd 23607, +MS2(892.9349), 38.7eV, 58.4 min #27464	0	58.405
23594:2	3	R.VQLDSQPEEIDNLER.K			892.935	2	1784.86	1784.87	0	-2.1	404	Specific	668.32	533.86	533.86	13.46	42	>tr|V4TVM6|V4TVM6_9ROSI Uncharacterized protein OS=Citrus clementina GN=CICLE_v10018766mg PE=3 SV=1	674	Cmpd 23547, +MS2(892.9348), 38.7eV, 58.3 min #27402	0	58.321
23616:2	3	R.VQLDSQPEEIDNLER.K			892.935	2	1784.86	1784.87	0	-1.8	404	Specific	740.47	572.19	572.19	14.46	42	>tr|V4TVM6|V4TVM6_9ROSI Uncharacterized protein OS=Citrus clementina GN=CICLE_v10018766mg PE=3 SV=1	674	Cmpd 23569, +MS2(892.9351), 38.7eV, 58.4 min #27425	0	58.3537
05376:2	3	R.IDEIR.R			323.182	2	645.356	645.357	0	-0.6	470	Specific	97.41	27.62	27.62	0.98	42	>tr|V4TVM6|V4TVM6_9ROSI Uncharacterized protein OS=Citrus clementina GN=CICLE_v10018766mg PE=3 SV=1	674	Cmpd 5487, +MS2(323.1818), 26.9eV, 29.3 min #8653	0	29.3315
05361:2	3	R.IDEIR.R			323.182	2	645.356	645.357	0	-0.7	470	Specific	126.12	52.22	52.22	1.13	42	>tr|V4TVM6|V4TVM6_9ROSI Uncharacterized protein OS=Citrus clementina GN=CICLE_v10018766mg PE=3 SV=1	674	Cmpd 5472, +MS2(323.1817), 26.9eV, 29.3 min #8637	0	29.2965
35048:2	3	R.EELLFALQEAER.R			724.372	2	1447.74	1447.74	0	-4.7	481	Specific	255.37	142.48	142.48	7.5	42	>tr|V4TVM6|V4TVM6_9ROSI Uncharacterized protein OS=Citrus clementina GN=CICLE_v10018766mg PE=3 SV=1	674	Cmpd 34925, +MS2(724.3716), 36.7eV, 79.0 min #39291	0	78.9415
34988:2	3	R.EELLFALQEAER.R			724.372	2	1447.74	1447.74	0	-3.7	481	Specific	396.84	223.63	223.63	8.63	42	>tr|V4TVM6|V4TVM6_9ROSI Uncharacterized protein OS=Citrus clementina GN=CICLE_v10018766mg PE=3 SV=1	674	Cmpd 34865, +MS2(724.3723), 36.7eV, 78.9 min #39229	0	78.8442
34961:2	3	R.EELLFALQEAER.R			724.372	2	1447.74	1447.74	0	-3.7	481	Specific	502.75	311.59	311.59	9.05	42	>tr|V4TVM6|V4TVM6_9ROSI Uncharacterized protein OS=Citrus clementina GN=CICLE_v10018766mg PE=3 SV=1	674	Cmpd 34838, +MS2(724.3723), 36.7eV, 78.8 min #39201	0	78.796
34923:2	3	R.EELLFALQEAER.R			724.372	2	1447.74	1447.74	0	-3.5	481	Specific	578.29	310.14	310.14	9.27	42	>tr|V4TVM6|V4TVM6_9ROSI Uncharacterized protein OS=Citrus clementina GN=CICLE_v10018766mg PE=3 SV=1	674	Cmpd 34800, +MS2(724.3724), 36.7eV, 78.7 min #39161	0	78.7237
06665:2	3	R.YDLAR.A			319.169	2	637.331	637.33	0	0.3	494	Specific	73.34	2.82	2.82	0.72	42	>tr|V4TVM6|V4TVM6_9ROSI Uncharacterized protein OS=Citrus clementina GN=CICLE_v10018766mg PE=3 SV=1	674	Cmpd 6768, +MS2(319.1689), 26.8eV, 31.5 min #9987	0	31.4582
17788:2	3	R.LIGLAAR.L			357.236	2	713.465	713.467	0	-2.2	560	Specific	131.32	14.92	14.92	1.24	42	>tr|V4TVM6|V4TVM6_9ROSI Uncharacterized protein OS=Citrus clementina GN=CICLE_v10018766mg PE=3 SV=1	674	Cmpd 17795, +MS2(357.2363), 28.3eV, 48.9 min #21427	0	48.869
17736:2	3	R.LIGLAAR.L			357.236	2	713.466	713.467	0	-1.8	560	Specific	177.27	24.91	24.91	1.59	42	>tr|V4TVM6|V4TVM6_9ROSI Uncharacterized protein OS=Citrus clementina GN=CICLE_v10018766mg PE=3 SV=1	674	Cmpd 17743, +MS2(357.2364), 28.3eV, 48.8 min #21373	0	48.7862
17751:2	3	R.LIGLAAR.L			357.237	2	713.466	713.467	0	-1.2	560	Specific	183.73	9.05	9.05	1.61	42	>tr|V4TVM6|V4TVM6_9ROSI Uncharacterized protein OS=Citrus clementina GN=CICLE_v10018766mg PE=3 SV=1	674	Cmpd 17758, +MS2(357.2366), 28.3eV, 48.8 min #21389	0	48.8167
32536:3	3	R.VVGQDEAVNAVAESVLR.S			585.978	3	1755.92	1755.92	0	-1.6	571	Specific	261.77	261.77	261.77	9.72	42	>tr|V4TVM6|V4TVM6_9ROSI Uncharacterized protein OS=Citrus clementina GN=CICLE_v10018766mg PE=3 SV=1	674	Cmpd 32423, +MS2(585.9784), 29.4eV, 74.0 min #36663	0	74.0012
32491:3	3	R.VVGQDEAVNAVAESVLR.S			585.978	3	1755.92	1755.92	0	-1.6	571	Specific	305.95	305.95	305.95	9.92	42	>tr|V4TVM6|V4TVM6_9ROSI Uncharacterized protein OS=Citrus clementina GN=CICLE_v10018766mg PE=3 SV=1	674	Cmpd 32378, +MS2(585.9784), 29.4eV, 74.0 min #36617	0	73.9463
32495:2	3	R.VVGQDEAVNAVAESVLR.S			878.463	2	1755.92	1755.92	0	-3	571	Specific	374.36	374.36	374.36	9.55	42	>tr|V4TVM6|V4TVM6_9ROSI Uncharacterized protein OS=Citrus clementina GN=CICLE_v10018766mg PE=3 SV=1	674	Cmpd 32382, +MS2(878.4628), 38.5eV, 74.0 min #36621	0	73.9485
32459:3	3	R.VVGQDEAVNAVAESVLR.S			585.978	3	1755.92	1755.92	0	-2.9	571	Specific	396.81	350.75	350.75	10.15	42	>tr|V4TVM6|V4TVM6_9ROSI Uncharacterized protein OS=Citrus clementina GN=CICLE_v10018766mg PE=3 SV=1	674	Cmpd 32346, +MS2(585.9777), 29.4eV, 73.9 min #36584	0	73.9012
32353:3	3	R.VVGQDEAVNAVAESVLR.S			585.978	3	1755.92	1755.92	0	-2.8	571	Specific	397.86	397.86	397.86	11.39	42	>tr|V4TVM6|V4TVM6_9ROSI Uncharacterized protein OS=Citrus clementina GN=CICLE_v10018766mg PE=3 SV=1	674	Cmpd 32244, +MS2(585.9777), 29.4eV, 73.7 min #36478	0	73.732
32359:3	3	R.VVGQDEAVNAVAESVLR.S			585.978	3	1755.92	1755.92	0	-2.9	571	Specific	433.02	433.02	433.02	11.4	42	>tr|V4TVM6|V4TVM6_9ROSI Uncharacterized protein OS=Citrus clementina GN=CICLE_v10018766mg PE=3 SV=1	674	Cmpd 32250, +MS2(585.9776), 29.4eV, 73.8 min #36485	0	73.755
32401:3	3	R.VVGQDEAVNAVAESVLR.S			585.978	3	1755.92	1755.92	0	-2.1	571	Specific	489.89	488.83	488.83	11.39	42	>tr|V4TVM6|V4TVM6_9ROSI Uncharacterized protein OS=Citrus clementina GN=CICLE_v10018766mg PE=3 SV=1	674	Cmpd 32290, +MS2(585.9781), 29.4eV, 73.8 min #36526	0	73.8107
32355:2	3	R.VVGQDEAVNAVAESVLR.S			878.462	2	1755.92	1755.92	0	-3.5	571	Specific	498.58	496.61	496.61	10.78	42	>tr|V4TVM6|V4TVM6_9ROSI Uncharacterized protein OS=Citrus clementina GN=CICLE_v10018766mg PE=3 SV=1	674	Cmpd 32246, +MS2(878.4623), 34.1eV, 73.7 min #36480	0	73.7348
32360:2	3	R.VVGQDEAVNAVAESVLR.S			878.463	2	1755.92	1755.92	0	-3.2	571	Specific	510.49	496.94	496.94	10.78	42	>tr|V4TVM6|V4TVM6_9ROSI Uncharacterized protein OS=Citrus clementina GN=CICLE_v10018766mg PE=3 SV=1	674	Cmpd 32251, +MS2(878.4626), 38.5eV, 73.8 min #36486	0	73.7555
32461:2	3	R.VVGQDEAVNAVAESVLR.S			878.462	2	1755.92	1755.92	0	-3.4	571	Specific	539.84	532.92	532.92	10.9	42	>tr|V4TVM6|V4TVM6_9ROSI Uncharacterized protein OS=Citrus clementina GN=CICLE_v10018766mg PE=3 SV=1	674	Cmpd 32348, +MS2(878.4624), 38.5eV, 73.9 min #36586	0	73.9022
32431:3	3	R.VVGQDEAVNAVAESVLR.S			585.978	3	1755.92	1755.92	0	-2.6	571	Specific	549.02	523.73	523.73	11.61	42	>tr|V4TVM6|V4TVM6_9ROSI Uncharacterized protein OS=Citrus clementina GN=CICLE_v10018766mg PE=3 SV=1	674	Cmpd 32318, +MS2(585.9778), 29.4eV, 73.9 min #36555	0	73.857
32402:2	3	R.VVGQDEAVNAVAESVLR.S			878.463	2	1755.92	1755.92	0	-2.4	571	Specific	627.64	614.54	614.54	12.61	42	>tr|V4TVM6|V4TVM6_9ROSI Uncharacterized protein OS=Citrus clementina GN=CICLE_v10018766mg PE=3 SV=1	674	Cmpd 32291, +MS2(878.4633), 38.5eV, 73.8 min #36527	0	73.8112
32432:2	3	R.VVGQDEAVNAVAESVLR.S			878.462	2	1755.92	1755.92	0	-3.4	571	Specific	698.92	637.27	637.27	13.92	42	>tr|V4TVM6|V4TVM6_9ROSI Uncharacterized protein OS=Citrus clementina GN=CICLE_v10018766mg PE=3 SV=1	674	Cmpd 32319, +MS2(878.4624), 38.5eV, 73.9 min #36556	0	73.8575
35737:3	3	R.PQQPTGSFLFLGPTGVGK.T			610.995	3	1830.97	1830.97	0	-2.6	595	Specific	142.8	142.8	142.8	5.31	42	>tr|V4TVM6|V4TVM6_9ROSI Uncharacterized protein OS=Citrus clementina GN=CICLE_v10018766mg PE=3 SV=1	674	Cmpd 35614, +MS2(610.9949), 29.8eV, 80.4 min #40018	0	80.4077
35752:2	3	R.PQQPTGSFLFLGPTGVGK.T			915.988	2	1830.97	1830.97	0	-3.3	595	Specific	256.55	256.55	256.55	9	42	>tr|V4TVM6|V4TVM6_9ROSI Uncharacterized protein OS=Citrus clementina GN=CICLE_v10018766mg PE=3 SV=1	674	Cmpd 35629, +MS2(915.9880), 39.0eV, 80.5 min #40034	0	80.443
35703:3	3	R.PQQPTGSFLFLGPTGVGK.T			610.995	3	1830.97	1830.97	0	-2.8	595	Specific	316.95	316.95	316.95	9.99	42	>tr|V4TVM6|V4TVM6_9ROSI Uncharacterized protein OS=Citrus clementina GN=CICLE_v10018766mg PE=3 SV=1	674	Cmpd 35580, +MS2(610.9948), 29.8eV, 80.4 min #39983	0	80.356
35678:3	3	R.PQQPTGSFLFLGPTGVGK.T			610.995	3	1830.97	1830.97	0	-1.9	595	Specific	343.55	343.55	343.55	10.09	42	>tr|V4TVM6|V4TVM6_9ROSI Uncharacterized protein OS=Citrus clementina GN=CICLE_v10018766mg PE=3 SV=1	674	Cmpd 35555, +MS2(610.9953), 29.8eV, 80.3 min #39957	0	80.3088
35657:3	3	R.PQQPTGSFLFLGPTGVGK.T			610.995	3	1830.97	1830.97	0	-2.1	595	Specific	383.02	383.02	383.02	11.37	42	>tr|V4TVM6|V4TVM6_9ROSI Uncharacterized protein OS=Citrus clementina GN=CICLE_v10018766mg PE=3 SV=1	674	Cmpd 35534, +MS2(610.9952), 29.8eV, 80.3 min #39935	0	80.2618
35649:2	3	R.PQQPTGSFLFLGPTGVGK.T			915.988	2	1830.97	1830.97	0	-3	595	Specific	385.95	385.95	385.95	10.66	42	>tr|V4TVM6|V4TVM6_9ROSI Uncharacterized protein OS=Citrus clementina GN=CICLE_v10018766mg PE=3 SV=1	674	Cmpd 35526, +MS2(915.9883), 39.0eV, 80.2 min #39926	0	80.2353
35721:2	3	R.PQQPTGSFLFLGPTGVGK.T			915.988	2	1830.97	1830.97	0	-3.4	595	Specific	416.71	416.71	416.71	10.67	42	>tr|V4TVM6|V4TVM6_9ROSI Uncharacterized protein OS=Citrus clementina GN=CICLE_v10018766mg PE=3 SV=1	674	Cmpd 35598, +MS2(915.9880), 39.0eV, 80.4 min #40002	0	80.3975
35697:2	3	R.PQQPTGSFLFLGPTGVGK.T			915.988	2	1830.97	1830.97	0	-3.4	595	Specific	604.23	566.99	566.99	12.92	42	>tr|V4TVM6|V4TVM6_9ROSI Uncharacterized protein OS=Citrus clementina GN=CICLE_v10018766mg PE=3 SV=1	674	Cmpd 35574, +MS2(915.9879), 39.0eV, 80.4 min #39977	0	80.3528
35668:2	3	R.PQQPTGSFLFLGPTGVGK.T			915.988	2	1830.97	1830.97	0	-2.9	595	Specific	626.09	612.53	612.53	12.61	42	>tr|V4TVM6|V4TVM6_9ROSI Uncharacterized protein OS=Citrus clementina GN=CICLE_v10018766mg PE=3 SV=1	674	Cmpd 35545, +MS2(915.9884), 39.0eV, 80.3 min #39947	0	80.3012
38116:3	3	K.ALAEQLFDDENLLVR.I			582.639	3	1745.9	1745.91	0	-3.1	618	Specific	171.26	165.58	165.58	6.62	42	>tr|V4TVM6|V4TVM6_9ROSI Uncharacterized protein OS=Citrus clementina GN=CICLE_v10018766mg PE=3 SV=1	674	Cmpd 37981, +MS2(582.6386), 29.3eV, 85.5 min #42515	0	85.5208
38118:2	3	K.ALAEQLFDDENLLVR.I			873.453	2	1745.9	1745.91	0	-4.1	618	Specific	181.96	181.96	181.96	5.97	42	>tr|V4TVM6|V4TVM6_9ROSI Uncharacterized protein OS=Citrus clementina GN=CICLE_v10018766mg PE=3 SV=1	674	Cmpd 37983, +MS2(873.4535), 38.5eV, 85.5 min #42517	0	85.5218
38094:2	3	K.ALAEQLFDDENLLVR.I			873.454	2	1745.9	1745.91	0	-3.7	618	Specific	271.26	271.26	271.26	8.91	42	>tr|V4TVM6|V4TVM6_9ROSI Uncharacterized protein OS=Citrus clementina GN=CICLE_v10018766mg PE=3 SV=1	674	Cmpd 37959, +MS2(873.4538), 38.5eV, 85.5 min #42492	0	85.4765
38093:3	3	K.ALAEQLFDDENLLVR.I			582.638	3	1745.9	1745.91	0	-3.5	618	Specific	429.27	388.71	388.71	11.54	42	>tr|V4TVM6|V4TVM6_9ROSI Uncharacterized protein OS=Citrus clementina GN=CICLE_v10018766mg PE=3 SV=1	674	Cmpd 37958, +MS2(582.6384), 29.3eV, 85.5 min #42491	0	85.476
38062:3	3	K.ALAEQLFDDENLLVR.I			582.639	3	1745.9	1745.91	0	-2.9	618	Specific	485.23	485.23	485.23	11.25	42	>tr|V4TVM6|V4TVM6_9ROSI Uncharacterized protein OS=Citrus clementina GN=CICLE_v10018766mg PE=3 SV=1	674	Cmpd 37927, +MS2(582.6388), 29.3eV, 85.4 min #42458	0	85.4103
38016:2	3	K.ALAEQLFDDENLLVR.I			873.453	2	1745.9	1745.91	0	-4.1	618	Specific	488.86	488.86	488.86	10.53	42	>tr|V4TVM6|V4TVM6_9ROSI Uncharacterized protein OS=Citrus clementina GN=CICLE_v10018766mg PE=3 SV=1	674	Cmpd 37881, +MS2(873.4535), 38.5eV, 85.3 min #42409	0	85.2933
38014:3	3	K.ALAEQLFDDENLLVR.I			582.639	3	1745.9	1745.91	0	-3.4	618	Specific	500.54	494.92	494.92	11.65	42	>tr|V4TVM6|V4TVM6_9ROSI Uncharacterized protein OS=Citrus clementina GN=CICLE_v10018766mg PE=3 SV=1	674	Cmpd 37879, +MS2(582.6385), 29.3eV, 85.3 min #42407	0	85.2922
38042:2	3	K.ALAEQLFDDENLLVR.I			873.454	2	1745.9	1745.91	0	-3	618	Specific	586.35	565.73	565.73	11.77	42	>tr|V4TVM6|V4TVM6_9ROSI Uncharacterized protein OS=Citrus clementina GN=CICLE_v10018766mg PE=3 SV=1	674	Cmpd 37907, +MS2(873.4544), 38.5eV, 85.4 min #42437	0	85.3635
38041:3	3	K.ALAEQLFDDENLLVR.I			582.639	3	1745.9	1745.91	0	-2.6	618	Specific	586.83	540.98	540.98	12.48	42	>tr|V4TVM6|V4TVM6_9ROSI Uncharacterized protein OS=Citrus clementina GN=CICLE_v10018766mg PE=3 SV=1	674	Cmpd 37906, +MS2(582.6390), 29.3eV, 85.4 min #42436	0	85.363
38063:2	3	K.ALAEQLFDDENLLVR.I			873.454	2	1745.9	1745.91	0	-3.9	618	Specific	669.23	656.22	656.22	13.77	42	>tr|V4TVM6|V4TVM6_9ROSI Uncharacterized protein OS=Citrus clementina GN=CICLE_v10018766mg PE=3 SV=1	674	Cmpd 37928, +MS2(873.4536), 38.5eV, 85.4 min #42459	0	85.4108
07562:3	3	R.IDMSEYM[+31.990]EQHSVSR.L		M[+32]	581.915	3	1743.73	1743.73	0	0.3	633	Specific	39.29	39.29	28.79	1.79	42	>tr|V4TVM6|V4TVM6_9ROSI Uncharacterized protein OS=Citrus clementina GN=CICLE_v10018766mg PE=3 SV=1	674	Cmpd 7659, +MS2(581.9154), 29.3eV, 32.9 min #10913	0	32.8875
07522:3	3	R.IDM[+31.990]SEYMEQHSVSR.L		M[+32]	581.915	3	1743.73	1743.73	0	0.1	633	Specific	69.22	69.22	0	2.31	42	>tr|V4TVM6|V4TVM6_9ROSI Uncharacterized protein OS=Citrus clementina GN=CICLE_v10018766mg PE=3 SV=1	674	Cmpd 7619, +MS2(581.9153), 29.3eV, 32.8 min #10872	0	32.8362
07359:3	3	R.IDM[+31.990]SEYMEQHSVSR.L		M[+32]	581.916	3	1743.73	1743.73	0	1.2	633	Specific	105.52	105.52	29.18	2.36	42	>tr|V4TVM6|V4TVM6_9ROSI Uncharacterized protein OS=Citrus clementina GN=CICLE_v10018766mg PE=3 SV=1	674	Cmpd 7456, +MS2(581.9160), 29.3eV, 32.6 min #10704	0	32.5985
07397:3	3	R.IDMSEYM[+31.990]EQHSVSR.L		M[+32]	581.916	3	1743.73	1743.73	0	1.1	633	Specific	106.26	94.12	0	1.83	42	>tr|V4TVM6|V4TVM6_9ROSI Uncharacterized protein OS=Citrus clementina GN=CICLE_v10018766mg PE=3 SV=1	674	Cmpd 7494, +MS2(581.9159), 29.3eV, 32.7 min #10743	0	32.6492
07428:3	3	R.IDM[+31.990]SEYMEQHSVSR.L		M[+32]	581.916	3	1743.73	1743.73	0	0.6	633	Specific	128.71	128.71	27.33	2.85	42	>tr|V4TVM6|V4TVM6_9ROSI Uncharacterized protein OS=Citrus clementina GN=CICLE_v10018766mg PE=3 SV=1	674	Cmpd 7525, +MS2(581.9156), 29.3eV, 32.7 min #10775	0	32.6947
07458:3	3	R.IDM[+31.990]SEYMEQHSVSR.L		M[+32]	581.916	3	1743.73	1743.73	0	0.6	633	Specific	136.51	136.51	10.39	3.04	42	>tr|V4TVM6|V4TVM6_9ROSI Uncharacterized protein OS=Citrus clementina GN=CICLE_v10018766mg PE=3 SV=1	674	Cmpd 7555, +MS2(581.9156), 29.3eV, 32.7 min #10806	0	32.741
07333:3	3	R.IDM[+31.990]SEYMEQHSVSR.L		M[+32]	581.916	3	1743.73	1743.73	0	0.7	633	Specific	139.25	139.25	0	2.85	42	>tr|V4TVM6|V4TVM6_9ROSI Uncharacterized protein OS=Citrus clementina GN=CICLE_v10018766mg PE=3 SV=1	674	Cmpd 7430, +MS2(581.9157), 29.3eV, 32.6 min #10677	0	32.5553
07491:3	3	R.IDM[+31.990]SEYMEQHSVSR.L		M[+32]	581.916	3	1743.73	1743.73	0	0.6	633	Specific	171.25	171.25	29.96	4.28	42	>tr|V4TVM6|V4TVM6_9ROSI Uncharacterized protein OS=Citrus clementina GN=CICLE_v10018766mg PE=3 SV=1	674	Cmpd 7588, +MS2(581.9156), 29.3eV, 32.8 min #10840	0	32.7887
24747:3	3	R.LIGAPPGYVGHEEGGQLTEAVR.R			750.72	3	2250.15	2250.15	0	-2.3	647	Specific	146.38	146.38	146.38	5.1	42	>tr|V4TVM6|V4TVM6_9ROSI Uncharacterized protein OS=Citrus clementina GN=CICLE_v10018766mg PE=3 SV=1	674	Cmpd 24688, +MS2(750.7202), 32.0eV, 60.2 min #28584	0	60.1563
24707:3	3	R.LIGAPPGYVGHEEGGQLTEAVR.R			750.72	3	2250.15	2250.15	0	-2.7	647	Specific	249.22	249.22	249.22	9.18	42	>tr|V4TVM6|V4TVM6_9ROSI Uncharacterized protein OS=Citrus clementina GN=CICLE_v10018766mg PE=3 SV=1	674	Cmpd 24650, +MS2(750.7199), 32.0eV, 60.1 min #28545	0	60.104
24496:3	3	R.LIGAPPGYVGHEEGGQLTEAVR.R			750.72	3	2250.15	2250.15	0	-2.4	647	Specific	355.1	355.1	355.1	9.61	42	>tr|V4TVM6|V4TVM6_9ROSI Uncharacterized protein OS=Citrus clementina GN=CICLE_v10018766mg PE=3 SV=1	674	Cmpd 24439, +MS2(750.7202), 32.0eV, 59.8 min #28327	0	59.7667
24663:3	3	R.LIGAPPGYVGHEEGGQLTEAVR.R			750.72	3	2250.15	2250.15	0	-2.4	647	Specific	380.71	380.71	380.71	10.88	42	>tr|V4TVM6|V4TVM6_9ROSI Uncharacterized protein OS=Citrus clementina GN=CICLE_v10018766mg PE=3 SV=1	674	Cmpd 24606, +MS2(750.7202), 32.0eV, 60.1 min #28500	0	60.0505
24625:3	3	R.LIGAPPGYVGHEEGGQLTEAVR.R			750.72	3	2250.15	2250.15	0	-2.1	647	Specific	479.97	479.97	479.97	10.9	42	>tr|V4TVM6|V4TVM6_9ROSI Uncharacterized protein OS=Citrus clementina GN=CICLE_v10018766mg PE=3 SV=1	674	Cmpd 24568, +MS2(750.7204), 32.0eV, 60.0 min #28461	0	60.0023
24575:3	3	R.LIGAPPGYVGHEEGGQLTEAVR.R			750.721	3	2250.15	2250.15	0	-1.9	647	Specific	485	464.2	464.2	10.9	42	>tr|V4TVM6|V4TVM6_9ROSI Uncharacterized protein OS=Citrus clementina GN=CICLE_v10018766mg PE=3 SV=1	674	Cmpd 24518, +MS2(750.7205), 32.0eV, 59.9 min #28409	0	59.9165
24599:3	3	R.LIGAPPGYVGHEEGGQLTEAVR.R			750.72	3	2250.15	2250.15	0	-2.1	647	Specific	497.84	493.65	493.65	11	42	>tr|V4TVM6|V4TVM6_9ROSI Uncharacterized protein OS=Citrus clementina GN=CICLE_v10018766mg PE=3 SV=1	674	Cmpd 24542, +MS2(750.7204), 32.0eV, 60.0 min #28434	0	59.9602
24523:3	3	R.LIGAPPGYVGHEEGGQLTEAVR.R			750.721	3	2250.15	2250.15	0	-1.9	647	Specific	516.81	492.43	492.43	11.02	42	>tr|V4TVM6|V4TVM6_9ROSI Uncharacterized protein OS=Citrus clementina GN=CICLE_v10018766mg PE=3 SV=1	674	Cmpd 24466, +MS2(750.7205), 32.0eV, 59.8 min #28355	0	59.8123
29114:3	3	R.RPYSVVLFDEVEK.A			527.614	3	1580.83	1580.83	0	-2.2	670	Specific	90.99	90.99	90.99	2.66	42	>tr|V4TVM6|V4TVM6_9ROSI Uncharacterized protein OS=Citrus clementina GN=CICLE_v10018766mg PE=3 SV=1	674	Cmpd 29017, +MS2(527.6143), 28.4eV, 67.6 min #33098	0	67.6098
02323:2	3	K.VTM[+15.995]QVAR.D		M[+16]	410.721	2	820.436	820.434	0	1.4	734	Specific	11.45	11.45	11.45	0.2	42	>tr|V4TVM6|V4TVM6_9ROSI Uncharacterized protein OS=Citrus clementina GN=CICLE_v10018766mg PE=3 SV=1	674	Cmpd 2440, +MS2(410.7215), 30.4eV, 21.8 min #5306	0	21.836
02407:2	3	K.VTM[+15.995]QVAR.D		M[+16]	410.721	2	820.436	820.434	0	1.3	734	Specific	44.4	7.44	7.44	0.24	42	>tr|V4TVM6|V4TVM6_9ROSI Uncharacterized protein OS=Citrus clementina GN=CICLE_v10018766mg PE=3 SV=1	674	Cmpd 2524, +MS2(410.7214), 30.4eV, 22.2 min #5410	0	22.165
02336:2	3	K.VTM[+15.995]QVAR.D		M[+16]	410.721	2	820.435	820.434	0	0.6	734	Specific	49.21	19.43	19.43	0.72	42	>tr|V4TVM6|V4TVM6_9ROSI Uncharacterized protein OS=Citrus clementina GN=CICLE_v10018766mg PE=3 SV=1	674	Cmpd 2453, +MS2(410.7211), 30.4eV, 21.9 min #5323	0	21.8853
02413:2	3	K.VTM[+15.995]QVAR.D		M[+16]	410.722	2	820.436	820.434	0	1.7	734	Specific	49.74	15.7	15.7	0.24	42	>tr|V4TVM6|V4TVM6_9ROSI Uncharacterized protein OS=Citrus clementina GN=CICLE_v10018766mg PE=3 SV=1	674	Cmpd 2530, +MS2(410.7216), 24.9eV, 22.2 min #5417	0	22.1858
02312:2	3	K.VTM[+15.995]QVAR.D		M[+16]	410.721	2	820.434	820.434	0	-0.4	734	Specific	58.03	1.26	1.26	0.72	42	>tr|V4TVM6|V4TVM6_9ROSI Uncharacterized protein OS=Citrus clementina GN=CICLE_v10018766mg PE=3 SV=1	674	Cmpd 2429, +MS2(410.7207), 24.9eV, 21.8 min #5292	0	21.7978
02398:2	3	K.VTM[+15.995]QVAR.D		M[+16]	410.721	2	820.435	820.434	0	0.9	734	Specific	59.68	8.07	8.07	0.72	42	>tr|V4TVM6|V4TVM6_9ROSI Uncharacterized protein OS=Citrus clementina GN=CICLE_v10018766mg PE=3 SV=1	674	Cmpd 2515, +MS2(410.7213), 30.4eV, 22.1 min #5399	0	22.1295
02327:2	3	K.VTM[+15.995]QVAR.D		M[+16]	410.721	2	820.435	820.434	0	0.9	734	Specific	76.37	28.9	28.9	0.98	42	>tr|V4TVM6|V4TVM6_9ROSI Uncharacterized protein OS=Citrus clementina GN=CICLE_v10018766mg PE=3 SV=1	674	Cmpd 2444, +MS2(410.7213), 30.4eV, 21.8 min #5311	0	21.8483
02385:2	3	K.VTM[+15.995]QVAR.D		M[+16]	410.721	2	820.435	820.434	0	0.8	734	Specific	107.01	94.17	94.17	1.41	42	>tr|V4TVM6|V4TVM6_9ROSI Uncharacterized protein OS=Citrus clementina GN=CICLE_v10018766mg PE=3 SV=1	674	Cmpd 2502, +MS2(410.7212), 24.9eV, 22.1 min #5381	0	22.07
02393:2	3	K.VTM[+15.995]QVAR.D		M[+16]	410.721	2	820.435	820.434	0	0.7	734	Specific	107.98	38.6	38.6	1.04	42	>tr|V4TVM6|V4TVM6_9ROSI Uncharacterized protein OS=Citrus clementina GN=CICLE_v10018766mg PE=3 SV=1	674	Cmpd 2510, +MS2(410.7212), 30.4eV, 22.1 min #5392	0	22.1073
02417:2	3	K.VTM[+15.995]QVAR.D		M[+16]	410.721	2	820.435	820.434	0	1	734	Specific	138.3	55.17	55.17	1.22	42	>tr|V4TVM6|V4TVM6_9ROSI Uncharacterized protein OS=Citrus clementina GN=CICLE_v10018766mg PE=3 SV=1	674	Cmpd 2534, +MS2(410.7213), 24.9eV, 22.2 min #5422	0	22.2038
13702:2	3	R.DQVLQEVR.K			493.767	2	986.526	986.527	0	-0.6	741	Specific	361.71	221.47	221.47	7.01	42	>tr|V4TVM6|V4TVM6_9ROSI Uncharacterized protein OS=Citrus clementina GN=CICLE_v10018766mg PE=3 SV=1	674	Cmpd 13747, +MS2(493.7666), 33.8eV, 42.5 min #17229	0	42.4947
13719:2	3	R.DQVLQEVR.K			493.767	2	986.526	986.527	0	-0.4	741	Specific	370.66	200.07	200.07	7.04	42	>tr|V4TVM6|V4TVM6_9ROSI Uncharacterized protein OS=Citrus clementina GN=CICLE_v10018766mg PE=3 SV=1	674	Cmpd 13764, +MS2(493.7667), 33.8eV, 42.5 min #17248	0	42.5447
36340:3	3	R.LDEIVVFDPLSHEQLR.K			637.337	3	1910	1910	0	-3	759	Specific	147.03	147.03	147.03	4.25	42	>tr|V4TVM6|V4TVM6_9ROSI Uncharacterized protein OS=Citrus clementina GN=CICLE_v10018766mg PE=3 SV=1	674	Cmpd 36209, +MS2(637.3369), 30.2eV, 81.6 min #40646	0	81.6162
36303:3	3	R.LDEIVVFDPLSHEQLR.K			637.337	3	1910	1910	0	-3	759	Specific	277.37	277.37	277.37	8.59	42	>tr|V4TVM6|V4TVM6_9ROSI Uncharacterized protein OS=Citrus clementina GN=CICLE_v10018766mg PE=3 SV=1	674	Cmpd 36172, +MS2(637.3369), 30.2eV, 81.6 min #40607	0	81.5503
36198:3	3	R.LDEIVVFDPLSHEQLR.K			637.337	3	1910	1910	0	-2.2	759	Specific	367.54	342.37	342.37	8.94	42	>tr|V4TVM6|V4TVM6_9ROSI Uncharacterized protein OS=Citrus clementina GN=CICLE_v10018766mg PE=3 SV=1	674	Cmpd 36069, +MS2(637.3373), 30.2eV, 81.3 min #40499	0	81.3452
36232:3	3	R.LDEIVVFDPLSHEQLR.K			637.337	3	1910	1910	0	-2.3	759	Specific	510.36	442	442	10.33	42	>tr|V4TVM6|V4TVM6_9ROSI Uncharacterized protein OS=Citrus clementina GN=CICLE_v10018766mg PE=3 SV=1	674	Cmpd 36103, +MS2(637.3373), 30.2eV, 81.4 min #40535	0	81.416
36281:3	3	R.LDEIVVFDPLSHEQLR.K			637.338	3	1910	1910	0	-1.9	759	Specific	510.92	497.85	497.85	10.33	42	>tr|V4TVM6|V4TVM6_9ROSI Uncharacterized protein OS=Citrus clementina GN=CICLE_v10018766mg PE=3 SV=1	674	Cmpd 36150, +MS2(637.3376), 30.2eV, 81.5 min #40584	0	81.5065
36257:3	3	R.LDEIVVFDPLSHEQLR.K			637.337	3	1910	1910	0	-2.7	759	Specific	519.58	500.29	500.29	10.35	42	>tr|V4TVM6|V4TVM6_9ROSI Uncharacterized protein OS=Citrus clementina GN=CICLE_v10018766mg PE=3 SV=1	674	Cmpd 36126, +MS2(637.3371), 30.2eV, 81.5 min #40559	0	81.4613
36223:3	3	R.LDEIVVFDPLSHEQLR.K			637.338	3	1910	1910	0	-1.9	759	Specific	555	542.83	542.83	10.45	42	>tr|V4TVM6|V4TVM6_9ROSI Uncharacterized protein OS=Citrus clementina GN=CICLE_v10018766mg PE=3 SV=1	674	Cmpd 36094, +MS2(637.3376), 30.2eV, 81.4 min #40525	0	81.3903
17193:1	3	R.PIR.R			385.255	1	385.255	385.256	0	-1.6	818	Specific	9.24	9.24	9.24	0.09	42	>tr|V4TVM6|V4TVM6_9ROSI Uncharacterized protein OS=Citrus clementina GN=CICLE_v10018766mg PE=3 SV=1	674	Cmpd 17202, +MS2(385.2551), 24.0eV, 47.9 min #20812	0	47.9083
08114:1	3	R.PIR.R			385.255	1	385.255	385.256	0	-1.3	818	Specific	10.73	10.73	10.73	0.09	42	>tr|V4TVM6|V4TVM6_9ROSI Uncharacterized protein OS=Citrus clementina GN=CICLE_v10018766mg PE=3 SV=1	674	Cmpd 8207, +MS2(385.2553), 24.0eV, 33.7 min #11481	0	33.7233
11073:1	3	R.PIR.R			385.255	1	385.255	385.256	0	-1.2	818	Specific	11.02	11.02	11.02	0.09	42	>tr|V4TVM6|V4TVM6_9ROSI Uncharacterized protein OS=Citrus clementina GN=CICLE_v10018766mg PE=3 SV=1	674	Cmpd 11132, +MS2(385.2553), 24.0eV, 38.4 min #14520	0	38.3942
08504:2	3	K.VVTELSR.M			402.235	2	803.462	803.462	0	0.2	827	Specific	99.91	54.32	54.32	1.07	42	>tr|V4TVM6|V4TVM6_9ROSI Uncharacterized protein OS=Citrus clementina GN=CICLE_v10018766mg PE=3 SV=1	674	Cmpd 8595, +MS2(402.2348), 30.1eV, 34.3 min #11883	0	34.3347
08535:2	3	K.VVTELSR.M			402.235	2	803.463	803.462	0	0.8	827	Specific	125.88	38.29	38.29	1.06	42	>tr|V4TVM6|V4TVM6_9ROSI Uncharacterized protein OS=Citrus clementina GN=CICLE_v10018766mg PE=3 SV=1	674	Cmpd 8626, +MS2(402.2350), 30.1eV, 34.4 min #11915	0	34.3788
08466:2	3	K.VVTELSR.M			402.235	2	803.462	803.462	0	0.1	827	Specific	151.51	92.62	92.62	1.56	42	>tr|V4TVM6|V4TVM6_9ROSI Uncharacterized protein OS=Citrus clementina GN=CICLE_v10018766mg PE=3 SV=1	674	Cmpd 8557, +MS2(402.2347), 30.1eV, 34.3 min #11844	0	34.2817
08392:2	3	K.VVTELSR.M			402.235	2	803.462	803.462	0	0.1	827	Specific	184.73	95.44	95.44	1.63	42	>tr|V4TVM6|V4TVM6_9ROSI Uncharacterized protein OS=Citrus clementina GN=CICLE_v10018766mg PE=3 SV=1	674	Cmpd 8483, +MS2(402.2347), 30.1eV, 34.2 min #11768	0	34.1827
08432:2	3	K.VVTELSR.M			402.235	2	803.463	803.462	0	0.6	827	Specific	253.96	102.99	102.99	3.43	42	>tr|V4TVM6|V4TVM6_9ROSI Uncharacterized protein OS=Citrus clementina GN=CICLE_v10018766mg PE=3 SV=1	674	Cmpd 8523, +MS2(402.2349), 30.1eV, 34.2 min #11809	0	34.2352
21013:3	3	R.EEIDENSTVYIDASPK.G			603.95	3	1809.84	1809.84	0	-1.6	838	Specific	185.7	185.7	185.7	6.12	42	>tr|V4TVM6|V4TVM6_9ROSI Uncharacterized protein OS=Citrus clementina GN=CICLE_v10018766mg PE=3 SV=1	674	Cmpd 21000, +MS2(603.9502), 29.7eV, 54.2 min #24754	0	54.1505
20978:3	3	R.EEIDENSTVYIDASPK.G			603.95	3	1809.84	1809.84	0	-1.8	838	Specific	314.99	314.99	314.99	9.77	42	>tr|V4TVM6|V4TVM6_9ROSI Uncharacterized protein OS=Citrus clementina GN=CICLE_v10018766mg PE=3 SV=1	674	Cmpd 20965, +MS2(603.9500), 29.7eV, 54.1 min #24717	0	54.0857
20911:3	3	R.EEIDENSTVYIDASPK.G			603.951	3	1809.84	1809.84	0	-1.1	838	Specific	322.5	322.5	322.5	9.84	42	>tr|V4TVM6|V4TVM6_9ROSI Uncharacterized protein OS=Citrus clementina GN=CICLE_v10018766mg PE=3 SV=1	674	Cmpd 20898, +MS2(603.9505), 29.7eV, 54.0 min #24648	0	53.9887
20939:3	3	R.EEIDENSTVYIDASPK.G			603.95	3	1809.84	1809.84	0	-1.5	838	Specific	372.69	372.69	372.69	10.11	42	>tr|V4TVM6|V4TVM6_9ROSI Uncharacterized protein OS=Citrus clementina GN=CICLE_v10018766mg PE=3 SV=1	674	Cmpd 20926, +MS2(603.9503), 29.7eV, 54.0 min #24677	0	54.0332
21043:2	3	R.EEIDENSTVYIDASPK.G			905.422	2	1809.84	1809.84	0	-1.8	838	Specific	476.9	476.9	476.9	10.23	42	>tr|V4TVM6|V4TVM6_9ROSI Uncharacterized protein OS=Citrus clementina GN=CICLE_v10018766mg PE=3 SV=1	674	Cmpd 21030, +MS2(905.4214), 38.9eV, 54.2 min #24785	0	54.1962
20879:2	3	R.EEIDENSTVYIDASPK.G			905.421	2	1809.83	1809.84	0	-2.5	838	Specific	543.46	543.46	543.46	10.45	42	>tr|V4TVM6|V4TVM6_9ROSI Uncharacterized protein OS=Citrus clementina GN=CICLE_v10018766mg PE=3 SV=1	674	Cmpd 20866, +MS2(905.4208), 38.9eV, 54.0 min #24615	0	53.9397
20843:2	3	R.EEIDENSTVYIDASPK.G			905.421	2	1809.83	1809.84	0	-2.2	838	Specific	562.1	518.02	518.02	10.55	42	>tr|V4TVM6|V4TVM6_9ROSI Uncharacterized protein OS=Citrus clementina GN=CICLE_v10018766mg PE=3 SV=1	674	Cmpd 20830, +MS2(905.4211), 34.5eV, 53.9 min #24578	0	53.8892
21008:2	3	R.EEIDENSTVYIDASPK.G			905.421	2	1809.83	1809.84	0	-2.5	838	Specific	588.07	585.89	585.89	11.46	42	>tr|V4TVM6|V4TVM6_9ROSI Uncharacterized protein OS=Citrus clementina GN=CICLE_v10018766mg PE=3 SV=1	674	Cmpd 20995, +MS2(905.4208), 38.9eV, 54.2 min #24749	0	54.1478
20932:2	3	R.EEIDENSTVYIDASPK.G			905.421	2	1809.84	1809.84	0	-1.9	838	Specific	594.52	575.58	575.58	11.46	42	>tr|V4TVM6|V4TVM6_9ROSI Uncharacterized protein OS=Citrus clementina GN=CICLE_v10018766mg PE=3 SV=1	674	Cmpd 20919, +MS2(905.4214), 38.9eV, 54.0 min #24670	0	54.0295
20976:2	3	R.EEIDENSTVYIDASPK.G			905.421	2	1809.83	1809.84	0	-2.5	838	Specific	635.05	588.2	588.2	12.46	42	>tr|V4TVM6|V4TVM6_9ROSI Uncharacterized protein OS=Citrus clementina GN=CICLE_v10018766mg PE=3 SV=1	674	Cmpd 20963, +MS2(905.4208), 38.9eV, 54.1 min #24715	0	54.0847
20907:2	3	R.EEIDENSTVYIDASPK.G			905.421	2	1809.83	1809.84	0	-2.2	838	Specific	642.58	597.59	597.59	12.46	42	>tr|V4TVM6|V4TVM6_9ROSI Uncharacterized protein OS=Citrus clementina GN=CICLE_v10018766mg PE=3 SV=1	674	Cmpd 20894, +MS2(905.4211), 38.9eV, 54.0 min #24644	0	53.9865
09969:2	3	K.GDNLVYR.V			418.717	2	836.426	836.426	0	0.4	854	Specific	27.24	24.13	24.13	0.86	42	>tr|V4TVM6|V4TVM6_9ROSI Uncharacterized protein OS=Citrus clementina GN=CICLE_v10018766mg PE=3 SV=1	674	Cmpd 10042, +MS2(418.7168), 30.7eV, 36.6 min #13385	0	36.6067
10015:2	3	K.GDNLVYR.V			418.716	2	836.426	836.426	0	-0.4	854	Specific	93.18	74.17	74.17	1.23	42	>tr|V4TVM6|V4TVM6_9ROSI Uncharacterized protein OS=Citrus clementina GN=CICLE_v10018766mg PE=3 SV=1	674	Cmpd 10088, +MS2(418.7165), 30.7eV, 36.7 min #13433	0	36.6822
09927:2	3	K.GDNLVYR.V			418.717	2	836.426	836.426	0	0	854	Specific	117.47	41.36	41.36	1.04	42	>tr|V4TVM6|V4TVM6_9ROSI Uncharacterized protein OS=Citrus clementina GN=CICLE_v10018766mg PE=3 SV=1	674	Cmpd 10000, +MS2(418.7167), 30.7eV, 36.6 min #13342	0	36.5537
09883:2	3	K.GDNLVYR.V			418.716	2	836.426	836.426	0	-0.7	854	Specific	184.96	127.55	127.55	1.94	42	>tr|V4TVM6|V4TVM6_9ROSI Uncharacterized protein OS=Citrus clementina GN=CICLE_v10018766mg PE=3 SV=1	674	Cmpd 9956, +MS2(418.7164), 30.7eV, 36.5 min #13296	0	36.4803
28382:2	3	K.SDVLIQIPNGPR.T			654.865	2	1308.72	1308.73	0	-2.9	876	Specific	349.42	343.37	343.37	9.05	42	>tr|V4TVM6|V4TVM6_9ROSI Uncharacterized protein OS=Citrus clementina GN=CICLE_v10018766mg PE=3 SV=1	674	Cmpd 28291, +MS2(654.8652), 30.5eV, 66.4 min #32341	0	66.3448
03009:2	3	R.TDPSQAVK.K			423.222	2	845.437	845.436	0	0.3	888	Specific	84.63	55.55	55.55	1.62	42	>tr|V4TVM6|V4TVM6_9ROSI Uncharacterized protein OS=Citrus clementina GN=CICLE_v10018766mg PE=3 SV=1	674	Cmpd 3126, +MS2(423.2219), 25.3eV, 24.5 min #6163	0	24.4815
02994:2	3	R.TDPSQAVK.K			423.222	2	845.436	845.436	0	0	888	Specific	111.35	47.55	47.55	1.66	42	>tr|V4TVM6|V4TVM6_9ROSI Uncharacterized protein OS=Citrus clementina GN=CICLE_v10018766mg PE=3 SV=1	674	Cmpd 3111, +MS2(423.2218), 25.3eV, 24.4 min #6146	0	24.4383
13543:2	4	K.M[+15.995]ASIDAQLR.L		M[+16]	510.76	2	1020.51	1020.51	0	-1	10	Specific	165.88	163.96	163.96	2.85	37	>tr|V4VRS8|V4VRS8_9ROSI Uncharacterized protein OS=Citrus clementina GN=CICLE_v10018719mg PE=3 SV=1	7062	Cmpd 13590, +MS2(510.7603), 34.1eV, 42.2 min #17066	0	42.2308
13464:2	4	K.M[+15.995]ASIDAQLR.L		M[+16]	510.761	2	1020.51	1020.51	0	-0.1	10	Specific	281.58	249.94	249.94	7.1	37	>tr|V4VRS8|V4VRS8_9ROSI Uncharacterized protein OS=Citrus clementina GN=CICLE_v10018719mg PE=3 SV=1	7062	Cmpd 13511, +MS2(510.7607), 34.1eV, 42.1 min #16985	0	42.1268
13498:2	4	K.M[+15.995]ASIDAQLR.L		M[+16]	510.76	2	1020.51	1020.51	0	-1.5	10	Specific	307.59	296.9	296.9	7.75	37	>tr|V4VRS8|V4VRS8_9ROSI Uncharacterized protein OS=Citrus clementina GN=CICLE_v10018719mg PE=3 SV=1	7062	Cmpd 13545, +MS2(510.7600), 34.1eV, 42.2 min #17020	0	42.1742
34860:3	4	K.VSEDDKLIEYDALLLDR.F			669.679	3	2007.02	2007.03	0	-2.9	25	Specific	236.65	236.65	236.65	7.52	37	>tr|V4VRS8|V4VRS8_9ROSI Uncharacterized protein OS=Citrus clementina GN=CICLE_v10018719mg PE=3 SV=1	7062	Cmpd 34737, +MS2(669.6790), 30.7eV, 78.6 min #39094	0	78.5852
34693:2	4	K.LIEYDALLLDR.F			667.37	2	1333.73	1333.74	0	-2.6	31	Specific	301.43	249.45	249.45	8.05	37	>tr|V4VRS8|V4VRS8_9ROSI Uncharacterized protein OS=Citrus clementina GN=CICLE_v10018719mg PE=3 SV=1	7062	Cmpd 34570, +MS2(667.3700), 36.0eV, 78.3 min #38919	0	78.2613
34691:2	4	K.LIEYDALLLDR.F			667.37	2	1333.73	1333.74	0	-2.4	31	Specific	374.72	323.84	323.84	8.33	37	>tr|V4VRS8|V4VRS8_9ROSI Uncharacterized protein OS=Citrus clementina GN=CICLE_v10018719mg PE=3 SV=1	7062	Cmpd 34568, +MS2(667.3701), 30.7eV, 78.3 min #38916	0	78.2347
37171:3	4	R.FLDILQDLHGEDLK.E			552.625	3	1655.86	1655.86	0	-2.4	42	Specific	174.07	174.07	174.07	4.93	37	>tr|V4VRS8|V4VRS8_9ROSI Uncharacterized protein OS=Citrus clementina GN=CICLE_v10018719mg PE=3 SV=1	7062	Cmpd 37038, +MS2(552.6248), 28.8eV, 83.4 min #41521	0	83.4107
37151:3	4	R.FLDILQDLHGEDLK.E			552.625	3	1655.86	1655.86	0	-2.5	42	Specific	213.39	213.39	213.39	6.6	37	>tr|V4VRS8|V4VRS8_9ROSI Uncharacterized protein OS=Citrus clementina GN=CICLE_v10018719mg PE=3 SV=1	7062	Cmpd 37018, +MS2(552.6248), 28.8eV, 83.4 min #41500	0	83.3693
37114:3	4	R.FLDILQDLHGEDLK.E			552.624	3	1655.86	1655.86	0	-3.3	42	Specific	295.75	295.75	295.75	8.88	37	>tr|V4VRS8|V4VRS8_9ROSI Uncharacterized protein OS=Citrus clementina GN=CICLE_v10018719mg PE=3 SV=1	7062	Cmpd 36981, +MS2(552.6243), 28.8eV, 83.3 min #41461	0	83.2845
37130:3	4	R.FLDILQDLHGEDLK.E			552.625	3	1655.86	1655.86	0	-2.4	42	Specific	319.44	319.44	319.44	8.63	37	>tr|V4VRS8|V4VRS8_9ROSI Uncharacterized protein OS=Citrus clementina GN=CICLE_v10018719mg PE=3 SV=1	7062	Cmpd 36997, +MS2(552.6248), 28.8eV, 83.3 min #41478	0	83.3218
38476:3	4	K.ELGNVLTSLDPGDSIVIAK.A			647.688	3	1941.05	1941.05	0	-2.5	79	Specific	198.72	198.72	198.72	7.57	37	>tr|V4VRS8|V4VRS8_9ROSI Uncharacterized protein OS=Citrus clementina GN=CICLE_v10018719mg PE=3 SV=1	7062	Cmpd 38337, +MS2(647.6878), 30.4eV, 86.4 min #42894	0	86.3813
38521:2	4	K.ELGNVLTSLDPGDSIVIAK.A			971.027	2	1941.05	1941.05	0	-4.2	79	Specific	247.66	209.41	209.41	9.29	37	>tr|V4VRS8|V4VRS8_9ROSI Uncharacterized protein OS=Citrus clementina GN=CICLE_v10018719mg PE=3 SV=1	7062	Cmpd 38382, +MS2(971.0265), 39.7eV, 86.5 min #42941	0	86.4732
38544:2	4	K.ELGNVLTSLDPGDSIVIAK.A			971.028	2	1941.05	1941.05	0	-3.2	79	Specific	273.81	273.81	273.81	9.54	37	>tr|V4VRS8|V4VRS8_9ROSI Uncharacterized protein OS=Citrus clementina GN=CICLE_v10018719mg PE=3 SV=1	7062	Cmpd 38405, +MS2(971.0275), 35.5eV, 86.5 min #42965	0	86.5193
38433:2	4	K.ELGNVLTSLDPGDSIVIAK.A			971.027	2	1941.05	1941.05	0	-3.8	79	Specific	568.1	489.58	489.58	11.5	37	>tr|V4VRS8|V4VRS8_9ROSI Uncharacterized protein OS=Citrus clementina GN=CICLE_v10018719mg PE=3 SV=1	7062	Cmpd 38296, +MS2(971.0269), 39.7eV, 86.3 min #42850	0	86.2685
38453:2	4	K.ELGNVLTSLDPGDSIVIAK.A			971.027	2	1941.05	1941.05	0	-3.5	79	Specific	572.08	517.83	517.83	11.5	37	>tr|V4VRS8|V4VRS8_9ROSI Uncharacterized protein OS=Citrus clementina GN=CICLE_v10018719mg PE=3 SV=1	7062	Cmpd 38316, +MS2(971.0272), 39.7eV, 86.3 min #42872	0	86.3328
38482:2	4	K.ELGNVLTSLDPGDSIVIAK.A			971.028	2	1941.05	1941.05	0	-3.2	79	Specific	603.21	551.67	551.67	13.42	37	>tr|V4VRS8|V4VRS8_9ROSI Uncharacterized protein OS=Citrus clementina GN=CICLE_v10018719mg PE=3 SV=1	7062	Cmpd 38343, +MS2(971.0275), 39.7eV, 86.4 min #42900	0	86.3885
38441:2	4	K.ELGNVLTSLDPGDSIVIAK.A			971.027	2	1941.05	1941.05	0	-3.6	79	Specific	611.88	534.29	534.29	13.42	37	>tr|V4VRS8|V4VRS8_9ROSI Uncharacterized protein OS=Citrus clementina GN=CICLE_v10018719mg PE=3 SV=1	7062	Cmpd 38304, +MS2(971.0271), 39.7eV, 86.3 min #42859	0	86.3028
38502:2	4	K.ELGNVLTSLDPGDSIVIAK.A			971.027	2	1941.05	1941.05	0	-3.4	79	Specific	646.55	564.05	564.05	13.42	37	>tr|V4VRS8|V4VRS8_9ROSI Uncharacterized protein OS=Citrus clementina GN=CICLE_v10018719mg PE=3 SV=1	7062	Cmpd 38363, +MS2(971.0273), 39.7eV, 86.4 min #42921	0	86.4305
24858:3	4	K.KGDFADENSATTESDIEETFK.R			778.678	3	2334.02	2334.03	0	-2.1	125	Specific	131.07	131.07	131.07	4.81	37	>tr|V4VRS8|V4VRS8_9ROSI Uncharacterized protein OS=Citrus clementina GN=CICLE_v10018719mg PE=3 SV=1	7062	Cmpd 24799, +MS2(778.6784), 32.5eV, 60.4 min #28700	0	60.352
24808:3	4	K.KGDFADENSATTESDIEETFK.R			778.679	3	2334.02	2334.03	0	-1.5	125	Specific	410.23	410.23	410.23	10.88	37	>tr|V4VRS8|V4VRS8_9ROSI Uncharacterized protein OS=Citrus clementina GN=CICLE_v10018719mg PE=3 SV=1	7062	Cmpd 24749, +MS2(778.6789), 32.5eV, 60.3 min #28649	0	60.2925
27709:2	4	K.GDFADENSATTESDIEETFK.R			1103.47	2	2205.92	2205.93	0	-3.3	126	Specific	278.66	278.66	278.66	9.54	37	>tr|V4VRS8|V4VRS8_9ROSI Uncharacterized protein OS=Citrus clementina GN=CICLE_v10018719mg PE=3 SV=1	7062	Cmpd 27626, +MS2(1103.4652), 36.4eV, 65.2 min #31648	0	65.1788
09397:2	4	R.LVGELNK.S			386.732	2	772.456	772.456	0	-0.6	147	Specific	119.71	36.56	36.56	1.04	37	>tr|V4VRS8|V4VRS8_9ROSI Uncharacterized protein OS=Citrus clementina GN=CICLE_v10018719mg PE=3 SV=1	7062	Cmpd 9482, +MS2(386.7315), 29.5eV, 35.7 min #12805	0	35.7423
31994:2	4	K.SPEEIFDALK.N			574.794	2	1148.58	1148.58	0	-3	154	Specific	160.16	121.27	121.27	3.14	37	>tr|V4VRS8|V4VRS8_9ROSI Uncharacterized protein OS=Citrus clementina GN=CICLE_v10018719mg PE=3 SV=1	7062	Cmpd 31887, +MS2(574.7936), 34.9eV, 73.1 min #36106	0	73.06
32010:2	4	K.SPEEIFDALK.N			574.793	2	1148.58	1148.58	0	-4.4	154	Specific	198.75	122.19	122.19	2.85	37	>tr|V4VRS8|V4VRS8_9ROSI Uncharacterized protein OS=Citrus clementina GN=CICLE_v10018719mg PE=3 SV=1	7062	Cmpd 31903, +MS2(574.7928), 29.2eV, 73.1 min #36123	0	73.1022
31833:2	4	K.SPEEIFDALK.N			574.794	2	1148.58	1148.58	0	-2.3	154	Specific	223.13	100.7	100.7	3.44	37	>tr|V4VRS8|V4VRS8_9ROSI Uncharacterized protein OS=Citrus clementina GN=CICLE_v10018719mg PE=3 SV=1	7062	Cmpd 31726, +MS2(574.7940), 29.2eV, 72.7 min #35937	0	72.7228
31965:2	4	K.SPEEIFDALK.N			574.793	2	1148.58	1148.58	0	-3.7	154	Specific	229.25	132.03	132.03	5.57	37	>tr|V4VRS8|V4VRS8_9ROSI Uncharacterized protein OS=Citrus clementina GN=CICLE_v10018719mg PE=3 SV=1	7062	Cmpd 31858, +MS2(574.7932), 34.9eV, 73.0 min #36076	0	73.0092
31944:2	4	K.SPEEIFDALK.N			574.793	2	1148.58	1148.58	0	-3.4	154	Specific	341.18	163.35	163.35	7.73	37	>tr|V4VRS8|V4VRS8_9ROSI Uncharacterized protein OS=Citrus clementina GN=CICLE_v10018719mg PE=3 SV=1	7062	Cmpd 31837, +MS2(574.7934), 34.9eV, 73.0 min #36054	0	72.9667
31861:2	4	K.SPEEIFDALK.N			574.794	2	1148.58	1148.58	0	-2.9	154	Specific	351.82	206.1	206.1	7.91	37	>tr|V4VRS8|V4VRS8_9ROSI Uncharacterized protein OS=Citrus clementina GN=CICLE_v10018719mg PE=3 SV=1	7062	Cmpd 31754, +MS2(574.7937), 34.9eV, 72.8 min #35966	0	72.7713
31882:2	4	K.SPEEIFDALK.N			574.793	2	1148.58	1148.58	0	-3.1	154	Specific	382.4	196.02	196.02	8.24	37	>tr|V4VRS8|V4VRS8_9ROSI Uncharacterized protein OS=Citrus clementina GN=CICLE_v10018719mg PE=3 SV=1	7062	Cmpd 31775, +MS2(574.7935), 34.9eV, 72.8 min #35988	0	72.8173
31907:2	4	K.SPEEIFDALK.N			574.794	2	1148.58	1148.58	0	-2.7	154	Specific	438.38	190.18	190.18	7.97	37	>tr|V4VRS8|V4VRS8_9ROSI Uncharacterized protein OS=Citrus clementina GN=CICLE_v10018719mg PE=3 SV=1	7062	Cmpd 31800, +MS2(574.7938), 34.9eV, 72.9 min #36014	0	72.8682
31924:2	4	K.SPEEIFDALK.N			574.793	2	1148.58	1148.58	0	-3.4	154	Specific	483.73	198.1	198.1	8.26	37	>tr|V4VRS8|V4VRS8_9ROSI Uncharacterized protein OS=Citrus clementina GN=CICLE_v10018719mg PE=3 SV=1	7062	Cmpd 31817, +MS2(574.7934), 34.9eV, 72.9 min #36033	0	72.9233
22287:3	4	K.DITPDDKQELDEALQR.E			629.308	3	1885.91	1885.91	0	-2.1	201	Specific	359.38	340.39	340.39	7.94	37	>tr|V4VRS8|V4VRS8_9ROSI Uncharacterized protein OS=Citrus clementina GN=CICLE_v10018719mg PE=3 SV=1	7062	Cmpd 22258, +MS2(629.3081), 30.1eV, 56.2 min #26061	0	56.1673
22304:3	4	K.DITPDDKQELDEALQR.E			629.308	3	1885.91	1885.91	0	-2.1	201	Specific	416.8	416.8	416.8	9.22	37	>tr|V4VRS8|V4VRS8_9ROSI Uncharacterized protein OS=Citrus clementina GN=CICLE_v10018719mg PE=3 SV=1	7062	Cmpd 22275, +MS2(629.3081), 35.5eV, 56.2 min #26078	0	56.1762
22248:3	4	K.DITPDDKQELDEALQR.E			629.308	3	1885.91	1885.91	0	-2	201	Specific	508.71	508.71	508.71	9.33	37	>tr|V4VRS8|V4VRS8_9ROSI Uncharacterized protein OS=Citrus clementina GN=CICLE_v10018719mg PE=3 SV=1	7062	Cmpd 22219, +MS2(629.3082), 30.1eV, 56.1 min #26020	0	56.093
14337:2	4	K.QELDEALQR.E			551.277	2	1101.55	1101.55	0	-6.1	208	Specific	124.42	110.31	110.31	2.31	37	>tr|V4VRS8|V4VRS8_9ROSI Uncharacterized protein OS=Citrus clementina GN=CICLE_v10018719mg PE=3 SV=1	7062	Cmpd 14372, +MS2(551.2770), 34.6eV, 43.5 min #17879	0	43.5002
13571:2	4	R.EIQAAFR.T			417.727	2	834.446	834.447	0	-0.7	217	Specific	107.1	68.38	68.38	1.29	37	>tr|V4VRS8|V4VRS8_9ROSI Uncharacterized protein OS=Citrus clementina GN=CICLE_v10018719mg PE=3 SV=1	7062	Cmpd 13618, +MS2(417.7268), 30.7eV, 42.3 min #17095	0	42.2763
13536:2	4	R.EIQAAFR.T			417.727	2	834.446	834.447	0	-1.1	217	Specific	209.2	73.31	73.31	2.01	37	>tr|V4VRS8|V4VRS8_9ROSI Uncharacterized protein OS=Citrus clementina GN=CICLE_v10018719mg PE=3 SV=1	7062	Cmpd 13583, +MS2(417.7266), 30.7eV, 42.2 min #17059	0	42.2272
13502:2	4	R.EIQAAFR.T			417.727	2	834.446	834.447	0	-1.1	217	Specific	238.43	112.99	112.99	3.52	37	>tr|V4VRS8|V4VRS8_9ROSI Uncharacterized protein OS=Citrus clementina GN=CICLE_v10018719mg PE=3 SV=1	7062	Cmpd 13549, +MS2(417.7266), 30.7eV, 42.2 min #17024	0	42.1763
02544:2	4	R.TQPTPQDEM[+15.995]R.A		M[+16]	609.774	2	1218.54	1218.54	0	-0.4	230	Specific	78.56	78.56	78.56	1.84	37	>tr|V4VRS8|V4VRS8_9ROSI Uncharacterized protein OS=Citrus clementina GN=CICLE_v10018719mg PE=3 SV=1	7062	Cmpd 2661, +MS2(609.7743), 35.3eV, 22.8 min #5590	0	22.752
02551:2	4	R.TQPTPQDEM[+15.995]R.A		M[+16]	609.775	2	1218.54	1218.54	0	-0.1	230	Specific	141.07	141.07	141.07	2.84	37	>tr|V4VRS8|V4VRS8_9ROSI Uncharacterized protein OS=Citrus clementina GN=CICLE_v10018719mg PE=3 SV=1	7062	Cmpd 2668, +MS2(609.7746), 35.3eV, 22.8 min #5599	0	22.779
02574:2	4	R.TQPTPQDEM[+15.995]R.A		M[+16]	609.775	2	1218.54	1218.54	0	0.6	230	Specific	149.95	149.95	149.95	3.09	37	>tr|V4VRS8|V4VRS8_9ROSI Uncharacterized protein OS=Citrus clementina GN=CICLE_v10018719mg PE=3 SV=1	7062	Cmpd 2691, +MS2(609.7749), 35.3eV, 22.9 min #5627	0	22.8608
02582:2	4	R.TQPTPQDEM[+15.995]R.A		M[+16]	609.775	2	1218.54	1218.54	0	0.6	230	Specific	151.73	151.73	151.73	3.09	37	>tr|V4VRS8|V4VRS8_9ROSI Uncharacterized protein OS=Citrus clementina GN=CICLE_v10018719mg PE=3 SV=1	7062	Cmpd 2699, +MS2(609.7750), 35.3eV, 22.9 min #5637	0	22.8897
02590:2	4	R.TQPTPQDEM[+15.995]R.A		M[+16]	609.774	2	1218.54	1218.54	0	-0.5	230	Specific	161.31	158.91	158.91	3.41	37	>tr|V4VRS8|V4VRS8_9ROSI Uncharacterized protein OS=Citrus clementina GN=CICLE_v10018719mg PE=3 SV=1	7062	Cmpd 2707, +MS2(609.7743), 35.3eV, 22.9 min #5647	0	22.9182
02600:2	4	R.TQPTPQDEM[+15.995]R.A		M[+16]	609.774	2	1218.54	1218.54	0	-0.9	230	Specific	164.33	164.33	164.33	3.52	37	>tr|V4VRS8|V4VRS8_9ROSI Uncharacterized protein OS=Citrus clementina GN=CICLE_v10018719mg PE=3 SV=1	7062	Cmpd 2717, +MS2(609.7741), 29.8eV, 23.0 min #5659	0	22.9575
02569:2	4	R.TQPTPQDEM[+15.995]R.A		M[+16]	609.775	2	1218.54	1218.54	0	0.1	230	Specific	191.44	191.44	191.44	4.19	37	>tr|V4VRS8|V4VRS8_9ROSI Uncharacterized protein OS=Citrus clementina GN=CICLE_v10018719mg PE=3 SV=1	7062	Cmpd 2686, +MS2(609.7746), 35.3eV, 22.8 min #5621	0	22.8472
02536:2	4	R.TQPTPQDEM[+15.995]R.A		M[+16]	609.774	2	1218.54	1218.54	0	-0.2	230	Specific	206.52	206.52	206.52	3.78	37	>tr|V4VRS8|V4VRS8_9ROSI Uncharacterized protein OS=Citrus clementina GN=CICLE_v10018719mg PE=3 SV=1	7062	Cmpd 2653, +MS2(609.7744), 29.8eV, 22.7 min #5579	0	22.7197
02540:2	4	R.TQPTPQDEM[+15.995]R.A		M[+16]	609.775	2	1218.54	1218.54	0	0.4	230	Specific	206.54	206.54	206.54	4.41	37	>tr|V4VRS8|V4VRS8_9ROSI Uncharacterized protein OS=Citrus clementina GN=CICLE_v10018719mg PE=3 SV=1	7062	Cmpd 2657, +MS2(609.7749), 35.3eV, 22.7 min #5584	0	22.7303
02558:2	4	R.TQPTPQDEM[+15.995]R.A		M[+16]	609.775	2	1218.54	1218.54	0	0.2	230	Specific	301.37	301.37	301.37	7.75	37	>tr|V4VRS8|V4VRS8_9ROSI Uncharacterized protein OS=Citrus clementina GN=CICLE_v10018719mg PE=3 SV=1	7062	Cmpd 2675, +MS2(609.7747), 35.3eV, 22.8 min #5607	0	22.8005
05355:2	4	R.VTPEVTR.D			401.227	2	801.447	801.447	0	0.3	296	Specific	136.39	72.31	72.31	1.33	37	>tr|V4VRS8|V4VRS8_9ROSI Uncharacterized protein OS=Citrus clementina GN=CICLE_v10018719mg PE=3 SV=1	7062	Cmpd 5466, +MS2(401.2270), 30.0eV, 29.3 min #8631	0	29.2933
05329:2	4	R.VTPEVTR.D			401.227	2	801.446	801.447	0	-0.7	296	Specific	188.43	101.81	101.81	1.74	37	>tr|V4VRS8|V4VRS8_9ROSI Uncharacterized protein OS=Citrus clementina GN=CICLE_v10018719mg PE=3 SV=1	7062	Cmpd 5440, +MS2(401.2266), 30.0eV, 29.3 min #8604	0	29.2463
02567:2	4	K.LYQTR.E			340.69	2	680.372	680.373	0	-0.5	378	Specific	115.03	2	2	0.77	37	>tr|V4VRS8|V4VRS8_9ROSI Uncharacterized protein OS=Citrus clementina GN=CICLE_v10018719mg PE=3 SV=1	7062	Cmpd 2684, +MS2(340.6898), 22.4eV, 22.8 min #5617	0	22.8295
40447:2	4	R.AIADGSLLDFLR.Q			645.854	2	1290.7	1290.71	0	-3.6	426	Specific	171.79	171.79	171.79	4.95	37	>tr|V4VRS8|V4VRS8_9ROSI Uncharacterized protein OS=Citrus clementina GN=CICLE_v10018719mg PE=3 SV=1	7062	Cmpd 40300, +MS2(645.8539), 35.8eV, 91.6 min #45020	0	91.5775
40245:2	4	R.AIADGSLLDFLR.Q			645.854	2	1290.7	1290.71	0	-3.8	426	Specific	236.95	235.22	235.22	8.48	37	>tr|V4VRS8|V4VRS8_9ROSI Uncharacterized protein OS=Citrus clementina GN=CICLE_v10018719mg PE=3 SV=1	7062	Cmpd 40098, +MS2(645.8538), 35.8eV, 90.9 min #44792	0	90.9337
40487:2	4	R.AIADGSLLDFLR.Q			645.854	2	1290.7	1290.71	0	-4.1	426	Specific	272.95	203.53	203.53	8.5	37	>tr|V4VRS8|V4VRS8_9ROSI Uncharacterized protein OS=Citrus clementina GN=CICLE_v10018719mg PE=3 SV=1	7062	Cmpd 40340, +MS2(645.8536), 30.3eV, 91.7 min #45063	0	91.68
40207:2	4	R.AIADGSLLDFLR.Q			645.853	2	1290.7	1290.71	0	-4.7	426	Specific	276.72	276.72	276.72	8.69	37	>tr|V4VRS8|V4VRS8_9ROSI Uncharacterized protein OS=Citrus clementina GN=CICLE_v10018719mg PE=3 SV=1	7062	Cmpd 40060, +MS2(645.8532), 30.3eV, 90.9 min #44751	0	90.8488
40224:2	4	R.AIADGSLLDFLR.Q			645.854	2	1290.7	1290.71	0	-4.3	426	Specific	301.84	296.37	296.37	8.88	37	>tr|V4VRS8|V4VRS8_9ROSI Uncharacterized protein OS=Citrus clementina GN=CICLE_v10018719mg PE=3 SV=1	7062	Cmpd 40077, +MS2(645.8535), 35.8eV, 90.9 min #44770	0	90.8858
40463:2	4	R.AIADGSLLDFLR.Q			645.853	2	1290.7	1290.71	0	-4.5	426	Specific	313	280.72	280.72	8.73	37	>tr|V4VRS8|V4VRS8_9ROSI Uncharacterized protein OS=Citrus clementina GN=CICLE_v10018719mg PE=3 SV=1	7062	Cmpd 40316, +MS2(645.8533), 35.8eV, 91.6 min #45038	0	91.6262
40359:2	4	R.AIADGSLLDFLR.Q			645.854	2	1290.7	1290.71	0	-3.2	426	Specific	322.52	316.91	316.91	8.93	37	>tr|V4VRS8|V4VRS8_9ROSI Uncharacterized protein OS=Citrus clementina GN=CICLE_v10018719mg PE=3 SV=1	7062	Cmpd 40212, +MS2(645.8542), 35.8eV, 91.3 min #44924	0	91.3377
40426:2	4	R.AIADGSLLDFLR.Q			645.854	2	1290.7	1290.71	0	-3.5	426	Specific	378.84	378.84	378.84	9.2	37	>tr|V4VRS8|V4VRS8_9ROSI Uncharacterized protein OS=Citrus clementina GN=CICLE_v10018719mg PE=3 SV=1	7062	Cmpd 40279, +MS2(645.8540), 35.8eV, 91.5 min #44997	0	91.5233
40415:2	4	R.AIADGSLLDFLR.Q			645.854	2	1290.7	1290.71	0	-4	426	Specific	406.56	355.74	355.74	9.09	37	>tr|V4VRS8|V4VRS8_9ROSI Uncharacterized protein OS=Citrus clementina GN=CICLE_v10018719mg PE=3 SV=1	7062	Cmpd 40268, +MS2(645.8537), 35.8eV, 91.5 min #44985	0	91.4878
40382:2	4	R.AIADGSLLDFLR.Q			645.854	2	1290.7	1290.71	0	-4	426	Specific	426.9	333.5	333.5	9.01	37	>tr|V4VRS8|V4VRS8_9ROSI Uncharacterized protein OS=Citrus clementina GN=CICLE_v10018719mg PE=3 SV=1	7062	Cmpd 40235, +MS2(645.8536), 35.8eV, 91.4 min #44949	0	91.401
40399:2	4	R.AIADGSLLDFLR.Q			645.854	2	1290.7	1290.71	0	-3.4	426	Specific	459.71	387.22	387.22	10.35	37	>tr|V4VRS8|V4VRS8_9ROSI Uncharacterized protein OS=Citrus clementina GN=CICLE_v10018719mg PE=3 SV=1	7062	Cmpd 40252, +MS2(645.8541), 35.8eV, 91.4 min #44967	0	91.4442
40374:2	4	R.AIADGSLLDFLR.Q			645.854	2	1290.7	1290.71	0	-3.1	426	Specific	493.29	414.19	414.19	10.34	37	>tr|V4VRS8|V4VRS8_9ROSI Uncharacterized protein OS=Citrus clementina GN=CICLE_v10018719mg PE=3 SV=1	7062	Cmpd 40227, +MS2(645.8543), 35.8eV, 91.4 min #44940	0	91.3773
31674:2	4	R.QVSTFGLSLVR.L			603.845	2	1206.68	1206.68	0	-1.7	438	Specific	235.27	223.11	223.11	6.62	37	>tr|V4VRS8|V4VRS8_9ROSI Uncharacterized protein OS=Citrus clementina GN=CICLE_v10018719mg PE=3 SV=1	7062	Cmpd 31567, +MS2(603.8447), 35.2eV, 72.4 min #35769	0	72.3943
31618:2	4	R.QVSTFGLSLVR.L			603.844	2	1206.68	1206.68	0	-2.5	438	Specific	357.74	316.05	316.05	8.31	37	>tr|V4VRS8|V4VRS8_9ROSI Uncharacterized protein OS=Citrus clementina GN=CICLE_v10018719mg PE=3 SV=1	7062	Cmpd 31511, +MS2(603.8442), 29.7eV, 72.3 min #35711	0	72.3
31644:2	4	R.QVSTFGLSLVR.L			603.844	2	1206.68	1206.68	0	-2.3	438	Specific	371	371	371	8.54	37	>tr|V4VRS8|V4VRS8_9ROSI Uncharacterized protein OS=Citrus clementina GN=CICLE_v10018719mg PE=3 SV=1	7062	Cmpd 31537, +MS2(603.8443), 35.2eV, 72.4 min #35738	0	72.3455
31635:2	4	R.QVSTFGLSLVR.L			603.844	2	1206.68	1206.68	0	-2.5	438	Specific	448.99	354.33	354.33	8.43	37	>tr|V4VRS8|V4VRS8_9ROSI Uncharacterized protein OS=Citrus clementina GN=CICLE_v10018719mg PE=3 SV=1	7062	Cmpd 31528, +MS2(603.8442), 29.7eV, 72.3 min #35728	0	72.3097
16182:1	4	R.LDIR.Q			516.314	1	516.314	516.314	0	-0.7	449	Specific	28.22	28.22	28.22	0.07	37	>tr|V4VRS8|V4VRS8_9ROSI Uncharacterized protein OS=Citrus clementina GN=CICLE_v10018719mg PE=3 SV=1	7062	Cmpd 16203, +MS2(516.3136), 28.3eV, 46.4 min #19774	0	46.333
18324:3	4	R.HTDVIDAITK.H			371.536	3	1112.59	1112.59	0	-0.5	458	Specific	60.61	60.61	60.61	1.79	37	>tr|V4VRS8|V4VRS8_9ROSI Uncharacterized protein OS=Citrus clementina GN=CICLE_v10018719mg PE=3 SV=1	7062	Cmpd 18329, +MS2(371.5362), 23.5eV, 49.7 min #21980	0	49.7288
18293:3	4	R.HTDVIDAITK.H			371.536	3	1112.59	1112.59	0	-1.3	458	Specific	77.46	77.46	77.46	2.38	37	>tr|V4VRS8|V4VRS8_9ROSI Uncharacterized protein OS=Citrus clementina GN=CICLE_v10018719mg PE=3 SV=1	7062	Cmpd 18298, +MS2(371.5359), 23.5eV, 49.7 min #21948	0	49.6807
30962:3	4	K.RQEWLLSELSGK.R			482.596	3	1445.77	1445.77	0	-0.9	482	Specific	359.79	359.79	359.79	8.41	37	>tr|V4VRS8|V4VRS8_9ROSI Uncharacterized protein OS=Citrus clementina GN=CICLE_v10018719mg PE=3 SV=1	7062	Cmpd 30859, +MS2(482.5960), 27.4eV, 71.0 min #35025	0	71.0103
35141:2	4	R.QEWLLSELSGK.R			645.338	2	1289.67	1289.67	0	-3.6	483	Specific	314.49	260.36	260.36	8.39	37	>tr|V4VRS8|V4VRS8_9ROSI Uncharacterized protein OS=Citrus clementina GN=CICLE_v10018719mg PE=3 SV=1	7062	Cmpd 35018, +MS2(645.3381), 35.7eV, 79.1 min #39389	0	79.1217
22753:3	4	K.RPLFGPDLPK.T			380.557	3	1139.66	1139.66	0	-1.4	494	Specific	55.44	55.44	55.44	2.1	37	>tr|V4VRS8|V4VRS8_9ROSI Uncharacterized protein OS=Citrus clementina GN=CICLE_v10018719mg PE=3 SV=1	7062	Cmpd 22720, +MS2(380.5567), 23.8eV, 56.9 min #26540	0	56.8948
22778:3	4	K.RPLFGPDLPK.T			380.557	3	1139.66	1139.66	0	-0.2	494	Specific	75.82	69.4	69.4	2.06	37	>tr|V4VRS8|V4VRS8_9ROSI Uncharacterized protein OS=Citrus clementina GN=CICLE_v10018719mg PE=3 SV=1	7062	Cmpd 22743, +MS2(380.5571), 23.8eV, 57.0 min #26564	0	56.9375
22806:3	4	K.RPLFGPDLPK.T			380.557	3	1139.66	1139.66	0	-0.7	494	Specific	216.09	111.04	111.04	3.73	37	>tr|V4VRS8|V4VRS8_9ROSI Uncharacterized protein OS=Citrus clementina GN=CICLE_v10018719mg PE=3 SV=1	7062	Cmpd 22771, +MS2(380.5570), 23.8eV, 57.0 min #26593	0	56.9817
23470:2	4	R.VVPLFEK.L			416.252	2	831.496	831.497	0	-1.4	557	Specific	57.07	57.07	57.07	1.27	37	>tr|V4VRS8|V4VRS8_9ROSI Uncharacterized protein OS=Citrus clementina GN=CICLE_v10018719mg PE=3 SV=1	7062	Cmpd 23425, +MS2(416.2518), 30.7eV, 58.1 min #27276	0	58.1393
23412:2	4	R.VVPLFEK.L			416.252	2	831.497	831.497	0	0	557	Specific	67.6	67.31	67.31	1.29	37	>tr|V4VRS8|V4VRS8_9ROSI Uncharacterized protein OS=Citrus clementina GN=CICLE_v10018719mg PE=3 SV=1	7062	Cmpd 23367, +MS2(416.2524), 30.7eV, 58.0 min #27215	0	58.0288
26282:2	4	K.LADLEAAPAALAR.L			641.359	2	1281.71	1281.72	0	-4.4	564	Specific	211.99	211.99	211.99	6.01	37	>tr|V4VRS8|V4VRS8_9ROSI Uncharacterized protein OS=Citrus clementina GN=CICLE_v10018719mg PE=3 SV=1	7062	Cmpd 26211, +MS2(641.3588), 35.7eV, 62.8 min #30172	0	62.7628
26247:2	4	K.LADLEAAPAALAR.L			641.36	2	1281.71	1281.72	0	-3.3	564	Specific	321.41	275.56	275.56	8.73	37	>tr|V4VRS8|V4VRS8_9ROSI Uncharacterized protein OS=Citrus clementina GN=CICLE_v10018719mg PE=3 SV=1	7062	Cmpd 26176, +MS2(641.3596), 35.7eV, 62.7 min #30136	0	62.7137
26114:2	4	K.LADLEAAPAALAR.L			641.36	2	1281.71	1281.72	0	-2.4	564	Specific	344.84	344.84	344.84	8.73	37	>tr|V4VRS8|V4VRS8_9ROSI Uncharacterized protein OS=Citrus clementina GN=CICLE_v10018719mg PE=3 SV=1	7062	Cmpd 26043, +MS2(641.3602), 35.7eV, 62.5 min #29997	0	62.4808
26208:2	4	K.LADLEAAPAALAR.L			641.36	2	1281.71	1281.72	0	-2.8	564	Specific	440.73	391.98	391.98	10.04	37	>tr|V4VRS8|V4VRS8_9ROSI Uncharacterized protein OS=Citrus clementina GN=CICLE_v10018719mg PE=3 SV=1	7062	Cmpd 26137, +MS2(641.3599), 35.7eV, 62.7 min #30096	0	62.6592
26143:2	4	K.LADLEAAPAALAR.L			641.36	2	1281.71	1281.72	0	-2	564	Specific	518.16	475.89	475.89	10.15	37	>tr|V4VRS8|V4VRS8_9ROSI Uncharacterized protein OS=Citrus clementina GN=CICLE_v10018719mg PE=3 SV=1	7062	Cmpd 26072, +MS2(641.3604), 35.7eV, 62.5 min #30027	0	62.5265
26158:2	4	K.LADLEAAPAALAR.L			641.36	2	1281.71	1281.72	0	-2.3	564	Specific	557.69	534.38	534.38	10.25	37	>tr|V4VRS8|V4VRS8_9ROSI Uncharacterized protein OS=Citrus clementina GN=CICLE_v10018719mg PE=3 SV=1	7062	Cmpd 26087, +MS2(641.3602), 35.7eV, 62.6 min #30043	0	62.5557
32391:2	4	R.LFSVDWYR.N			543.273	2	1085.54	1085.54	0	-2.7	577	Specific	113.74	113.74	113.74	2.42	37	>tr|V4VRS8|V4VRS8_9ROSI Uncharacterized protein OS=Citrus clementina GN=CICLE_v10018719mg PE=3 SV=1	7062	Cmpd 32280, +MS2(543.2729), 34.5eV, 73.8 min #36516	0	73.8005
32498:2	4	R.LFSVDWYR.N			543.273	2	1085.54	1085.54	0	-2.6	577	Specific	125.45	73.18	73.18	2.31	37	>tr|V4VRS8|V4VRS8_9ROSI Uncharacterized protein OS=Citrus clementina GN=CICLE_v10018719mg PE=3 SV=1	7062	Cmpd 32385, +MS2(543.2729), 34.5eV, 74.0 min #36624	0	73.9502
32465:2	4	R.LFSVDWYR.N			543.273	2	1085.54	1085.54	0	-2.8	577	Specific	189.69	147.14	147.14	3.42	37	>tr|V4VRS8|V4VRS8_9ROSI Uncharacterized protein OS=Citrus clementina GN=CICLE_v10018719mg PE=3 SV=1	7062	Cmpd 32352, +MS2(543.2729), 34.5eV, 73.9 min #36590	0	73.9042
32436:2	4	R.LFSVDWYR.N			543.273	2	1085.54	1085.54	0	-3	577	Specific	218.42	119.42	119.42	3.45	37	>tr|V4VRS8|V4VRS8_9ROSI Uncharacterized protein OS=Citrus clementina GN=CICLE_v10018719mg PE=3 SV=1	7062	Cmpd 32323, +MS2(543.2727), 34.5eV, 73.9 min #36560	0	73.8597
13097:2	4	K.QEVM[+15.995]IGYSDSGK.D		M[+16]	665.303	2	1329.6	1329.6	0	-0.6	591	Specific	223.39	223.39	223.39	4.62	37	>tr|V4VRS8|V4VRS8_9ROSI Uncharacterized protein OS=Citrus clementina GN=CICLE_v10018719mg PE=3 SV=1	7062	Cmpd 13144, +MS2(665.3028), 36.0eV, 41.5 min #16603	0	41.5167
13053:2	4	K.QEVM[+15.995]IGYSDSGK.D		M[+16]	665.303	2	1329.6	1329.6	0	-0.6	591	Specific	321.98	292.56	292.56	7.97	37	>tr|V4VRS8|V4VRS8_9ROSI Uncharacterized protein OS=Citrus clementina GN=CICLE_v10018719mg PE=3 SV=1	7062	Cmpd 13102, +MS2(665.3028), 36.0eV, 41.5 min #16560	0	41.4632
13006:2	4	K.QEVM[+15.995]IGYSDSGK.D		M[+16]	665.303	2	1329.6	1329.6	0	0	591	Specific	465.95	421.08	421.08	9.59	37	>tr|V4VRS8|V4VRS8_9ROSI Uncharacterized protein OS=Citrus clementina GN=CICLE_v10018719mg PE=3 SV=1	7062	Cmpd 13055, +MS2(665.3032), 36.0eV, 41.4 min #16512	0	41.4053
28004:2	4	R.FSAAWQLYK.A			557.289	2	1113.57	1113.57	0	-2.2	607	Specific	210.71	146.86	146.86	3.5	37	>tr|V4VRS8|V4VRS8_9ROSI Uncharacterized protein OS=Citrus clementina GN=CICLE_v10018719mg PE=3 SV=1	7062	Cmpd 27920, +MS2(557.2888), 34.7eV, 65.7 min #31955	0	65.7205
26740:4	4	R.GGGPTHLAILSQPPDTIHGSLR.V			556.8	4	2224.18	2224.18	0	-1.9	644	Specific	84.53	84.53	84.53	3.41	37	>tr|V4VRS8|V4VRS8_9ROSI Uncharacterized protein OS=Citrus clementina GN=CICLE_v10018719mg PE=3 SV=1	7062	Cmpd 26663, +MS2(556.8002), 28.9eV, 63.5 min #30643	0	63.5025
26701:4	4	R.GGGPTHLAILSQPPDTIHGSLR.V			556.801	4	2224.18	2224.18	0	-0.5	644	Specific	326.69	326.69	326.69	9.07	37	>tr|V4VRS8|V4VRS8_9ROSI Uncharacterized protein OS=Citrus clementina GN=CICLE_v10018719mg PE=3 SV=1	7062	Cmpd 26624, +MS2(556.8010), 28.9eV, 63.5 min #30603	0	63.4522
26634:4	4	R.GGGPTHLAILSQPPDTIHGSLR.V			556.801	4	2224.18	2224.18	0	-1.4	644	Specific	372.87	372.87	372.87	9.77	37	>tr|V4VRS8|V4VRS8_9ROSI Uncharacterized protein OS=Citrus clementina GN=CICLE_v10018719mg PE=3 SV=1	7062	Cmpd 26559, +MS2(556.8005), 28.9eV, 63.4 min #30536	0	63.3548
26667:4	4	R.GGGPTHLAILSQPPDTIHGSLR.V			556.801	4	2224.18	2224.18	0	-1.2	644	Specific	445.86	445.86	445.86	10.91	37	>tr|V4VRS8|V4VRS8_9ROSI Uncharacterized protein OS=Citrus clementina GN=CICLE_v10018719mg PE=3 SV=1	7062	Cmpd 26590, +MS2(556.8006), 28.9eV, 63.4 min #30568	0	63.402
21366:2	4	R.FVEYFR.L			430.718	2	860.428	860.43	0	-2	734	Specific	72.51	25.95	25.95	1.07	37	>tr|V4VRS8|V4VRS8_9ROSI Uncharacterized protein OS=Citrus clementina GN=CICLE_v10018719mg PE=3 SV=1	7062	Cmpd 21349, +MS2(430.7178), 31.2eV, 54.7 min #25115	0	54.692
21401:2	4	R.FVEYFR.L			430.718	2	860.428	860.43	0	-1.9	734	Specific	86.85	36.79	36.79	1.14	37	>tr|V4VRS8|V4VRS8_9ROSI Uncharacterized protein OS=Citrus clementina GN=CICLE_v10018719mg PE=3 SV=1	7062	Cmpd 21382, +MS2(430.7179), 31.2eV, 54.8 min #25149	0	54.7388
21297:2	4	R.FVEYFR.L			430.718	2	860.429	860.43	0	-1.1	734	Specific	123.37	0.93	0.93	1.05	37	>tr|V4VRS8|V4VRS8_9ROSI Uncharacterized protein OS=Citrus clementina GN=CICLE_v10018719mg PE=3 SV=1	7062	Cmpd 21282, +MS2(430.7182), 31.2eV, 54.6 min #25046	0	54.587
21340:2	4	R.FVEYFR.L			430.718	2	860.429	860.43	0	-1.7	734	Specific	134.27	45.47	45.47	1.42	37	>tr|V4VRS8|V4VRS8_9ROSI Uncharacterized protein OS=Citrus clementina GN=CICLE_v10018719mg PE=3 SV=1	7062	Cmpd 21323, +MS2(430.7180), 31.2eV, 54.7 min #25088	0	54.6473
20814:2	4	R.LATPELEYGR.M			574.799	2	1148.59	1148.59	0	-2.7	740	Specific	176.95	112.81	112.81	3.18	37	>tr|V4VRS8|V4VRS8_9ROSI Uncharacterized protein OS=Citrus clementina GN=CICLE_v10018719mg PE=3 SV=1	7062	Cmpd 20801, +MS2(574.7994), 34.9eV, 53.8 min #24547	0	53.826
20719:2	4	R.LATPELEYGR.M			574.8	2	1148.59	1148.59	0	-2.2	740	Specific	294.88	178.85	178.85	5.54	37	>tr|V4VRS8|V4VRS8_9ROSI Uncharacterized protein OS=Citrus clementina GN=CICLE_v10018719mg PE=3 SV=1	7062	Cmpd 20708, +MS2(574.7997), 34.9eV, 53.7 min #24450	0	53.6767
20768:2	4	R.LATPELEYGR.M			574.8	2	1148.59	1148.59	0	-1.8	740	Specific	300.16	224.22	224.22	6.99	37	>tr|V4VRS8|V4VRS8_9ROSI Uncharacterized protein OS=Citrus clementina GN=CICLE_v10018719mg PE=3 SV=1	7062	Cmpd 20757, +MS2(574.7999), 34.9eV, 53.8 min #24501	0	53.7523
20676:2	4	R.LATPELEYGR.M			574.8	2	1148.59	1148.59	0	-2	740	Specific	307.62	170.51	170.51	4.39	37	>tr|V4VRS8|V4VRS8_9ROSI Uncharacterized protein OS=Citrus clementina GN=CICLE_v10018719mg PE=3 SV=1	7062	Cmpd 20665, +MS2(574.7998), 29.2eV, 53.6 min #24405	0	53.593
20706:2	4	R.LATPELEYGR.M			574.8	2	1148.59	1148.59	0	-1.5	740	Specific	324.58	227.99	227.99	6.84	37	>tr|V4VRS8|V4VRS8_9ROSI Uncharacterized protein OS=Citrus clementina GN=CICLE_v10018719mg PE=3 SV=1	7062	Cmpd 20695, +MS2(574.8001), 29.2eV, 53.7 min #24436	0	53.6432
08849:3	4	R.KPSGGIESLR.A			348.533	3	1043.58	1043.58	0	0.5	760	Specific	120.63	62.14	62.14	2.29	37	>tr|V4VRS8|V4VRS8_9ROSI Uncharacterized protein OS=Citrus clementina GN=CICLE_v10018719mg PE=3 SV=1	7062	Cmpd 8938, +MS2(348.5332), 22.7eV, 34.9 min #12239	0	34.8482
08871:3	4	R.KPSGGIESLR.A			348.533	3	1043.58	1043.58	0	0.3	760	Specific	191.29	170.63	170.63	3.62	37	>tr|V4VRS8|V4VRS8_9ROSI Uncharacterized protein OS=Citrus clementina GN=CICLE_v10018719mg PE=3 SV=1	7062	Cmpd 8960, +MS2(348.5331), 22.7eV, 34.9 min #12262	0	34.889
42802:2	4	R.AIPWIFAWTQTR.F			745.399	2	1489.79	1489.8	0	-3.5	770	Specific	133.68	133.68	133.68	3.58	37	>tr|V4VRS8|V4VRS8_9ROSI Uncharacterized protein OS=Citrus clementina GN=CICLE_v10018719mg PE=3 SV=1	7062	Cmpd 42655, +MS2(745.3985), 31.9eV, 98.7 min #47666	0	98.7013
42783:2	4	R.AIPWIFAWTQTR.F			745.398	2	1489.79	1489.8	0	-4.6	770	Specific	220.47	220.47	220.47	5.88	37	>tr|V4VRS8|V4VRS8_9ROSI Uncharacterized protein OS=Citrus clementina GN=CICLE_v10018719mg PE=3 SV=1	7062	Cmpd 42636, +MS2(745.3977), 36.9eV, 98.6 min #47644	0	98.642
42791:2	4	R.AIPWIFAWTQTR.F			745.398	2	1489.79	1489.8	0	-4.9	770	Specific	292.68	292.68	292.68	8.75	37	>tr|V4VRS8|V4VRS8_9ROSI Uncharacterized protein OS=Citrus clementina GN=CICLE_v10018719mg PE=3 SV=1	7062	Cmpd 42644, +MS2(745.3975), 31.9eV, 98.7 min #47654	0	98.6672
32648:2	4	K.IAALYDQLLVSK.D			667.388	2	1333.77	1333.77	0	-2.8	836	Specific	280.33	280.33	280.33	8.39	37	>tr|V4VRS8|V4VRS8_9ROSI Uncharacterized protein OS=Citrus clementina GN=CICLE_v10018719mg PE=3 SV=1	7062	Cmpd 32535, +MS2(667.3881), 36.0eV, 74.2 min #36780	0	74.2215
32631:2	4	K.IAALYDQLLVSK.D			667.388	2	1333.77	1333.77	0	-3.5	836	Specific	316.92	316.92	316.92	8.93	37	>tr|V4VRS8|V4VRS8_9ROSI Uncharacterized protein OS=Citrus clementina GN=CICLE_v10018719mg PE=3 SV=1	7062	Cmpd 32518, +MS2(667.3876), 36.0eV, 74.2 min #36762	0	74.1847
32560:2	4	K.IAALYDQLLVSK.D			667.388	2	1333.77	1333.77	0	-3.3	836	Specific	386.36	380.42	380.42	10.31	37	>tr|V4VRS8|V4VRS8_9ROSI Uncharacterized protein OS=Citrus clementina GN=CICLE_v10018719mg PE=3 SV=1	7062	Cmpd 32447, +MS2(667.3877), 36.0eV, 74.1 min #36688	0	74.047
32599:2	4	K.IAALYDQLLVSK.D			667.388	2	1333.77	1333.77	0	-3	836	Specific	419.12	368.74	368.74	9.22	37	>tr|V4VRS8|V4VRS8_9ROSI Uncharacterized protein OS=Citrus clementina GN=CICLE_v10018719mg PE=3 SV=1	7062	Cmpd 32486, +MS2(667.3879), 36.0eV, 74.1 min #36729	0	74.1338
32581:2	4	K.IAALYDQLLVSK.D			667.388	2	1333.77	1333.77	0	-3.1	836	Specific	460.49	395.64	395.64	10.35	37	>tr|V4VRS8|V4VRS8_9ROSI Uncharacterized protein OS=Citrus clementina GN=CICLE_v10018719mg PE=3 SV=1	7062	Cmpd 32468, +MS2(667.3879), 36.0eV, 74.1 min #36710	0	74.0932
30068:2	4	K.DLWSFGEK.L			491.236	2	981.465	981.468	0	-2.6	848	Specific	123.46	105.14	105.14	2.32	37	>tr|V4VRS8|V4VRS8_9ROSI Uncharacterized protein OS=Citrus clementina GN=CICLE_v10018719mg PE=3 SV=1	7062	Cmpd 29965, +MS2(491.2361), 33.6eV, 69.3 min #34089	0	69.3273
30030:2	4	K.DLWSFGEK.L			491.236	2	981.465	981.468	0	-3	848	Specific	138.2	120.15	120.15	2.67	37	>tr|V4VRS8|V4VRS8_9ROSI Uncharacterized protein OS=Citrus clementina GN=CICLE_v10018719mg PE=3 SV=1	7062	Cmpd 29927, +MS2(491.2360), 33.6eV, 69.3 min #34049	0	69.2507
29987:2	4	K.DLWSFGEK.L			491.236	2	981.465	981.468	0	-2.9	848	Specific	163.54	61.31	61.31	1.91	37	>tr|V4VRS8|V4VRS8_9ROSI Uncharacterized protein OS=Citrus clementina GN=CICLE_v10018719mg PE=3 SV=1	7062	Cmpd 29884, +MS2(491.2360), 33.6eV, 69.2 min #34005	0	69.19
29958:2	4	K.DLWSFGEK.L			491.236	2	981.465	981.468	0	-2.4	848	Specific	169.47	96.58	96.58	2.45	37	>tr|V4VRS8|V4VRS8_9ROSI Uncharacterized protein OS=Citrus clementina GN=CICLE_v10018719mg PE=3 SV=1	7062	Cmpd 29855, +MS2(491.2363), 27.7eV, 69.2 min #33975	0	69.146
02943:2	4	R.VNYEETK.G			441.714	2	882.421	882.42	0	0.4	858	Specific	79.38	79.38	79.38	1.29	37	>tr|V4VRS8|V4VRS8_9ROSI Uncharacterized protein OS=Citrus clementina GN=CICLE_v10018719mg PE=3 SV=1	7062	Cmpd 3060, +MS2(441.7140), 31.7eV, 24.3 min #6089	0	24.3068
02963:2	4	R.VNYEETK.G			441.713	2	882.419	882.42	0	-1	858	Specific	102.76	98.88	98.88	1.59	37	>tr|V4VRS8|V4VRS8_9ROSI Uncharacterized protein OS=Citrus clementina GN=CICLE_v10018719mg PE=3 SV=1	7062	Cmpd 3080, +MS2(441.7134), 31.7eV, 24.4 min #6111	0	24.3552
28613:2	4	K.DLLEGDPYLK.Q			581.801	2	1162.6	1162.6	0	-3.2	875	Specific	94.5	85.45	85.45	2.55	37	>tr|V4VRS8|V4VRS8_9ROSI Uncharacterized protein OS=Citrus clementina GN=CICLE_v10018719mg PE=3 SV=1	7062	Cmpd 28522, +MS2(581.8013), 35.0eV, 66.8 min #32583	0	66.7695
28576:2	4	K.DLLEGDPYLK.Q			581.801	2	1162.6	1162.6	0	-2.9	875	Specific	98.44	25.16	25.16	1.84	37	>tr|V4VRS8|V4VRS8_9ROSI Uncharacterized protein OS=Citrus clementina GN=CICLE_v10018719mg PE=3 SV=1	7062	Cmpd 28485, +MS2(581.8014), 35.0eV, 66.7 min #32545	0	66.721
28535:2	4	K.DLLEGDPYLK.Q			581.801	2	1162.6	1162.6	0	-3.2	875	Specific	189.71	26.27	26.27	2.99	37	>tr|V4VRS8|V4VRS8_9ROSI Uncharacterized protein OS=Citrus clementina GN=CICLE_v10018719mg PE=3 SV=1	7062	Cmpd 28444, +MS2(581.8013), 35.0eV, 66.7 min #32503	0	66.6648
28507:2	4	K.DLLEGDPYLK.Q			581.802	2	1162.6	1162.6	0	-2.1	875	Specific	280.68	71	71	6.11	37	>tr|V4VRS8|V4VRS8_9ROSI Uncharacterized protein OS=Citrus clementina GN=CICLE_v10018719mg PE=3 SV=1	7062	Cmpd 28416, +MS2(581.8019), 35.0eV, 66.6 min #32473	0	66.5988
28475:2	4	K.DLLEGDPYLK.Q			581.802	2	1162.6	1162.6	0	-2.3	875	Specific	300.14	94.81	94.81	6.41	37	>tr|V4VRS8|V4VRS8_9ROSI Uncharacterized protein OS=Citrus clementina GN=CICLE_v10018719mg PE=3 SV=1	7062	Cmpd 28384, +MS2(581.8018), 35.0eV, 66.6 min #32440	0	66.5488
17786:3	4	R.EIM[+15.995]ESESVKPADELVK.L		M[+16]	607.304	3	1819.9	1819.9	0	-1.6	924	Specific	284.33	284.33	284.33	8.64	37	>tr|V4VRS8|V4VRS8_9ROSI Uncharacterized protein OS=Citrus clementina GN=CICLE_v10018719mg PE=3 SV=1	7062	Cmpd 17793, +MS2(607.3036), 29.7eV, 48.9 min #21425	0	48.868
17812:3	4	R.EIM[+15.995]ESESVKPADELVK.L		M[+16]	607.304	3	1819.9	1819.9	0	-1	924	Specific	295.81	295.81	295.81	8.31	37	>tr|V4VRS8|V4VRS8_9ROSI Uncharacterized protein OS=Citrus clementina GN=CICLE_v10018719mg PE=3 SV=1	7062	Cmpd 17819, +MS2(607.3040), 29.7eV, 48.9 min #21452	0	48.9093
17754:3	4	R.EIM[+15.995]ESESVKPADELVK.L		M[+16]	607.304	3	1819.9	1819.9	0	-0.8	924	Specific	389.53	389.53	389.53	9.77	37	>tr|V4VRS8|V4VRS8_9ROSI Uncharacterized protein OS=Citrus clementina GN=CICLE_v10018719mg PE=3 SV=1	7062	Cmpd 17761, +MS2(607.3041), 29.7eV, 48.8 min #21392	0	48.8183
11863:3	5	R.VEIIANDQGNR.T			410.214	3	1228.63	1228.63	0	-0.3	29	Specific	40.13	40.13	40.13	2.3	27	>tr|V4UFD6|V4UFD6_9ROSI Uncharacterized protein OS=Citrus clementina GN=CICLE_v10027981mg PE=3 SV=1	16869	Cmpd 11914, +MS2(410.2141), 24.9eV, 39.7 min #15332	0	39.6525
11960:2	5	R.VEIIANDQGNR.T			614.817	2	1228.63	1228.63	0	-0.9	29	Specific	218.68	162.89	162.89	4.4	27	>tr|V4UFD6|V4UFD6_9ROSI Uncharacterized protein OS=Citrus clementina GN=CICLE_v10027981mg PE=3 SV=1	16869	Cmpd 12011, +MS2(614.8171), 35.4eV, 39.8 min #15432	0	39.7982
11921:2	5	R.VEIIANDQGNR.T			614.817	2	1228.63	1228.63	0	-0.7	29	Specific	335.54	289.84	289.84	7.63	27	>tr|V4UFD6|V4UFD6_9ROSI Uncharacterized protein OS=Citrus clementina GN=CICLE_v10027981mg PE=3 SV=1	16869	Cmpd 11972, +MS2(614.8172), 35.4eV, 39.8 min #15392	0	39.7453
11818:2	5	R.VEIIANDQGNR.T			614.817	2	1228.63	1228.63	0	-1.2	29	Specific	435.02	345.18	345.18	8.43	27	>tr|V4UFD6|V4UFD6_9ROSI Uncharacterized protein OS=Citrus clementina GN=CICLE_v10027981mg PE=3 SV=1	16869	Cmpd 11869, +MS2(614.8169), 35.4eV, 39.6 min #15286	0	39.5953
11844:2	5	R.VEIIANDQGNR.T			614.817	2	1228.63	1228.63	0	-0.6	29	Specific	471.52	385.54	385.54	9.23	27	>tr|V4UFD6|V4UFD6_9ROSI Uncharacterized protein OS=Citrus clementina GN=CICLE_v10027981mg PE=3 SV=1	16869	Cmpd 11895, +MS2(614.8173), 35.4eV, 39.6 min #15313	0	39.6373
11882:2	5	R.VEIIANDQGNR.T			614.817	2	1228.63	1228.63	0	-0.2	29	Specific	474.76	445.5	445.5	9.21	27	>tr|V4UFD6|V4UFD6_9ROSI Uncharacterized protein OS=Citrus clementina GN=CICLE_v10027981mg PE=3 SV=1	16869	Cmpd 11933, +MS2(614.8175), 35.4eV, 39.7 min #15352	0	39.6932
22237:2	5	R.TTPSYVAFTDTER.L			744.353	2	1487.7	1487.7	0	-2.2	40	Specific	248.16	248.16	248.16	6.86	27	>tr|V4UFD6|V4UFD6_9ROSI Uncharacterized protein OS=Citrus clementina GN=CICLE_v10027981mg PE=3 SV=1	16869	Cmpd 22208, +MS2(744.3526), 36.9eV, 56.1 min #26008	0	56.0605
22045:2	5	R.TTPSYVAFTDTER.L			744.352	2	1487.7	1487.7	0	-2.4	40	Specific	361.89	310.31	310.31	8.6	27	>tr|V4UFD6|V4UFD6_9ROSI Uncharacterized protein OS=Citrus clementina GN=CICLE_v10027981mg PE=3 SV=1	16869	Cmpd 22020, +MS2(744.3524), 36.9eV, 55.8 min #25814	0	55.7863
22148:2	5	R.TTPSYVAFTDTER.L			744.352	2	1487.7	1487.7	0	-2.6	40	Specific	432.28	383.38	383.38	10.04	27	>tr|V4UFD6|V4UFD6_9ROSI Uncharacterized protein OS=Citrus clementina GN=CICLE_v10027981mg PE=3 SV=1	16869	Cmpd 22119, +MS2(744.3523), 36.9eV, 55.9 min #25916	0	55.9297
22113:2	5	R.TTPSYVAFTDTER.L			744.353	2	1487.7	1487.7	0	-1.8	40	Specific	451.71	407.48	407.48	10.04	27	>tr|V4UFD6|V4UFD6_9ROSI Uncharacterized protein OS=Citrus clementina GN=CICLE_v10027981mg PE=3 SV=1	16869	Cmpd 22084, +MS2(744.3530), 36.9eV, 55.9 min #25880	0	55.88
19017:2	5	K.NQVAM[+15.995]NPTNTVFDAK.R		M[+16]	833.397	2	1665.79	1665.79	0	-1.9	60	Specific	385.52	383.17	383.17	10.21	27	>tr|V4UFD6|V4UFD6_9ROSI Uncharacterized protein OS=Citrus clementina GN=CICLE_v10027981mg PE=3 SV=1	16869	Cmpd 19014, +MS2(833.3971), 38.0eV, 50.9 min #22693	0	50.9028
19063:2	5	K.NQVAM[+15.995]NPTNTVFDAK.R		M[+16]	833.397	2	1665.79	1665.79	0	-2.3	60	Specific	392.47	308.14	308.14	8.85	27	>tr|V4UFD6|V4UFD6_9ROSI Uncharacterized protein OS=Citrus clementina GN=CICLE_v10027981mg PE=3 SV=1	16869	Cmpd 19060, +MS2(833.3967), 38.0eV, 51.0 min #22740	0	50.9647
18991:2	5	K.NQVAM[+15.995]NPTNTVFDAK.R		M[+16]	833.395	2	1665.78	1665.79	0	-4.2	60	Specific	481.27	462.79	462.79	10.53	27	>tr|V4UFD6|V4UFD6_9ROSI Uncharacterized protein OS=Citrus clementina GN=CICLE_v10027981mg PE=3 SV=1	16869	Cmpd 18988, +MS2(833.3951), 33.3eV, 50.9 min #22666	0	50.8628
09171:2	5	R.FSDPSVQSDM[+15.995]K.L		M[+16]	628.776	2	1256.55	1256.55	0	-0.8	81	Specific	32.09	32.09	32.09	1.58	27	>tr|V4UFD6|V4UFD6_9ROSI Uncharacterized protein OS=Citrus clementina GN=CICLE_v10027981mg PE=3 SV=1	16869	Cmpd 9260, +MS2(628.7763), 35.5eV, 35.4 min #12573	0	35.3755
08972:2	5	R.FSDPSVQSDM[+15.995]K.L		M[+16]	628.777	2	1256.55	1256.55	0	0.1	81	Specific	136.66	136.66	136.66	2.84	27	>tr|V4UFD6|V4UFD6_9ROSI Uncharacterized protein OS=Citrus clementina GN=CICLE_v10027981mg PE=3 SV=1	16869	Cmpd 9061, +MS2(628.7768), 35.5eV, 35.1 min #12367	0	35.062
09124:2	5	R.FSDPSVQSDM[+15.995]K.L		M[+16]	628.777	2	1256.55	1256.55	0	-0.4	81	Specific	244.71	244.71	244.71	5.76	27	>tr|V4UFD6|V4UFD6_9ROSI Uncharacterized protein OS=Citrus clementina GN=CICLE_v10027981mg PE=3 SV=1	16869	Cmpd 9213, +MS2(628.7766), 35.5eV, 35.3 min #12525	0	35.3208
09094:2	5	R.FSDPSVQSDM[+15.995]K.L		M[+16]	628.777	2	1256.55	1256.55	0	-0.4	81	Specific	318.74	272.65	272.65	6.73	27	>tr|V4UFD6|V4UFD6_9ROSI Uncharacterized protein OS=Citrus clementina GN=CICLE_v10027981mg PE=3 SV=1	16869	Cmpd 9183, +MS2(628.7765), 35.5eV, 35.3 min #12494	0	35.2777
10120:2	5	R.FSDPSVQSDM[+31.990]K.L		M[+32]	636.774	2	1272.54	1272.54	0	0.3	81	Specific	321.3	265.06	265.06	7.62	27	>tr|V4UFD6|V4UFD6_9ROSI Uncharacterized protein OS=Citrus clementina GN=CICLE_v10027981mg PE=3 SV=1	16869	Cmpd 10193, +MS2(636.7744), 35.6eV, 36.9 min #13543	0	36.865
09016:2	5	R.FSDPSVQSDM[+15.995]K.L		M[+16]	628.777	2	1256.55	1256.55	0	-0.1	81	Specific	325.35	325.35	325.35	7.8	27	>tr|V4UFD6|V4UFD6_9ROSI Uncharacterized protein OS=Citrus clementina GN=CICLE_v10027981mg PE=3 SV=1	16869	Cmpd 9105, +MS2(628.7767), 35.5eV, 35.2 min #12413	0	35.1468
09001:2	5	R.FSDPSVQSDM[+15.995]K.L		M[+16]	628.776	2	1256.55	1256.55	0	-0.8	81	Specific	343.16	335.21	335.21	7.83	27	>tr|V4UFD6|V4UFD6_9ROSI Uncharacterized protein OS=Citrus clementina GN=CICLE_v10027981mg PE=3 SV=1	16869	Cmpd 9090, +MS2(628.7763), 35.5eV, 35.1 min #12397	0	35.1088
09063:2	5	R.FSDPSVQSDM[+15.995]K.L		M[+16]	628.776	2	1256.55	1256.55	0	-0.6	81	Specific	402.59	402.59	402.59	9.21	27	>tr|V4UFD6|V4UFD6_9ROSI Uncharacterized protein OS=Citrus clementina GN=CICLE_v10027981mg PE=3 SV=1	16869	Cmpd 9152, +MS2(628.7764), 35.5eV, 35.2 min #12462	0	35.2292
30919:2	5	K.LWPFK.V			345.701	2	690.395	690.397	0	-3.5	92	Specific	66.35	1.2	1.2	1.07	27	>tr|V4UFD6|V4UFD6_9ROSI Uncharacterized protein OS=Citrus clementina GN=CICLE_v10027981mg PE=3 SV=1	16869	Cmpd 30816, +MS2(345.7011), 22.6eV, 70.9 min #34979	0	70.9098
19905:3	5	K.VIAGAGDKPM[+15.995]IVVNYK.G		M[+16]	564.311	3	1690.92	1690.92	0	-1	97	Specific	42.32	34.7	34.7	2.3	27	>tr|V4UFD6|V4UFD6_9ROSI Uncharacterized protein OS=Citrus clementina GN=CICLE_v10027981mg PE=3 SV=1	16869	Cmpd 19898, +MS2(564.3108), 29.0eV, 52.4 min #23611	0	52.387
19888:3	5	K.VIAGAGDKPM[+15.995]IVVNYK.G		M[+16]	564.31	3	1690.92	1690.92	0	-2.1	97	Specific	217.03	217.03	217.03	5.77	27	>tr|V4UFD6|V4UFD6_9ROSI Uncharacterized protein OS=Citrus clementina GN=CICLE_v10027981mg PE=3 SV=1	16869	Cmpd 19881, +MS2(564.3102), 29.0eV, 52.4 min #23593	0	52.3563
19836:3	5	K.VIAGAGDKPM[+15.995]IVVNYK.G		M[+16]	564.311	3	1690.92	1690.92	0	-1.2	97	Specific	224.35	220.49	220.49	7.18	27	>tr|V4UFD6|V4UFD6_9ROSI Uncharacterized protein OS=Citrus clementina GN=CICLE_v10027981mg PE=3 SV=1	16869	Cmpd 19829, +MS2(564.3107), 29.0eV, 52.3 min #23539	0	52.2705
19810:3	5	K.VIAGAGDKPM[+15.995]IVVNYK.G		M[+16]	564.311	3	1690.92	1690.92	0	-0.9	97	Specific	250.48	235.06	235.06	7.02	27	>tr|V4UFD6|V4UFD6_9ROSI Uncharacterized protein OS=Citrus clementina GN=CICLE_v10027981mg PE=3 SV=1	16869	Cmpd 19803, +MS2(564.3109), 29.0eV, 52.2 min #23511	0	52.205
16239:2	5	K.PM[+15.995]IVVNYK.G		M[+16]	490.262	2	979.516	979.528	0	-12.5	105	Specific	43.33	29.38	29.38	0.74	27	>tr|V4UFD6|V4UFD6_9ROSI Uncharacterized protein OS=Citrus clementina GN=CICLE_v10027981mg PE=3 SV=1	16869	Cmpd 16258, +MS2(490.2616), 27.7eV, 46.4 min #19831	0	46.4217
28779:3	5	K.QFSAEEISSM[+15.995]VLNK.M		M[+16]	533.595	3	1598.77	1598.77	0	-1.7	117	Specific	87.51	87.51	87.51	3.39	27	>tr|V4UFD6|V4UFD6_9ROSI Uncharacterized protein OS=Citrus clementina GN=CICLE_v10027981mg PE=3 SV=1	16869	Cmpd 28684, +MS2(533.5950), 28.5eV, 67.0 min #32751	0	67.0262
28768:2	5	K.QFSAEEISSM[+15.995]VLNK.M		M[+16]	799.888	2	1598.77	1598.77	0	-2.5	117	Specific	353.86	272.67	272.67	8.49	27	>tr|V4UFD6|V4UFD6_9ROSI Uncharacterized protein OS=Citrus clementina GN=CICLE_v10027981mg PE=3 SV=1	16869	Cmpd 28673, +MS2(799.8881), 37.6eV, 67.0 min #32740	0	67.0203
28487:2	5	K.QFSAEEISSM[+15.995]VLNK.M		M[+16]	799.888	2	1598.77	1598.77	0	-2.8	117	Specific	358.65	357.47	357.47	8.74	27	>tr|V4UFD6|V4UFD6_9ROSI Uncharacterized protein OS=Citrus clementina GN=CICLE_v10027981mg PE=3 SV=1	16869	Cmpd 28396, +MS2(799.8879), 37.6eV, 66.6 min #32452	0	66.555
28748:2	5	K.QFSAEEISSM[+15.995]VLNK.M		M[+16]	799.888	2	1598.77	1598.77	0	-2.4	117	Specific	433.46	367.96	367.96	8.93	27	>tr|V4UFD6|V4UFD6_9ROSI Uncharacterized protein OS=Citrus clementina GN=CICLE_v10027981mg PE=3 SV=1	16869	Cmpd 28655, +MS2(799.8883), 37.6eV, 67.0 min #32721	0	66.9807
28454:2	5	K.QFSAEEISSM[+15.995]VLNK.M		M[+16]	799.887	2	1598.77	1598.77	0	-3.9	117	Specific	512.85	414.82	414.82	10.43	27	>tr|V4UFD6|V4UFD6_9ROSI Uncharacterized protein OS=Citrus clementina GN=CICLE_v10027981mg PE=3 SV=1	16869	Cmpd 28363, +MS2(799.8870), 37.6eV, 66.5 min #32418	0	66.5005
34501:2	5	K.Q[-17.027]FSAEEISSM[+15.995]VLNK.M		M[+16], Q[-17]	791.375	2	1581.74	1581.75	0	-2.7	117	Specific	168.43	168.43	168.43	4.47	27	>tr|V4UFD6|V4UFD6_9ROSI Uncharacterized protein OS=Citrus clementina GN=CICLE_v10027981mg PE=3 SV=1	16869	Cmpd 34380, +MS2(791.3748), 37.5eV, 77.8 min #38717	0	77.8195
34231:2	5	K.Q[-17.027]FSAEEISSM[+15.995]VLNK.M		M[+16], Q[-17]	791.375	2	1581.74	1581.75	0	-2.1	117	Specific	272.25	272.25	272.25	8.41	27	>tr|V4UFD6|V4UFD6_9ROSI Uncharacterized protein OS=Citrus clementina GN=CICLE_v10027981mg PE=3 SV=1	16869	Cmpd 34110, +MS2(791.3752), 37.5eV, 77.3 min #38434	0	77.2895
34487:2	5	K.Q[-17.027]FSAEEISSM[+15.995]VLNK.M		M[+16], Q[-17]	791.375	2	1581.74	1581.75	0	-2.7	117	Specific	356.75	313.37	313.37	8.6	27	>tr|V4UFD6|V4UFD6_9ROSI Uncharacterized protein OS=Citrus clementina GN=CICLE_v10027981mg PE=3 SV=1	16869	Cmpd 34366, +MS2(791.3748), 32.6eV, 77.8 min #38703	0	77.8113
[truncated: 16,579 more rows]
