# Supplementary material for: Membrane Transporters in Citrus clementina Fruit Juice-Derived Nanovesicles
Source: Int J Mol Sci. 2019 Dec 9;20(24):6205. doi: 10.3390/ijms20246205 (PMC6941005; doi:10.3390/ijms20246205)
Supplement: Supplementary file 1 [file ijms-20-06205-s001.zip › Supplementary Table 2.xlsx]

## Sheet: clementine EggNOG
N.	query	seed orthologue	E-value	score	predicted nameGO terms		Kegg KO	Bigg reaction	tax scope	Eggnog	Nogs	best OG	cog cat	eggnog HMM desc.
1	tr|V4V9V7|V4V9V7_9ROSI	3847.GLYMA18G02960.1	0	3208.7	CHC1	GO:0005575,GO:0005622,GO:0005623,GO:0005737,GO:0005773,GO:0005774,GO:0005794,GO:0005829,GO:0005886,GO:0005905,GO:0005911,GO:0006810,GO:0006897,GO:0008150,GO:0009506,GO:0009507,GO:0009536,GO:0012505,GO:0012506,GO:0016020,GO:0016023,GO:0016192,GO:0030054,GO:0030659,GO:0031090,GO:0031410,GO:0031982,GO:0031988,GO:0043226,GO:0043227,GO:0043229,GO:0043231,GO:0044422,GO:0044424,GO:0044425,GO:0044433,GO:…	K04646		virNOG[6]	0XPH1@NOG,1BGGY@strNOG,1DUED@virNOG,KOG0985@euNOG	ENOG410XPH1	NA|NA|NA	U	clathrin heavy chain
2	tr|V4T403|V4T403_9ROSI	3694.POPTR_0019s10830.1	4.7e-194	682.9					virNOG[6]	0XRSQ@NOG,1BDXY@strNOG,1DRVJ@virNOG,KOG1471@euNOG	ENOG410XRSQ	NA|NA|NA	I	Carrier protein that may be involved in membrane- trafficking events associated with cell plate formation during cytokinesis. Binds to some hydrophobic molecules such as phosphoinositides and promotes their transfer between the different cellular sites (By similarity)
3	tr|V4TVM6|V4TVM6_9ROSI	29760.VIT_17s0000g07190.t01	0	1570.8	HSP101	GO:0000302,GO:0005575,GO:0005622,GO:0005623,GO:0005634,GO:0005737,GO:0005829,GO:0006950,GO:0006979,GO:0008150,GO:0008152,GO:0009266,GO:0009314,GO:0009408,GO:0009416,GO:0009507,GO:0009526,GO:0009532,GO:0009536,GO:0009570,GO:0009628,GO:0009642,GO:0009644,GO:0009941,GO:0009987,GO:0010035,GO:0019538,GO:0031967,GO:0031975,GO:0033554,GO:0034605,GO:0042221,GO:0042542,GO:0043170,GO:0043226,GO:0043227,GO:…	K03695		virNOG[6]	1BEDA@strNOG,1DT8C@virNOG,COG0542@NOG,KOG1051@euNOG	COG0542	NA|NA|NA	O	heat shock protein
4	tr|V4VRS8|V4VRS8_9ROSI	3694.POPTR_0001s40250.1	0	1803.9	PPC1	GO:0003674,GO:0003824,GO:0004611,GO:0005575,GO:0005576,GO:0005622,GO:0005623,GO:0005737,GO:0005829,GO:0006461,GO:0006950,GO:0007154,GO:0008150,GO:0008152,GO:0008964,GO:0009267,GO:0009605,GO:0009987,GO:0009991,GO:0016036,GO:0016043,GO:0016829,GO:0016830,GO:0016831,GO:0022607,GO:0031667,GO:0031668,GO:0031669,GO:0033554,GO:0042594,GO:0043933,GO:0044085,GO:0044424,GO:0044444,GO:0044464,GO:0044699,GO:…	K01595		virNOG[6]	0IEAR@euNOG,1BDBX@strNOG,1DR9B@virNOG,COG2352@NOG	COG2352	NA|NA|NA	C	phosphoenolpyruvate carboxylase
5	tr|V4UFD6|V4UFD6_9ROSI	3847.GLYMA12G06910.1	0	1213.4	HSP70A		K03283		virNOG[6]	1BEBF@strNOG,1DS98@virNOG,COG0443@NOG,KOG0101@euNOG	COG0443	NA|NA|NA	O	Heat shock cognate 70 kDa
6	tr|V4SV61|V4SV61_9ROSI	29760.VIT_08s0056g00200.t01	3.8e-286	988.8		GO:0003674,GO:0003824,GO:0004619,GO:0005575,GO:0005576,GO:0005622,GO:0005623,GO:0005737,GO:0005739,GO:0005740,GO:0005829,GO:0005886,GO:0005911,GO:0006950,GO:0007275,GO:0008150,GO:0008152,GO:0009266,GO:0009409,GO:0009506,GO:0009507,GO:0009536,GO:0009555,GO:0009628,GO:0009987,GO:0010035,GO:0010038,GO:0010118,GO:0016020,GO:0016853,GO:0016866,GO:0016868,GO:0030054,GO:0031967,GO:0031975,GO:0032501,GO:…	K15633		virNOG[6]	1BEMH@strNOG,1DQM7@virNOG,COG0696@NOG,KOG4513@euNOG	COG0696	NA|NA|NA	G	Phosphoglycerate mutase
7	tr|V4SQM8|V4SQM8_9ROSI	3694.POPTR_0016s02020.1	0	1306.6		GO:0005575,GO:0005623,GO:0005886,GO:0008150,GO:0009719,GO:0009725,GO:0009737,GO:0010033,GO:0010035,GO:0010038,GO:0016020,GO:0033993,GO:0042221,GO:0044464,GO:0046686,GO:0050896,GO:0071944,GO:0097305,GO:1901700			virNOG[6]	0IG4C@euNOG,0XXAW@NOG,1BD5G@strNOG,1DR2Z@virNOG	ENOG410XXAW	NA|NA|NA
8	tr|V4WGV2|V4WGV2_9ROSI	3847.GLYMA14G01530.1	0	1285.4	HSP90-1	GO:0002376,GO:0003674,GO:0003824,GO:0005575,GO:0005576,GO:0005618,GO:0005622,GO:0005623,GO:0005634,GO:0005730,GO:0005737,GO:0005773,GO:0005774,GO:0005794,GO:0005829,GO:0005886,GO:0006139,GO:0006152,GO:0006163,GO:0006195,GO:0006200,GO:0006725,GO:0006753,GO:0006793,GO:0006796,GO:0006807,GO:0006950,GO:0006952,GO:0006955,GO:0008150,GO:0008152,GO:0009056,GO:0009116,GO:0009117,GO:0009119,GO:0009123,GO:…	K04079		virNOG[6]	1BJ75@strNOG,1DX4E@virNOG,COG0326@NOG,KOG0019@euNOG	COG0326	NA|NA|NA	O	heat shock protein
9	tr|V4SQ92|V4SQ92_9ROSI	3694.POPTR_0001s31700.1	2.3e-218	763.1	ACT1	GO:0003674,GO:0005198,GO:0005200,GO:0005575,GO:0005618,GO:0005622,GO:0005623,GO:0005634,GO:0005730,GO:0005737,GO:0005739,GO:0005829,GO:0005856,GO:0005886,GO:0005911,GO:0006950,GO:0007275,GO:0008150,GO:0008544,GO:0009314,GO:0009416,GO:0009506,GO:0009507,GO:0009526,GO:0009532,GO:0009536,GO:0009570,GO:0009611,GO:0009628,GO:0009653,GO:0009719,GO:0009725,GO:0009733,GO:0009791,GO:0009845,GO:0009888,GO:…	K10355		virNOG[6]	1BCKR@strNOG,1DQIC@virNOG,COG5277@NOG,KOG0676@euNOG	COG5277	NA|NA|NA	Z	Actins are highly conserved proteins that are involved in various types of cell motility and are ubiquitously expressed in all eukaryotic cells
10	tr|V4ULL2|V4ULL2_9ROSI	29760.VIT_09s0002g04680.t01	0	1373.2		GO:0000166,GO:0001882,GO:0001883,GO:0003674,GO:0005488,GO:0005524,GO:0005575,GO:0005618,GO:0005622,GO:0005623,GO:0005634,GO:0005737,GO:0005829,GO:0005886,GO:0005911,GO:0006950,GO:0008150,GO:0009266,GO:0009408,GO:0009506,GO:0009628,GO:0010035,GO:0010038,GO:0016020,GO:0017076,GO:0030054,GO:0030312,GO:0030554,GO:0032549,GO:0032550,GO:0032553,GO:0032555,GO:0032559,GO:0035639,GO:0036094,GO:0042221,GO:…	K09489		virNOG[6]	1BKR2@strNOG,1DW2U@virNOG,COG0443@NOG,KOG0103@euNOG	COG0443	NA|NA|NA	O	Heat shock 70 kDa protein
11	tr|V4SU87|V4SU87_9ROSI	3847.GLYMA19G02270.2	0	1721.4			K01535		euNOG[57]	COG0474@NOG,KOG0205@euNOG	COG0474	NA|NA|NA	P	plasma membrane
12	tr|V4TDB5|V4TDB5_9ROSI	3847.GLYMA07G00430.1	0	1213.4	VHA-A	GO:0000325,GO:0005575,GO:0005576,GO:0005618,GO:0005622,GO:0005623,GO:0005737,GO:0005773,GO:0005774,GO:0005794,GO:0005886,GO:0005911,GO:0006950,GO:0006970,GO:0006996,GO:0007030,GO:0007275,GO:0008150,GO:0009506,GO:0009507,GO:0009526,GO:0009536,GO:0009555,GO:0009628,GO:0009651,GO:0009941,GO:0009987,GO:0016020,GO:0016043,GO:0030054,GO:0030312,GO:0031090,GO:0031967,GO:0031975,GO:0032501,GO:0032502,GO:…	K02145		virNOG[6]	1BFZC@strNOG,1DTWY@virNOG,COG1155@NOG,KOG1352@euNOG	COG1155	NA|NA|NA	C	V-type proton ATPase catalytic subunit
13	tr|V4U840|V4U840_9ROSI	3847.GLYMA08G18110.1	0	1659		GO:0003674,GO:0005488,GO:0005507,GO:0005575,GO:0005576,GO:0005622,GO:0005623,GO:0005634,GO:0005730,GO:0005737,GO:0005773,GO:0005774,GO:0005829,GO:0005886,GO:0005911,GO:0006950,GO:0008150,GO:0009266,GO:0009409,GO:0009506,GO:0009507,GO:0009536,GO:0009628,GO:0016020,GO:0030054,GO:0031090,GO:0031974,GO:0031981,GO:0043167,GO:0043169,GO:0043226,GO:0043227,GO:0043228,GO:0043229,GO:0043231,GO:0043232,GO:…	K03234		virNOG[6]	1BKBX@strNOG,1DXIU@virNOG,COG0480@NOG,KOG0469@euNOG	COG0480	NA|NA|NA	J	Elongation factor
14	tr|V4T1U7|V4T1U7_9ROSI	3694.POPTR_0006s11570.1	1.2e-215	754.2	MDAR1	GO:0000302,GO:0003674,GO:0003824,GO:0005575,GO:0005576,GO:0005622,GO:0005623,GO:0005737,GO:0005777,GO:0005782,GO:0005886,GO:0006950,GO:0006979,GO:0008150,GO:0008152,GO:0009056,GO:0009507,GO:0009536,GO:0009987,GO:0010035,GO:0010038,GO:0016020,GO:0016491,GO:0016651,GO:0016655,GO:0016656,GO:0031907,GO:0031974,GO:0033554,GO:0034599,GO:0034614,GO:0042221,GO:0042542,GO:0042579,GO:0042743,GO:0042744,GO:…	K08232		virNOG[6]	1BFJR@strNOG,1DTI1@virNOG,COG0446@NOG,KOG1336@euNOG	COG0446	NA|NA|NA	S	monodehydroascorbate reductase
15	tr|V4W5U2|V4W5U2_9ROSI	3694.POPTR_0010s11970.1	3.8e-308	1062	PGM2	GO:0000271,GO:0003674,GO:0003824,GO:0004614,GO:0005575,GO:0005576,GO:0005622,GO:0005623,GO:0005634,GO:0005737,GO:0005829,GO:0005886,GO:0005975,GO:0005976,GO:0005982,GO:0005984,GO:0005991,GO:0005992,GO:0005996,GO:0006012,GO:0006073,GO:0006793,GO:0006796,GO:0006873,GO:0006874,GO:0006875,GO:0007275,GO:0008150,GO:0008152,GO:0009056,GO:0009058,GO:0009059,GO:0009250,GO:0009311,GO:0009312,GO:0009507,GO:…	K01835		virNOG[6]	1BN9N@strNOG,1DV2G@virNOG,COG0033@NOG,KOG0625@euNOG	COG0033	NA|NA|NA	G	Phosphoglucomutase
16	tr|V4RUA3|V4RUA3_9ROSI	29760.VIT_06s0004g06020.t01	0	1489.9		GO:0003674,GO:0003824,GO:0004645,GO:0005575,GO:0005622,GO:0005623,GO:0005737,GO:0005829,GO:0006950,GO:0008150,GO:0008152,GO:0009414,GO:0009415,GO:0009507,GO:0009536,GO:0009628,GO:0010035,GO:0010038,GO:0016740,GO:0016757,GO:0016758,GO:0042221,GO:0043226,GO:0043227,GO:0043229,GO:0043231,GO:0044424,GO:0044444,GO:0044464,GO:0046686,GO:0050896,GO:1901700	K00688		virNOG[6]	1BFXF@strNOG,1DQPR@virNOG,COG0058@NOG,KOG2099@euNOG	COG0058	NA|NA|NA	G	Phosphorylase is an important allosteric enzyme in carbohydrate metabolism. Enzymes from different sources differ in their regulatory mechanisms and in their natural substrates. However, all known phosphorylases share catalytic and structural properties (By similarity)
17	tr|V4TVW5|V4TVW5_9ROSI	3847.GLYMA03G37441.1	0	1456	SUS3	GO:0000003,GO:0003006,GO:0003674,GO:0003824,GO:0005975,GO:0005976,GO:0005982,GO:0005984,GO:0005985,GO:0006073,GO:0006950,GO:0007275,GO:0008150,GO:0008152,GO:0008194,GO:0009311,GO:0009414,GO:0009415,GO:0009628,GO:0009743,GO:0009791,GO:0009987,GO:0010033,GO:0010035,GO:0010154,GO:0010431,GO:0010555,GO:0016157,GO:0016740,GO:0016757,GO:0016758,GO:0022414,GO:0032501,GO:0032502,GO:0032504,GO:0035251,GO:…	K00695		virNOG[6]	1BJ86@strNOG,1DVSY@virNOG,COG0438@NOG,KOG0853@euNOG	COG0438	NA|NA|NA	M	Sucrose-cleaving enzyme that provides UDP-glucose and fructose for various metabolic pathways (By similarity)
18	tr|V4UJC4|V4UJC4_9ROSI	3847.GLYMA09G33490.1	0	1277.3		GO:0005575,GO:0005576,GO:0005622,GO:0005623,GO:0005737,GO:0005829,GO:0008150,GO:0009507,GO:0009532,GO:0009536,GO:0009570,GO:0010035,GO:0010038,GO:0042221,GO:0043226,GO:0043227,GO:0043229,GO:0043231,GO:0044422,GO:0044424,GO:0044434,GO:0044435,GO:0044444,GO:0044446,GO:0044464,GO:0046686,GO:0048046,GO:0050896	K01414		virNOG[6]	1BC7N@strNOG,1DQ5U@virNOG,COG0339@NOG,KOG2089@euNOG	COG0339	NA|NA|NA	O	oligopeptidase
19	tr|V4TCA6|V4TCA6_9ROSI	3694.POPTR_0002s09330.1	0	3964.5	ACC-1	GO:0000003,GO:0003006,GO:0003674,GO:0003824,GO:0003989,GO:0005575,GO:0005622,GO:0005623,GO:0005737,GO:0005829,GO:0005886,GO:0006082,GO:0006629,GO:0006631,GO:0006633,GO:0007275,GO:0008150,GO:0008152,GO:0008610,GO:0009058,GO:0009653,GO:0009719,GO:0009725,GO:0009735,GO:0009790,GO:0009791,GO:0009793,GO:0009888,GO:0009933,GO:0009987,GO:0010014,GO:0010016,GO:0010033,GO:0010072,GO:0010154,GO:0016020,GO:…	K11262		virNOG[6]	1BE2H@strNOG,1DS09@virNOG,COG0439@NOG,COG0511@NOG,COG4799@NOG,KOG0368@euNOG	COG0439	NA|NA|NA	I	Acetyl-CoA Carboxylase
20	tr|V4SL33|V4SL33_9ROSI	3847.GLYMA13G39830.1	0	1531.2	CDC48	GO:0005575,GO:0005618,GO:0005622,GO:0005623,GO:0005634,GO:0005654,GO:0005730,GO:0005737,GO:0005794,GO:0005829,GO:0005886,GO:0008150,GO:0009524,GO:0009893,GO:0009894,GO:0009896,GO:0010035,GO:0010038,GO:0010604,GO:0016020,GO:0019222,GO:0030312,GO:0031974,GO:0031981,GO:0042176,GO:0042221,GO:0043226,GO:0043227,GO:0043228,GO:0043229,GO:0043231,GO:0043232,GO:0043233,GO:0044422,GO:0044424,GO:0044428,GO:…	K13525		virNOG[6]	1BG33@strNOG,1DU0N@virNOG,COG0464@NOG,KOG0730@euNOG	COG0464	NA|NA|NA	O	cell division cycle protein 48
21	tr|V4S5X8|V4S5X8_9ROSI	4641.GSMUA_Achr8P05550_001	3.4e-272	942.6		GO:0005575,GO:0005622,GO:0005623,GO:0005737,GO:0005773,GO:0005774,GO:0016020,GO:0031090,GO:0043226,GO:0043227,GO:0043229,GO:0043231,GO:0044422,GO:0044424,GO:0044437,GO:0044444,GO:0044446,GO:0044464	K02147		virNOG[6]	0TXEE@lilNOG,1BK8D@strNOG,1DZBW@virNOG,COG1156@NOG,KOG1351@euNOG	COG1156	NA|NA|NA	C	ATP synthase alpha/beta family, beta-barrel domain
22	tr|V4SIP5|V4SIP5_9ROSI	3847.GLYMA08G22600.1	0	1478	PLDALPHA1	GO:0003674,GO:0003824,GO:0004620,GO:0004630,GO:0005488,GO:0005543,GO:0005546,GO:0005575,GO:0005622,GO:0005623,GO:0005634,GO:0005737,GO:0005739,GO:0005773,GO:0005829,GO:0005886,GO:0005911,GO:0006082,GO:0006629,GO:0006631,GO:0007275,GO:0008081,GO:0008150,GO:0008152,GO:0008289,GO:0009506,GO:0009507,GO:0009526,GO:0009536,GO:0009719,GO:0009725,GO:0009737,GO:0009787,GO:0009789,GO:0009791,GO:0009845,GO:…	K01115		virNOG[6]	1BIW1@strNOG,1DWT8@virNOG,COG1502@NOG,KOG1329@euNOG	COG1502	NA|NA|NA	I	Hydrolyzes glycerol-phospholipids at the terminal phosphodiesteric bond (By similarity)
23	tr|V4T2D9|V4T2D9_9ROSI	3694.POPTR_0017s01390.1	3.4e-243	845.9	UGP1	GO:0005575,GO:0005622,GO:0005623,GO:0005737,GO:0005829,GO:0005886,GO:0005975,GO:0005984,GO:0005985,GO:0006950,GO:0006970,GO:0007154,GO:0007275,GO:0008150,GO:0008152,GO:0009267,GO:0009311,GO:0009555,GO:0009605,GO:0009628,GO:0009651,GO:0009987,GO:0009991,GO:0010035,GO:0010038,GO:0016020,GO:0016036,GO:0016043,GO:0031667,GO:0031668,GO:0031669,GO:0032501,GO:0032502,GO:0033036,GO:0033037,GO:0033554,GO:…	K00963	GALUi	virNOG[6]	1BFHC@strNOG,1DTFF@virNOG,COG4284@NOG,KOG2638@euNOG	COG4284	NA|NA|NA	G	Utp-glucose-1-phosphate
24	tr|V4S9G5|V4S9G5_9ROSI	4113.PGSC0003DMT400056871	2e-204	716.8	PGK-2	GO:0003674,GO:0003824,GO:0004618,GO:0005575,GO:0005576,GO:0005622,GO:0005623,GO:0005634,GO:0005737,GO:0005773,GO:0005774,GO:0005829,GO:0005886,GO:0005911,GO:0006793,GO:0006796,GO:0008150,GO:0008152,GO:0009506,GO:0009507,GO:0009532,GO:0009536,GO:0009570,GO:0009987,GO:0016020,GO:0016301,GO:0016310,GO:0016740,GO:0016772,GO:0016774,GO:0030054,GO:0031090,GO:0043226,GO:0043227,GO:0043229,GO:0043231,GO:…	K00927		virNOG[6]	1BDTM@strNOG,1DRQT@virNOG,COG0126@NOG,KOG1367@euNOG	COG0126	NA|NA|NA	G	phosphoglycerate kinase
25	tr|V4VKP2|V4VKP2_9ROSI	4113.PGSC0003DMT400039449	5.6e-179	632.1	GAPDH	GO:0005575,GO:0005622,GO:0005623,GO:0005737,GO:0044424,GO:0044464	K00134		virNOG[6]	1BD23@strNOG,1DSPZ@virNOG,COG0057@NOG,KOG0657@euNOG	COG0057	NA|NA|NA	G	Key enzyme in glycolysis that catalyzes the first step of the pathway by converting D-glyceraldehyde 3-phosphate (G3P) into 3-phospho-D-glyceroyl phosphate. Essential for the maintenance of cellular ATP levels and carbohydrate metabolism
26	tr|V4SG17|V4SG17_9ROSI	3711.Bra024384.1-P	4.9e-116	422.5			K06630		virNOG[6]	0BSX5@braNOG,1BF4T@strNOG,1DT2Y@virNOG,COG5040@NOG,KOG0841@euNOG	COG5040	NA|NA|NA	O	grf8, 14-3-3kappa, gf14 kappa grf8 (general regulatory factor 8)
27	tr|V4UBL3|V4UBL3_9ROSI	3694.POPTR_0015s08110.1	0	2307.7		GO:0000139,GO:0005575,GO:0005622,GO:0005623,GO:0005737,GO:0005794,GO:0005798,GO:0005829,GO:0005886,GO:0012505,GO:0012506,GO:0016020,GO:0016023,GO:0030135,GO:0030137,GO:0030659,GO:0030660,GO:0030662,GO:0030663,GO:0031090,GO:0031410,GO:0031982,GO:0031988,GO:0043226,GO:0043227,GO:0043229,GO:0043231,GO:0044422,GO:0044424,GO:0044431,GO:0044433,GO:0044444,GO:0044446,GO:0044464,GO:0071944	K05236		virNOG[6]	0XPZS@NOG,1BDJU@strNOG,1DSW0@virNOG,KOG0292@euNOG	ENOG410XPZS	NA|NA|NA	U	The coatomer is a cytosolic protein complex that binds to dilysine motifs and reversibly associates with Golgi non- clathrin-coated vesicles, which further mediate biosynthetic protein transport from the ER, via the Golgi up to the trans Golgi network. Coatomer complex is required for budding from Golgi membranes, and is essential for the retrograde Golgi-to-ER transport of dilysine-tagged protei…
28	tr|V4UIU9|V4UIU9_9ROSI	3694.POPTR_0001s36870.1	1.5e-273	947.2	ERD4	GO:0005575,GO:0005622,GO:0005623,GO:0005737,GO:0005773,GO:0005774,GO:0005886,GO:0005911,GO:0009506,GO:0009507,GO:0009526,GO:0009536,GO:0009941,GO:0016020,GO:0030054,GO:0031090,GO:0031967,GO:0031975,GO:0043226,GO:0043227,GO:0043229,GO:0043231,GO:0044422,GO:0044424,GO:0044434,GO:0044435,GO:0044437,GO:0044444,GO:0044446,GO:0044464,GO:0055044,GO:0071944			virNOG[6]	1BCZR@strNOG,1DZ0S@virNOG,COG5594@NOG,KOG1134@euNOG	COG5594	NA|NA|NA	S	early-responsive to dehydration 4
29	tr|V4S7U5|V4S7U5_9ROSI	3694.POPTR_0006s11800.1	1.5e-235	820.5		GO:0003674,GO:0003676,GO:0003677,GO:0003824,GO:0004634,GO:0005488,GO:0005507,GO:0005575,GO:0005576,GO:0005622,GO:0005623,GO:0005634,GO:0005737,GO:0005739,GO:0005740,GO:0005829,GO:0005886,GO:0005911,GO:0006950,GO:0006970,GO:0008150,GO:0008152,GO:0009266,GO:0009314,GO:0009409,GO:0009416,GO:0009506,GO:0009507,GO:0009536,GO:0009628,GO:0009651,GO:0009719,GO:0009725,GO:0009737,GO:0010033,GO:0010035,GO:…	K01689		virNOG[6]	1BIN9@strNOG,1DV3W@virNOG,COG0148@NOG,KOG2670@euNOG	COG0148	NA|NA|NA	G	enolase (EC 4.2.1.11)
30	tr|V4T3V9|V4T3V9_9ROSI	3694.POPTR_0017s13550.1	0	7722.1		GO:0000003,GO:0000902,GO:0003006,GO:0005575,GO:0005622,GO:0005623,GO:0005737,GO:0005829,GO:0005911,GO:0006810,GO:0007275,GO:0008150,GO:0009314,GO:0009416,GO:0009506,GO:0009607,GO:0009620,GO:0009628,GO:0009639,GO:0009640,GO:0009653,GO:0009719,GO:0009725,GO:0009733,GO:0009791,GO:0009826,GO:0009886,GO:0009887,GO:0009914,GO:0009926,GO:0009987,GO:0010015,GO:0010016,GO:0010033,GO:0010101,GO:0010102,GO:…	K10691		virNOG[6]	0XPP8@NOG,1BGPR@strNOG,1DUKJ@virNOG,KOG1776@euNOG	ENOG410XPP8	NA|NA|NA	T	Auxin transport protein
31	tr|V4TB09|V4TB09_9ROSI	3694.POPTR_0002s20880.1	1.9e-84	317.4			K00799		virNOG[6]	1BIP9@strNOG,1DWKF@virNOG,COG0625@NOG,KOG0867@euNOG	COG0625	NA|NA|NA	O	glutathione s-transferase
32	tr|V4SHH1|V4SHH1_9ROSI	3694.POPTR_0001s16150.1	0	1136.3	A9	GO:0003674,GO:0003824,GO:0005215,GO:0005575,GO:0005622,GO:0005623,GO:0005737,GO:0005911,GO:0006139,GO:0006152,GO:0006163,GO:0006195,GO:0006200,GO:0006725,GO:0006753,GO:0006793,GO:0006796,GO:0006807,GO:0006810,GO:0006811,GO:0006812,GO:0006873,GO:0006885,GO:0006996,GO:0007033,GO:0007035,GO:0008150,GO:0008152,GO:0008324,GO:0009056,GO:0009058,GO:0009116,GO:0009117,GO:0009119,GO:0009123,GO:0009125,GO:…	K01535		virNOG[6]	1BJTX@strNOG,1DXR9@virNOG,COG0474@NOG,KOG0205@euNOG	COG0474	NA|NA|NA	P	ATPase 10, plasma
33	tr|V4TIZ5|V4TIZ5_9ROSI	3694.POPTR_0017s10630.1	1e-231	807.7	G6PD5	GO:0003674,GO:0003824,GO:0004345,GO:0005575,GO:0005622,GO:0005623,GO:0005737,GO:0005829,GO:0005975,GO:0005996,GO:0006006,GO:0006007,GO:0006098,GO:0006139,GO:0006725,GO:0006732,GO:0006733,GO:0006739,GO:0006740,GO:0006753,GO:0006793,GO:0006796,GO:0006807,GO:0008150,GO:0008152,GO:0009051,GO:0009056,GO:0009117,GO:0009507,GO:0009536,GO:0009987,GO:0010035,GO:0010038,GO:0016052,GO:0016491,GO:0016614,GO:…	K00036		virNOG[6]	1BHT3@strNOG,1DVPF@virNOG,COG0364@NOG,KOG0563@euNOG	COG0364	NA|NA|NA	G	glucose-6-phosphate 1-dehydrogenase
34	tr|V4SGF2|V4SGF2_9ROSI	4081.Solyc09g007270.2.1	3.7e-123	446.4	APX2	GO:0003674,GO:0003824,GO:0004601,GO:0005575,GO:0005622,GO:0005623,GO:0005737,GO:0005829,GO:0006950,GO:0006979,GO:0008150,GO:0008152,GO:0016209,GO:0016491,GO:0016684,GO:0016688,GO:0044424,GO:0044444,GO:0044464,GO:0044710,GO:0050896,GO:0055114	K00434		virNOG[6]	0IF5T@euNOG,1BDNW@strNOG,1DQAF@virNOG,COG0376@NOG	COG0376	NA|NA|NA	P	ascorbate peroxidase
35	tr|V4SB84|V4SB84_9ROSI	29760.VIT_18s0041g01900.t01	3.6e-196	689.5		GO:0003674,GO:0005488,GO:0005507,GO:0005575,GO:0005618,GO:0005622,GO:0005623,GO:0005737,GO:0005773,GO:0005829,GO:0005886,GO:0005911,GO:0008150,GO:0009506,GO:0010035,GO:0010038,GO:0010043,GO:0016020,GO:0030054,GO:0030312,GO:0042221,GO:0043167,GO:0043169,GO:0043226,GO:0043227,GO:0043229,GO:0043231,GO:0044424,GO:0044444,GO:0044464,GO:0046686,GO:0046872,GO:0046914,GO:0050896,GO:0055044,GO:0071944	K03233		virNOG[6]	1BG1X@strNOG,1DVK3@virNOG,COG0625@NOG,KOG0867@euNOG,KOG1627@euNOG	COG0625	NA|NA|NA	J	Elongation factor
36	tr|V4SVG7|V4SVG7_9ROSI	29760.VIT_12s0035g01160.t01	0	1894.4		GO:0005575,GO:0005622,GO:0005623,GO:0005737,GO:0005829,GO:0005911,GO:0009506,GO:0009507,GO:0009536,GO:0030054,GO:0043226,GO:0043227,GO:0043229,GO:0043231,GO:0044424,GO:0044444,GO:0044464,GO:0055044	K01869		virNOG[6]	1BE6D@strNOG,1DRKQ@virNOG,COG0495@NOG,KOG0437@euNOG	COG0495	NA|NA|NA	J	Leucyl-tRNA synthetase
37	tr|V4T6A7|V4T6A7_9ROSI	3694.POPTR_0005s27920.1	0	1118.6		GO:0003674,GO:0003824,GO:0005575,GO:0005622,GO:0005623,GO:0005737,GO:0005829,GO:0005975,GO:0006793,GO:0006796,GO:0008150,GO:0008152,GO:0008443,GO:0009743,GO:0009744,GO:0009746,GO:0009749,GO:0009750,GO:0009987,GO:0010033,GO:0015979,GO:0016301,GO:0016310,GO:0016740,GO:0016772,GO:0016773,GO:0019200,GO:0034284,GO:0034285,GO:0042221,GO:0044237,GO:0044238,GO:0044262,GO:0044424,GO:0044444,GO:0044464,GO:…	K00895		virNOG[6]	1BC9V@strNOG,1DQ7Y@virNOG,COG0205@NOG,KOG2440@euNOG	COG0205	NA|NA|NA	G	Pyrophosphate--fructose 6-phosphate 1-phosphotransferase subunit
38	tr|V4SKG4|V4SKG4_9ROSI	29760.VIT_18s0001g12370.t01	6.5e-297	1024.6	GPI	GO:0002376,GO:0003674,GO:0003824,GO:0004347,GO:0005575,GO:0005622,GO:0005623,GO:0005737,GO:0005829,GO:0005975,GO:0005996,GO:0006006,GO:0006007,GO:0006091,GO:0006094,GO:0006096,GO:0006950,GO:0006952,GO:0006955,GO:0008150,GO:0008152,GO:0009056,GO:0009058,GO:0009607,GO:0009620,GO:0009814,GO:0009817,GO:0009987,GO:0010035,GO:0010038,GO:0016051,GO:0016052,GO:0016853,GO:0016860,GO:0016861,GO:0019318,GO:…	K01810	G6PI2,G6PI_1,PGIA	virNOG[6]	1BED9@strNOG,1DTHH@virNOG,COG0166@NOG,KOG2446@euNOG	COG0166	NA|NA|NA	G	glucose-6-phosphate isomerase
39	tr|V4U5T7|V4U5T7_9ROSI	3694.POPTR_0002s20700.1	0	2334.7		GO:0000325,GO:0003674,GO:0003824,GO:0005215,GO:0005575,GO:0005622,GO:0005623,GO:0005737,GO:0005773,GO:0005774,GO:0005794,GO:0005886,GO:0005911,GO:0006139,GO:0006152,GO:0006163,GO:0006195,GO:0006200,GO:0006725,GO:0006753,GO:0006793,GO:0006796,GO:0006807,GO:0006810,GO:0006811,GO:0006820,GO:0006835,GO:0006855,GO:0006865,GO:0006950,GO:0008150,GO:0008152,GO:0008517,GO:0009056,GO:0009116,GO:0009117,GO:…	K05665		virNOG[6]	1BJFS@strNOG,1DRR8@virNOG,COG1132@NOG,KOG0054@euNOG	COG1132	NA|NA|NA	Q	ABC transporter C family member
40	tr|V4U7H5|V4U7H5_9ROSI	3694.POPTR_0012s13100.1	0	2147.1	TPP2	GO:0003674,GO:0003824,GO:0004175,GO:0004252,GO:0005575,GO:0005622,GO:0005623,GO:0005737,GO:0005773,GO:0005774,GO:0005829,GO:0005840,GO:0006508,GO:0008150,GO:0008152,GO:0008233,GO:0008236,GO:0008238,GO:0008240,GO:0009507,GO:0009536,GO:0016020,GO:0016787,GO:0017171,GO:0019538,GO:0022626,GO:0030529,GO:0031090,GO:0032991,GO:0043170,GO:0043226,GO:0043227,GO:0043228,GO:0043229,GO:0043231,GO:0043232,GO:…	K01280		virNOG[6]	1BDEC@strNOG,1DRBP@virNOG,COG1404@NOG,KOG1114@euNOG	COG1404	NA|NA|NA	O	Tripeptidyl-peptidase
41	tr|V4SYY0|V4SYY0_9ROSI	29760.VIT_13s0019g02360.t01	0	1158.3	P5CS		K00147,K12657		virNOG[6]	1BI23@strNOG,1DVYX@virNOG,COG0014@NOG,COG0263@NOG,KOG1154@euNOG,KOG4165@euNOG	COG0014	NA|NA|NA	E	delta1-pyrroline-5-carboxylate
42	tr|V4RJK9|V4RJK9_9ROSI	3847.GLYMA08G11480.1	5.4e-268	928.3	AHH1		K01251	AHCi,SEAHCYSHYD_1	virNOG[6]	1BCF8@strNOG,1DQD8@virNOG,COG0499@NOG,KOG1370@euNOG	COG0499	NA|NA|NA	H	adenosylhomocysteinase
43	tr|V4WHF8|V4WHF8_9ROSI	3694.POPTR_0018s07380.1	0	1475.3	SUS1	GO:0001666,GO:0003674,GO:0003824,GO:0005575,GO:0005622,GO:0005623,GO:0005737,GO:0005773,GO:0005829,GO:0005886,GO:0005911,GO:0006950,GO:0006970,GO:0008150,GO:0008152,GO:0008194,GO:0009266,GO:0009409,GO:0009413,GO:0009414,GO:0009415,GO:0009506,GO:0009628,GO:0009743,GO:0009744,GO:0009746,GO:0009749,GO:0010033,GO:0010035,GO:0010037,GO:0010038,GO:0010555,GO:0016020,GO:0016157,GO:0016740,GO:0016757,GO:…	K00695		virNOG[6]	1BJ86@strNOG,1DVSY@virNOG,COG0438@NOG,KOG0853@euNOG	COG0438	NA|NA|NA	M	Sucrose-cleaving enzyme that provides UDP-glucose and fructose for various metabolic pathways (By similarity)
44	tr|V4U209|V4U209_9ROSI	29760.VIT_12s0028g03130.t01	0	1532.3		GO:0000502,GO:0003674,GO:0005488,GO:0005515,GO:0005575,GO:0005622,GO:0005623,GO:0005634,GO:0005737,GO:0005829,GO:0005838,GO:0005886,GO:0005911,GO:0008150,GO:0008152,GO:0008540,GO:0009056,GO:0009057,GO:0009506,GO:0016020,GO:0019538,GO:0022624,GO:0030054,GO:0030163,GO:0032182,GO:0032991,GO:0043130,GO:0043170,GO:0043226,GO:0043227,GO:0043229,GO:0043231,GO:0043234,GO:0044238,GO:0044424,GO:0044444,GO:…	K03028		virNOG[6]	1BIG8@strNOG,1DWD0@virNOG,COG5110@NOG,KOG2005@euNOG	COG5110	NA|NA|NA	O	26S proteasome
45	tr|V4RTC0|V4RTC0_9ROSI	39947.LOC_Os03g08050.1	4.4e-256	888.6		GO:0005575,GO:0005622,GO:0005623,GO:0005634,GO:0005730,GO:0005737,GO:0005739,GO:0005773,GO:0005774,GO:0005829,GO:0005886,GO:0005911,GO:0008150,GO:0009506,GO:0009507,GO:0009536,GO:0010035,GO:0010038,GO:0016020,GO:0030054,GO:0031090,GO:0031974,GO:0031981,GO:0042221,GO:0043226,GO:0043227,GO:0043228,GO:0043229,GO:0043231,GO:0043232,GO:0043233,GO:0044422,GO:0044424,GO:0044428,GO:0044437,GO:0044444,GO:…	K03231		virNOG[6]	0TJQD@lilNOG,15HDF@poaNOG,1BMDY@strNOG,1DXJM@virNOG,COG5256@NOG,KOG0052@euNOG	COG5256	NA|NA|NA	J	This protein promotes the GTP-dependent binding of aminoacyl-tRNA to the A-site of ribosomes during protein biosynthesis (By similarity)
46	tr|V4SG76|V4SG76_9ROSI	29760.VIT_06s0004g02900.t01	0	1334.3	HDS	GO:0002376,GO:0003674,GO:0003824,GO:0005488,GO:0005575,GO:0005622,GO:0005623,GO:0005737,GO:0006081,GO:0006082,GO:0006090,GO:0006629,GO:0006644,GO:0006720,GO:0006793,GO:0006796,GO:0006950,GO:0006952,GO:0006955,GO:0007154,GO:0007165,GO:0008150,GO:0008152,GO:0008299,GO:0008610,GO:0008654,GO:0009058,GO:0009240,GO:0009507,GO:0009526,GO:0009532,GO:0009536,GO:0009570,GO:0009607,GO:0009617,GO:0009627,GO:…	K03526		virNOG[6]	0IHS3@euNOG,1BEIH@strNOG,1DSG9@virNOG,COG0821@NOG	COG0821	NA|NA|NA	H	4-hydroxy-3-methylbut-2-en-1-yl diphosphate
47	tr|V4T2Q5|V4T2Q5_9ROSI	3694.POPTR_0004s07320.1	2.4e-232	809.7		GO:0003674,GO:0003824,GO:0004448,GO:0004450,GO:0005488,GO:0005507,GO:0005575,GO:0005576,GO:0005622,GO:0005623,GO:0005737,GO:0005777,GO:0005829,GO:0005886,GO:0005911,GO:0006082,GO:0006102,GO:0006139,GO:0006725,GO:0006732,GO:0006733,GO:0006739,GO:0006753,GO:0006793,GO:0006796,GO:0006807,GO:0006950,GO:0006952,GO:0006970,GO:0008150,GO:0008152,GO:0009117,GO:0009506,GO:0009507,GO:0009532,GO:0009536,GO:…	K00031	ICDHyr	virNOG[6]	1BK74@strNOG,1DY3T@virNOG,COG0538@NOG,KOG1526@euNOG	COG0538	NA|NA|NA	C	Isocitrate dehydrogenase NADP
48	tr|V4U412|V4U412_9ROSI	3847.GLYMA03G32800.1	1.2e-242	844	RPT2A	GO:0000003,GO:0000502,GO:0005575,GO:0005622,GO:0005623,GO:0005634,GO:0005737,GO:0005829,GO:0005886,GO:0006461,GO:0006508,GO:0006511,GO:0006950,GO:0007275,GO:0007276,GO:0007292,GO:0008150,GO:0008152,GO:0009056,GO:0009057,GO:0009266,GO:0009408,GO:0009628,GO:0009653,GO:0009791,GO:0009886,GO:0009887,GO:0009888,GO:0009933,GO:0009965,GO:0009987,GO:0010015,GO:0010016,GO:0010033,GO:0010035,GO:0010038,GO:…	K03062		virNOG[6]	1BI5X@strNOG,1DSIH@virNOG,COG1222@NOG,KOG0726@euNOG	COG1222	NA|NA|NA	O	regulatory subunit 4
49	tr|V4UBK8|V4UBK8_9ROSI	3694.POPTR_0009s12430.1	0	1362.4	VHA-A3	GO:0000325,GO:0003674,GO:0003824,GO:0005215,GO:0005575,GO:0005622,GO:0005623,GO:0005737,GO:0005739,GO:0005773,GO:0005774,GO:0005794,GO:0005886,GO:0006139,GO:0006163,GO:0006164,GO:0006461,GO:0006725,GO:0006753,GO:0006754,GO:0006793,GO:0006796,GO:0006807,GO:0006810,GO:0006811,GO:0006812,GO:0006818,GO:0006873,GO:0006875,GO:0006882,GO:0007154,GO:0008150,GO:0008152,GO:0009058,GO:0009116,GO:0009117,GO:…	K02154		virNOG[6]	1BE5S@strNOG,1DQ11@virNOG,COG1269@NOG,KOG2189@euNOG	COG1269	NA|NA|NA	C	Vacuolar proton translocating ATPase
50	tr|V4SIC1|V4SIC1_9ROSI	29760.VIT_00s0264g00100.t01	0	1338.2		GO:0003674,GO:0003824,GO:0004620,GO:0004630,GO:0005575,GO:0005622,GO:0005623,GO:0005737,GO:0005773,GO:0005886,GO:0005911,GO:0006629,GO:0006644,GO:0006650,GO:0006793,GO:0006796,GO:0006950,GO:0008081,GO:0008150,GO:0008152,GO:0008219,GO:0009266,GO:0009409,GO:0009506,GO:0009628,GO:0009787,GO:0009789,GO:0009966,GO:0009967,GO:0009987,GO:0010119,GO:0010646,GO:0010647,GO:0012501,GO:0016020,GO:0016265,GO:…	K01115		virNOG[6]	1BNKH@strNOG,1E0E3@virNOG,COG1502@NOG,KOG1329@euNOG	COG1502	NA|NA|NA	I	Hydrolyzes glycerol-phospholipids at the terminal phosphodiesteric bond (By similarity)
51	tr|V4SZ39|V4SZ39_9ROSI	3847.GLYMA07G17240.1	3.2e-195	686.4					virNOG[6]	0IU0Q@euNOG,11WZ4@NOG,1C7NW@strNOG,1EMKS@virNOG	ENOG4111WZ4	NA|NA|NA
52	tr|V4SSD5|V4SSD5_9ROSI	29760.VIT_09s0002g00170.t01	4e-243	845.5	RPT1A	GO:0000502,GO:0005575,GO:0005622,GO:0005623,GO:0005634,GO:0005737,GO:0005829,GO:0005886,GO:0016020,GO:0032991,GO:0043226,GO:0043227,GO:0043229,GO:0043231,GO:0043234,GO:0044424,GO:0044444,GO:0044464,GO:0071944	K03061		virNOG[6]	1BCZB@strNOG,1DQWY@virNOG,COG1222@NOG,KOG0729@euNOG	COG1222	NA|NA|NA	O	26S protease regulatory subunit
53	tr|V4VFS1|V4VFS1_9ROSI	3694.POPTR_0010s06560.1	1.9e-179	633.6	GAPC	GO:0005575,GO:0005622,GO:0005623,GO:0005737,GO:0044424,GO:0044464	K00134		virNOG[6]	1BD23@strNOG,1DSPZ@virNOG,COG0057@NOG,KOG0657@euNOG	COG0057	NA|NA|NA	G	Key enzyme in glycolysis that catalyzes the first step of the pathway by converting D-glyceraldehyde 3-phosphate (G3P) into 3-phospho-D-glyceroyl phosphate. Essential for the maintenance of cellular ATP levels and carbohydrate metabolism
54	tr|V4UCC5|V4UCC5_9ROSI	3694.POPTR_0003s15580.1	1.9e-55	221.1		GO:0000226,GO:0001558,GO:0002237,GO:0003674,GO:0005488,GO:0005507,GO:0005509,GO:0005515,GO:0005516,GO:0005543,GO:0005546,GO:0005547,GO:0005575,GO:0005622,GO:0005623,GO:0005737,GO:0005856,GO:0005874,GO:0005881,GO:0005886,GO:0005911,GO:0006464,GO:0006497,GO:0006498,GO:0006499,GO:0006950,GO:0006970,GO:0006996,GO:0007010,GO:0007017,GO:0007154,GO:0008017,GO:0008092,GO:0008150,GO:0008152,GO:0008289,GO:…			virNOG[6]	0IYJB@euNOG,0YIYH@NOG,1BSM8@strNOG,1E4G8@virNOG	ENOG410YIYH	NA|NA|NA	S	salt stress root protein
55	tr|V4RNA5|V4RNA5_9ROSI	29760.VIT_03s0038g02590.t01	3.5e-243	845.9	EMB2719	GO:0000502,GO:0005575,GO:0005622,GO:0005623,GO:0005737,GO:0005829,GO:0005886,GO:0005911,GO:0008150,GO:0008152,GO:0009056,GO:0009057,GO:0009506,GO:0016020,GO:0019538,GO:0030054,GO:0030163,GO:0032991,GO:0043170,GO:0043234,GO:0044238,GO:0044424,GO:0044444,GO:0044464,GO:0055044,GO:0071704,GO:0071944,GO:1901575	K03033		virNOG[6]	0XS40@NOG,1BKK9@strNOG,1DY5N@virNOG,KOG2581@euNOG	ENOG410XS40	NA|NA|NA	O	26S proteasome non-atpase regulatory subunit
56	tr|V4WD80|V4WD80_9ROSI	3694.POPTR_0018s08910.1	3.4e-215	752.7		GO:0003674,GO:0003824,GO:0004069,GO:0005575,GO:0005622,GO:0005623,GO:0005737,GO:0006082,GO:0006091,GO:0006099,GO:0006103,GO:0006520,GO:0006522,GO:0006531,GO:0006536,GO:0006807,GO:0008150,GO:0008152,GO:0008483,GO:0009060,GO:0009064,GO:0009066,GO:0009078,GO:0009987,GO:0015980,GO:0016740,GO:0016769,GO:0019752,GO:0043436,GO:0043648,GO:0044237,GO:0044238,GO:0044281,GO:0044424,GO:0044464,GO:0044710,GO:…	K14454	ASPTA,POAT,TYRTA,TYRTAi	virNOG[6]	1BEIA@strNOG,1DSG2@virNOG,COG1448@NOG,KOG1411@euNOG	COG1448	NA|NA|NA	E	Aspartate aminotransferase
57	tr|V4TQM7|V4TQM7_9ROSI	29760.VIT_13s0158g00140.t01	0	1721.4	SEC31	GO:0005575,GO:0005622,GO:0005623,GO:0005737,GO:0005829,GO:0005911,GO:0009506,GO:0016020,GO:0030054,GO:0044424,GO:0044444,GO:0044464,GO:0055044	K14005		virNOG[6]	0XQ1D@NOG,1BCNR@strNOG,1DQKG@virNOG,KOG0307@euNOG	ENOG410XQ1D	NA|NA|NA	U	transport protein
58	tr|V4UM76|V4UM76_9ROSI	3694.POPTR_0001s43940.1	5.8e-107	392.1		GO:0005575,GO:0005623,GO:0005886,GO:0005911,GO:0009506,GO:0016020,GO:0030054,GO:0044464,GO:0055044,GO:0071944	K03809		virNOG[6]	1BDYT@strNOG,1DRWG@virNOG,COG0655@NOG,KOG3135@euNOG	COG0655	NA|NA|NA	S	flavoprotein
59	tr|V4T5I3|V4T5I3_9ROSI	3847.GLYMA20G38030.1	1.3e-230	803.9	RPT5A	GO:0000502,GO:0001678,GO:0005575,GO:0005622,GO:0005623,GO:0005634,GO:0005737,GO:0005829,GO:0005886,GO:0006508,GO:0007154,GO:0007165,GO:0007275,GO:0008150,GO:0008152,GO:0009056,GO:0009057,GO:0009553,GO:0009555,GO:0009743,GO:0009746,GO:0009749,GO:0009756,GO:0009757,GO:0009987,GO:0010033,GO:0010182,GO:0010255,GO:0010498,GO:0016020,GO:0019538,GO:0019725,GO:0023052,GO:0030163,GO:0032501,GO:0032502,GO:…	K03065		virNOG[6]	1BJZZ@strNOG,1DXX0@virNOG,COG1222@NOG,KOG0652@euNOG	COG1222	NA|NA|NA	O	26S protease regulatory subunit 6A
60	tr|V4RQ35|V4RQ35_9ROSI	3694.POPTR_0009s12070.1	1.2e-135	488		GO:0003674,GO:0003824,GO:0005575,GO:0005622,GO:0005623,GO:0005737,GO:0008150,GO:0008152,GO:0010035,GO:0010038,GO:0016491,GO:0016614,GO:0016616,GO:0032442,GO:0042221,GO:0044424,GO:0044464,GO:0044710,GO:0046686,GO:0050896,GO:0055114			virNOG[6]	0IIFG@euNOG,0Y0DY@NOG,1BMNT@strNOG,1DZH3@virNOG	ENOG410Y0DY	NA|NA|NA	S	Isoflavone reductase
61	tr|V4SGV6|V4SGV6_9ROSI	3694.POPTR_0003s04150.1	1e-230	804.3		GO:0005575,GO:0005622,GO:0005623,GO:0005737,GO:0044424,GO:0044464	K03257		virNOG[6]	1BGPX@strNOG,1DT8H@virNOG,COG0513@NOG,KOG0327@euNOG	COG0513	NA|NA|NA	J	eukaryotic initiation factor
62	tr|V4UV09|V4UV09_9ROSI	3694.POPTR_0008s04200.1	2.2e-209	733.4		GO:0000502,GO:0005575,GO:0005622,GO:0005623,GO:0005634,GO:0005737,GO:0005829,GO:0005911,GO:0008150,GO:0008152,GO:0009056,GO:0009057,GO:0009506,GO:0010035,GO:0010038,GO:0019538,GO:0030054,GO:0030163,GO:0032991,GO:0042221,GO:0043170,GO:0043226,GO:0043227,GO:0043229,GO:0043231,GO:0043234,GO:0044238,GO:0044424,GO:0044444,GO:0044464,GO:0046686,GO:0050896,GO:0055044,GO:0071704,GO:1901575	K03036		virNOG[6]	1BGSM@strNOG,1DUPC@virNOG,COG5159@NOG,KOG1463@euNOG	COG5159	NA|NA|NA	O	26S proteasome non-atpase regulatory subunit
63	tr|V4TYJ6|V4TYJ6_9ROSI	29760.VIT_18s0089g00350.t01	0	1488			K01528		virNOG[6]	1BKYX@strNOG,1DWQP@virNOG,COG0699@NOG,KOG0446@euNOG	COG0699	NA|NA|NA	U	K01528 dynamin GTPase EC 3.6.5.5
64	tr|V4T8K3|V4T8K3_9ROSI	3694.POPTR_0005s22210.1	3.4e-158	563.1		GO:0005575,GO:0005622,GO:0005623,GO:0005737,GO:0005829,GO:0044424,GO:0044444,GO:0044464			virNOG[6]	1BDXF@strNOG,1DRUY@virNOG,COG0673@NOG,KOG2741@euNOG	COG0673	NA|NA|NA	G, Q	)-oxidoreductase
65	tr|V4TAH1|V4TAH1_9ROSI	3694.POPTR_0015s12080.1	0	1394		GO:0003674,GO:0003676,GO:0003723,GO:0005488,GO:0005575,GO:0005622,GO:0005623,GO:0005634,GO:0005635,GO:0005737,GO:0005783,GO:0005829,GO:0005911,GO:0006082,GO:0006629,GO:0006720,GO:0006721,GO:0006810,GO:0006950,GO:0006970,GO:0007275,GO:0008104,GO:0008150,GO:0008152,GO:0008299,GO:0008610,GO:0009058,GO:0009306,GO:0009506,GO:0009628,GO:0009651,GO:0009685,GO:0009686,GO:0009791,GO:0009845,GO:0009987,GO:…	K15979		virNOG[6]	1BHMA@strNOG,1DV19@virNOG,COG1525@NOG,KOG2039@euNOG	COG1525	NA|NA|NA	K	Staphylococcal nuclease domain-containing protein
66	tr|V4UWC9|V4UWC9_9ROSI	3694.POPTR_0017s13840.1	1.1e-126	458		GO:0000075,GO:0000077,GO:0000166,GO:0001882,GO:0001883,GO:0001932,GO:0001933,GO:0003674,GO:0003824,GO:0004620,GO:0004623,GO:0004857,GO:0004860,GO:0005488,GO:0005524,GO:0005575,GO:0005618,GO:0005622,GO:0005623,GO:0005634,GO:0005737,GO:0005739,GO:0005794,GO:0005829,GO:0005886,GO:0005911,GO:0006082,GO:0006469,GO:0006520,GO:0006568,GO:0006576,GO:0006586,GO:0006587,GO:0006588,GO:0006725,GO:0006807,GO:…	K06630		virNOG[6]	1BJVQ@strNOG,1DXSW@virNOG,COG5040@NOG,KOG0841@euNOG	COG5040	NA|NA|NA	O	Is associated with a DNA binding complex that binds to the G box, a well-characterized cis-acting DNA regulatory element found in plant genes
67	tr|V4TYZ8|V4TYZ8_9ROSI	29760.VIT_06s0004g00480.t01	1.8e-257	893.3	TUA3	GO:0005575,GO:0005622,GO:0005623,GO:0005856,GO:0043226,GO:0043228,GO:0043229,GO:0043232,GO:0044424,GO:0044464	K07374		virNOG[6]	1BD8C@strNOG,1DR62@virNOG,COG5023@NOG,KOG1376@euNOG	COG5023	NA|NA|NA	Z	Tubulin is the major constituent of microtubules. It binds two moles of GTP, one at an exchangeable site on the beta chain and one at a non-exchangeable site on the alpha chain
68	tr|V4TRP2|V4TRP2_9ROSI	3694.POPTR_0001s10710.1	0	1136.3		GO:0000003,GO:0000278,GO:0000280,GO:0000902,GO:0000904,GO:0000910,GO:0000911,GO:0000919,GO:0003002,GO:0003006,GO:0003674,GO:0003824,GO:0003924,GO:0005488,GO:0005515,GO:0005575,GO:0005622,GO:0005623,GO:0005737,GO:0005773,GO:0005774,GO:0005829,GO:0005856,GO:0005874,GO:0005886,GO:0005911,GO:0006139,GO:0006152,GO:0006163,GO:0006184,GO:0006195,GO:0006725,GO:0006753,GO:0006793,GO:0006796,GO:0006807,GO:…			virNOG[6]	1BGNN@strNOG,1DUJJ@virNOG,COG0699@NOG,KOG0446@euNOG	COG0699	NA|NA|NA	U	dynamin-related protein
69	tr|V4W277|V4W277_9ROSI	29760.VIT_12s0028g02180.t01	0	1788.5	PEPC	GO:0005575,GO:0005622,GO:0005623,GO:0005737,GO:0044424,GO:0044464	K01595		virNOG[6]	0IEAR@euNOG,1BDBX@strNOG,1DR9B@virNOG,COG2352@NOG	COG2352	NA|NA|NA	C	phosphoenolpyruvate carboxylase
70	tr|V4TX11|V4TX11_9ROSI	3847.GLYMA06G14000.1	2.3e-75	287.3	HSP21	GO:0000302,GO:0005575,GO:0005622,GO:0005623,GO:0005737,GO:0006950,GO:0006979,GO:0008150,GO:0009266,GO:0009314,GO:0009408,GO:0009416,GO:0009507,GO:0009536,GO:0009628,GO:0009642,GO:0009644,GO:0010035,GO:0042221,GO:0042542,GO:0043226,GO:0043227,GO:0043229,GO:0043231,GO:0044424,GO:0044444,GO:0044464,GO:0050896,GO:1901700	K13993		virNOG[6]	1BH76@strNOG,1E31K@virNOG,COG0071@NOG,KOG0710@euNOG	COG0071	NA|NA|NA	O	heat shock protein
71	tr|V4UW04|V4UW04_9ROSI	4081.Solyc07g005210.2.1	8.6e-89	331.6	TIL	GO:0005575,GO:0005622,GO:0005623,GO:0005737,GO:0005739,GO:0005773,GO:0005774,GO:0005783,GO:0005794,GO:0005886,GO:0005911,GO:0006950,GO:0006970,GO:0006972,GO:0008150,GO:0009266,GO:0009314,GO:0009408,GO:0009409,GO:0009416,GO:0009506,GO:0009628,GO:0009651,GO:0016020,GO:0030054,GO:0031090,GO:0042538,GO:0043226,GO:0043227,GO:0043229,GO:0043231,GO:0044422,GO:0044424,GO:0044437,GO:0044444,GO:0044446,GO:…	K03098		virNOG[6]	1BDRW@strNOG,1DRNV@virNOG,COG3040@NOG,KOG4824@euNOG	COG3040	NA|NA|NA	M	temperature-induced
72	tr|V4T2J9|V4T2J9_9ROSI	3694.POPTR_0016s02870.1	0	1627.8	DPE2	GO:0000023,GO:0000025,GO:0000272,GO:0001871,GO:0003674,GO:0003824,GO:0004133,GO:0004134,GO:0005488,GO:0005575,GO:0005622,GO:0005623,GO:0005737,GO:0005829,GO:0005975,GO:0005976,GO:0005977,GO:0005982,GO:0005983,GO:0005984,GO:0006073,GO:0006091,GO:0006112,GO:0008150,GO:0008152,GO:0009056,GO:0009057,GO:0009251,GO:0009311,GO:0009313,GO:0009987,GO:0010297,GO:0015980,GO:0016052,GO:0016740,GO:0016757,GO:…	K00705		virNOG[6]	0IE02@euNOG,1BBWG@strNOG,1DPV6@virNOG,COG1640@NOG	COG1640	NA|NA|NA	G	4-alpha-glucanotransferase
73	tr|V4TXH0|V4TXH0_9ROSI	3694.POPTR_0012s03610.1	4.1e-247	859		GO:0005575,GO:0005911,GO:0009506,GO:0030054,GO:0055044	K01580		virNOG[6]	1BGPW@strNOG,1DVMS@virNOG,COG0076@NOG,KOG1383@euNOG	COG0076	NA|NA|NA	E	glutamate
74	tr|V4RJM1|V4RJM1_9ROSI	3694.POPTR_0017s08680.1	1.5e-257	893.6		GO:0000103,GO:0000302,GO:0000741,GO:0005575,GO:0005622,GO:0005623,GO:0005737,GO:0005829,GO:0005911,GO:0006790,GO:0006950,GO:0006979,GO:0006996,GO:0006997,GO:0007275,GO:0008150,GO:0008152,GO:0009506,GO:0009553,GO:0009559,GO:0009561,GO:0009987,GO:0010035,GO:0010038,GO:0010197,GO:0010269,GO:0016043,GO:0030054,GO:0030154,GO:0032501,GO:0032502,GO:0042221,GO:0042542,GO:0044237,GO:0044424,GO:0044444,GO:…	K17285		virNOG[6]	0XP4F@NOG,1BBUR@strNOG,1DPTE@virNOG,KOG0918@euNOG	ENO410XP4F	NA|NA|NA	P	selenium-binding protein
75	tr|V4SE72|V4SE72_9ROSI	3847.GLYMA09G24410.1	0	1271.9	HSP90A	GO:0002376,GO:0005575,GO:0005622,GO:0005623,GO:0005737,GO:0006950,GO:0006952,GO:0006955,GO:0008150,GO:0009607,GO:0009617,GO:0009814,GO:0009816,GO:0042742,GO:0044424,GO:0044464,GO:0045087,GO:0050896,GO:0051704,GO:0051707	K04079		virNOG[6]	1BJ75@strNOG,1DX4E@virNOG,COG0326@NOG,KOG0019@euNOG	COG0326	NA|NA|NA	O	heat shock protein
76	tr|V4RYE3|V4RYE3_9ROSI	3694.POPTR_0003s07020.1	2.5e-258	896.3	ALAAT2	GO:0000166,GO:0001666,GO:0001882,GO:0001883,GO:0003674,GO:0003824,GO:0004021,GO:0005488,GO:0005524,GO:0005575,GO:0005622,GO:0005623,GO:0005737,GO:0005739,GO:0006082,GO:0006520,GO:0006522,GO:0006524,GO:0006807,GO:0006950,GO:0008150,GO:0008152,GO:0008483,GO:0009056,GO:0009063,GO:0009078,GO:0009080,GO:0009507,GO:0009536,GO:0009628,GO:0009987,GO:0010035,GO:0010038,GO:0016054,GO:0016740,GO:0016769,GO:…	K00814,K14272	ALATA_L	virNOG[6]	1BHZ6@strNOG,1DVVJ@virNOG,COG0436@NOG,KOG0258@euNOG	COG0436	NA|NA|NA	E	alanine aminotransferase
77	tr|V4UB37|V4UB37_9ROSI	59689.fgenesh2_kg.7__2593__AT4G17170.1	5.5e-116	422.2	RAB2	GO:0005575,GO:0005622,GO:0005623,GO:0005737,GO:0005773,GO:0005793,GO:0005886,GO:0006810,GO:0006888,GO:0008150,GO:0009987,GO:0016020,GO:0016192,GO:0016482,GO:0031090,GO:0033116,GO:0043226,GO:0043227,GO:0043229,GO:0043231,GO:0044422,GO:0044424,GO:0044444,GO:0044464,GO:0044699,GO:0044763,GO:0044765,GO:0046907,GO:0048193,GO:0051179,GO:0051234,GO:0051641,GO:0051649,GO:0071944	K07877		virNOG[6]	0BX4G@braNOG,1BCGV@strNOG,1DQET@virNOG,COG1100@NOG,KOG0098@euNOG	COG1100	NA|NA|NA	U	Gtr1/RagA G protein conserved region
78	tr|V4U0J7|V4U0J7_9ROSI	3694.POPTR_0025s00560.1	0	1345.9	AVP1	GO:0000325,GO:0003674,GO:0003824,GO:0005215,GO:0005575,GO:0005622,GO:0005623,GO:0005737,GO:0005739,GO:0005768,GO:0005773,GO:0005774,GO:0005794,GO:0005886,GO:0006810,GO:0006811,GO:0006950,GO:0006970,GO:0007275,GO:0008150,GO:0008152,GO:0009414,GO:0009415,GO:0009507,GO:0009526,GO:0009536,GO:0009628,GO:0009651,GO:0009678,GO:0009705,GO:0009914,GO:0009926,GO:0009941,GO:0009987,GO:0010008,GO:0010035,GO:…	K01507		virNOG[6]	0IFIU@euNOG,1BN8G@strNOG,1DY9I@virNOG,COG3808@NOG	COG3808	NA|NA|NA	C	pyrophosphate-energized vacuolar membrane proton
79	tr|V4U4X3|V4U4X3_9ROSI	29760.VIT_05s0029g00310.t01	1.3e-261	907.1			K00600		virNOG[6]	1BG60@strNOG,1DU3M@virNOG,COG0112@NOG,KOG2467@euNOG	COG0112	NA|NA|NA	E	interconversion of serine and glycine (By similarity)
80	tr|V4TC24|V4TC24_9ROSI	3847.GLYMA04G10820.1	2.6e-127	460.7		GO:0005575,GO:0005622,GO:0005623,GO:0005737,GO:0005773,GO:0005774,GO:0005794,GO:0005829,GO:0005886,GO:0007154,GO:0007165,GO:0008150,GO:0009719,GO:0009725,GO:0009741,GO:0009742,GO:0009755,GO:0009987,GO:0010033,GO:0014070,GO:0016020,GO:0023052,GO:0031090,GO:0032870,GO:0033993,GO:0042221,GO:0043226,GO:0043227,GO:0043229,GO:0043231,GO:0043401,GO:0044422,GO:0044424,GO:0044437,GO:0044444,GO:0044446,GO:…	K06630		virNOG[6]	1BJVQ@strNOG,1DXSW@virNOG,COG5040@NOG,KOG0841@euNOG	COG5040	NA|NA|NA	O	Is associated with a DNA binding complex that binds to the G box, a well-characterized cis-acting DNA regulatory element found in plant genes
81	tr|V4VQS9|V4VQS9_9ROSI	29760.VIT_07s0005g01460.t01	0	1287.7		GO:0005575,GO:0005622,GO:0005623,GO:0005737,GO:0009507,GO:0009532,GO:0009536,GO:0009570,GO:0043226,GO:0043227,GO:0043229,GO:0043231,GO:0044422,GO:0044424,GO:0044434,GO:0044435,GO:0044444,GO:0044446,GO:0044464			virNOG[6]	1BIWY@strNOG,1E0UD@virNOG,COG1506@NOG,KOG2100@euNOG	COG1506	NA|NA|NA	O	glutamyl endopeptidase
82	tr|V4TZ91|V4TZ91_9ROSI	3694.POPTR_0007s00270.1	3.7e-247	859		GO:0003674,GO:0005083,GO:0005092,GO:0005093,GO:0005575,GO:0005576,GO:0005622,GO:0005623,GO:0005737,GO:0005829,GO:0005911,GO:0006810,GO:0008150,GO:0009506,GO:0009987,GO:0016192,GO:0016197,GO:0016482,GO:0019222,GO:0030054,GO:0030234,GO:0030695,GO:0044424,GO:0044444,GO:0044464,GO:0044699,GO:0044763,GO:0044765,GO:0046907,GO:0048046,GO:0048227,GO:0050789,GO:0050790,GO:0051179,GO:0051234,GO:0051641,GO:…	K17255		virNOG[6]	1BFCP@strNOG,1DTAW@virNOG,COG5044@NOG,KOG1439@euNOG	COG5044	NA|NA|NA	O	GDP dissociation inhibitor
83	tr|V4W993|V4W993_9ROSI	29760.VIT_10s0003g02540.t01	0	1862	OSI_03383	GO:0003674,GO:0003824,GO:0005215,GO:0005575,GO:0005623,GO:0005886,GO:0006139,GO:0006152,GO:0006163,GO:0006195,GO:0006200,GO:0006725,GO:0006753,GO:0006793,GO:0006796,GO:0006807,GO:0006810,GO:0008150,GO:0008152,GO:0009056,GO:0009116,GO:0009117,GO:0009119,GO:0009123,GO:0009125,GO:0009126,GO:0009128,GO:0009141,GO:0009143,GO:0009144,GO:0009146,GO:0009150,GO:0009154,GO:0009158,GO:0009161,GO:0009164,GO:…	K05658		virNOG[6]	1BG3K@strNOG,1DU19@virNOG,COG1132@NOG,KOG0055@euNOG	COG1132	NA|NA|NA	Q	ABC transporter B family member
84	tr|V4V7D4|V4V7D4_9ROSI	3694.POPTR_0515s00220.1	3.9e-214	749.2	AMY	GO:0000272,GO:0003674,GO:0003824,GO:0004553,GO:0004556,GO:0005575,GO:0005576,GO:0005615,GO:0005975,GO:0005976,GO:0005982,GO:0005983,GO:0005984,GO:0005985,GO:0005987,GO:0006073,GO:0008150,GO:0008152,GO:0009056,GO:0009057,GO:0009251,GO:0009311,GO:0009313,GO:0009719,GO:0009725,GO:0009737,GO:0009739,GO:0009987,GO:0010033,GO:0016052,GO:0016160,GO:0016787,GO:0016798,GO:0033993,GO:0042221,GO:0043170,GO:…	K01176		virNOG[6]	1BG2T@strNOG,1DU0C@virNOG,COG0366@NOG,KOG0471@euNOG	COG0366	NA|NA|NA	G	alpha-amylase
85	tr|V4RZ12|V4RZ12_9ROSI	3694.POPTR_0001s17940.1	0	1717.6	OSI_06329	GO:0000139,GO:0005575,GO:0005622,GO:0005623,GO:0005737,GO:0005794,GO:0005798,GO:0005829,GO:0012505,GO:0012506,GO:0016020,GO:0016023,GO:0030135,GO:0030137,GO:0030659,GO:0030660,GO:0030662,GO:0030663,GO:0031090,GO:0031410,GO:0031982,GO:0031988,GO:0043226,GO:0043227,GO:0043229,GO:0043231,GO:0044422,GO:0044424,GO:0044431,GO:0044433,GO:0044444,GO:0044446,GO:0044464	K17302		virNOG[6]	0XNNY@NOG,1BBVE@strNOG,1DPU4@virNOG,KOG0276@euNOG	ENOG410XNNY	NA|NA|NA	U	The coatomer is a cytosolic protein complex that binds to dilysine motifs and reversibly associates with Golgi non- clathrin-coated vesicles, which further mediate biosynthetic protein transport from the ER, via the Golgi up to the trans Golgi network. Coatomer complex is required for budding from Golgi membranes, and is essential for the retrograde Golgi-to-ER transport of dilysine-tagged protei…
86	tr|V4SVZ8|V4SVZ8_9ROSI	29760.VIT_01s0010g01840.t01	9.5e-110	401.7					virNOG[6]	0IG99@euNOG,0YCSJ@NOG,1BGD5@strNOG,1DUAK@virNOG	ENOG410YCSJ	NA|NA|NA	S	GEM-like protein
87	tr|V4T822|V4T822_9ROSI	3694.POPTR_0005s06160.1	2.1e-203	713.4			K00001,K00121,K18857		virNOG[6]	1BMCD@strNOG,1DZ78@virNOG,COG1062@NOG,KOG0022@euNOG	COG1062	NA|NA|NA	Q	alcohol dehydrogenase
88	tr|V4SUL7|V4SUL7_9ROSI	3694.POPTR_0016s12760.1	0	1116.7	PDC3		K01568		virNOG[6]	1BGGX@strNOG,1DUEC@virNOG,COG3961@NOG,KOG1184@euNOG	COG3961	NA|NA|NA	E, H	Pyruvate decarboxylase
89	tr|V4SFT3|V4SFT3_9ROSI	3694.POPTR_0009s13530.1	1e-246	857.8		GO:0008150,GO:0009628,GO:0050896,GO:0080167			virNOG[6]	0IK15@euNOG,0Y7MY@NOG,1BISS@strNOG,1DWPW@virNOG	ENOG410Y7MY	NA|NA|NA	S	nodulin family
90	tr|V4T992|V4T992_9ROSI	29760.VIT_18s0001g11140.t01	0	1177.2		GO:0005575,GO:0005622,GO:0005623,GO:0005737,GO:0005829,GO:0009507,GO:0009536,GO:0043226,GO:0043227,GO:0043229,GO:0043231,GO:0044424,GO:0044444,GO:0044464			virNOG[6]	1BBT0@strNOG,1DPRN@virNOG,COG1506@NOG,KOG2100@euNOG	COG1506	NA|NA|NA	O	Dienelactone hydrolase family
91	tr|V4U7E3|V4U7E3_9ROSI	3694.POPTR_0012s13510.1	5.7e-85	319.3		GO:0001558,GO:0003674,GO:0005488,GO:0005496,GO:0005575,GO:0005622,GO:0005623,GO:0005634,GO:0005737,GO:0005768,GO:0005783,GO:0005794,GO:0005886,GO:0008150,GO:0008289,GO:0009507,GO:0009534,GO:0009535,GO:0009536,GO:0009579,GO:0010008,GO:0016020,GO:0030308,GO:0031090,GO:0031976,GO:0031984,GO:0034357,GO:0040008,GO:0042651,GO:0043226,GO:0043227,GO:0043229,GO:0043231,GO:0044422,GO:0044424,GO:0044434,GO:…	K17278		virNOG[6]	11UG0@NOG,1BE1X@strNOG,1DRZR@virNOG,KOG1110@euNOG	ENOG4111UG0	NA|NA|NA	S	membrane steroid-binding protein
92	tr|V4U283|V4U283_9ROSI	3847.GLYMA15G03430.1	2.9e-164	583.2	FRK1	GO:0005575,GO:0005622,GO:0005623,GO:0005737,GO:0005829,GO:0005886,GO:0005911,GO:0009506,GO:0016020,GO:0030054,GO:0044424,GO:0044444,GO:0044464,GO:0055044,GO:0071944	K00847		virNOG[6]	1BHAN@strNOG,1DV6Q@virNOG,COG0524@NOG,KOG2855@euNOG	COG0524	NA|NA|NA	G	May play an important role in maintaining the flux of carbon towards starch formation
93	tr|V4W9J1|V4W9J1_9ROSI	3694.POPTR_0004s06400.1	5.2e-178	629	GOX	GO:0002218,GO:0002253,GO:0002376,GO:0002682,GO:0002684,GO:0003674,GO:0003824,GO:0003973,GO:0005575,GO:0005622,GO:0005623,GO:0005737,GO:0005777,GO:0006950,GO:0006952,GO:0007154,GO:0007165,GO:0008150,GO:0008152,GO:0008891,GO:0009058,GO:0009607,GO:0009617,GO:0009853,GO:0009987,GO:0010109,GO:0010204,GO:0016032,GO:0016491,GO:0016614,GO:0016899,GO:0019048,GO:0019222,GO:0023052,GO:0031323,GO:0031347,GO:…	K11517		virNOG[6]	1BBWU@strNOG,1DPVM@virNOG,COG1304@NOG,KOG0538@euNOG	COG1304	NA|NA|NA	C	(S)-2-hydroxy-acid oxidase
94	tr|V4V4V0|V4V4V0_9ROSI	4113.PGSC0003DMT400016354	0	1138.6	PCK2	GO:0002376,GO:0003674,GO:0003824,GO:0004611,GO:0004612,GO:0005575,GO:0005622,GO:0005623,GO:0005634,GO:0005730,GO:0005737,GO:0005829,GO:0006950,GO:0006952,GO:0006955,GO:0007154,GO:0008150,GO:0008152,GO:0009267,GO:0009605,GO:0009607,GO:0009620,GO:0009814,GO:0009817,GO:0009987,GO:0009991,GO:0010035,GO:0010038,GO:0016020,GO:0016036,GO:0016829,GO:0016830,GO:0016831,GO:0031667,GO:0031668,GO:0031669,GO:…	K01610	PPCK	virNOG[6]	0IE0Y@euNOG,1BE33@strNOG,1DS0V@virNOG,COG1866@NOG	COG1866	NA|NA|NA	C	phosphoenolpyruvate carboxykinase
95	tr|V4TIW6|V4TIW6_9ROSI	3694.POPTR_0012s09710.1	1.1e-229	801.2		GO:0005575,GO:0005622,GO:0005623,GO:0005737,GO:0005773,GO:0005774,GO:0005829,GO:0008150,GO:0010035,GO:0010038,GO:0016020,GO:0031090,GO:0042221,GO:0043226,GO:0043227,GO:0043229,GO:0043231,GO:0044422,GO:0044424,GO:0044437,GO:0044444,GO:0044446,GO:0044464,GO:0046686,GO:0050896	K01267		virNOG[6]	1BIPB@strNOG,1DSM8@virNOG,COG1362@NOG,KOG2596@euNOG	COG1362	NA|NA|NA	E	aspartyl
96	tr|V4UKM9|V4UKM9_9ROSI	3694.POPTR_0001s16730.1	8.2e-259	897.9	ALDH7B4	GO:0003674,GO:0003824,GO:0004029,GO:0005575,GO:0005622,GO:0005623,GO:0005737,GO:0005829,GO:0006081,GO:0006950,GO:0006970,GO:0008150,GO:0008152,GO:0009269,GO:0009414,GO:0009415,GO:0009628,GO:0009651,GO:0009719,GO:0009725,GO:0009737,GO:0009987,GO:0010033,GO:0010035,GO:0016491,GO:0016620,GO:0016903,GO:0033993,GO:0042221,GO:0044237,GO:0044424,GO:0044444,GO:0044464,GO:0044710,GO:0050896,GO:0055114,GO:…	K14085		virNOG[6]	1BHTJ@strNOG,1DVQZ@virNOG,COG1012@NOG,KOG2453@euNOG	COG1012	NA|NA|NA	C	Aldehyde dehydrogenase family 7 member
97	tr|V4SNA9|V4SNA9_9ROSI	3694.POPTR_0016s08580.1	2.5e-136	490		GO:0003674,GO:0003824,GO:0004601,GO:0005575,GO:0005622,GO:0005623,GO:0005737,GO:0005829,GO:0006950,GO:0006979,GO:0008150,GO:0008152,GO:0016209,GO:0016491,GO:0016684,GO:0016688,GO:0044424,GO:0044444,GO:0044464,GO:0044710,GO:0050896,GO:0055114	K00434		virNOG[6]	0IF5T@euNOG,1BDNW@strNOG,1DQAF@virNOG,COG0376@NOG	COG0376	NA|NA|NA	P	ascorbate peroxidase
98	tr|V4T729|V4T729_9ROSI	3694.POPTR_0002s09610.1	8.1e-148	528.5	AN34	GO:0000166,GO:0001882,GO:0001883,GO:0003674,GO:0003824,GO:0004601,GO:0005488,GO:0005507,GO:0005509,GO:0005515,GO:0005524,GO:0005575,GO:0005576,GO:0005618,GO:0005622,GO:0005623,GO:0005737,GO:0005739,GO:0005773,GO:0005774,GO:0005829,GO:0005886,GO:0005911,GO:0006810,GO:0006811,GO:0006812,GO:0006813,GO:0006816,GO:0006950,GO:0006970,GO:0006979,GO:0008150,GO:0008152,GO:0008270,GO:0009266,GO:0009408,GO:…	K17095		virNOG[6]	0XPUN@NOG,1BIDN@strNOG,1DWAF@virNOG,KOG0819@euNOG	ENOG410XPUN	NA|NA|NA	U	Annexin Arabidopsis
99	tr|V4SHR8|V4SHR8_9ROSI	29760.VIT_18s0001g05720.t01	1.4e-121	441		GO:0000166,GO:0001882,GO:0001883,GO:0003674,GO:0005488,GO:0005515,GO:0005524,GO:0005575,GO:0005622,GO:0005623,GO:0005737,GO:0005739,GO:0005829,GO:0005886,GO:0005911,GO:0007154,GO:0007165,GO:0008150,GO:0009506,GO:0009719,GO:0009725,GO:0009737,GO:0009741,GO:0009742,GO:0009755,GO:0009987,GO:0010033,GO:0014070,GO:0016020,GO:0017076,GO:0019899,GO:0023052,GO:0030054,GO:0030554,GO:0032549,GO:0032550,GO:…	K06630		virNOG[6]	1BCT2@strNOG,1DQQW@virNOG,COG5040@NOG,KOG0841@euNOG	COG5040	NA|NA|NA	O	14-3-3-like protein
100	tr|V4S6V5|V4S6V5_9ROSI	29760.VIT_05s0077g00950.t01	0	1164.4	ACLB-2	GO:0003674,GO:0003824,GO:0003878,GO:0005575,GO:0005622,GO:0005623,GO:0005737,GO:0005829,GO:0005886,GO:0006084,GO:0006085,GO:0006637,GO:0006732,GO:0006793,GO:0008150,GO:0008152,GO:0009058,GO:0009108,GO:0009346,GO:0009987,GO:0016020,GO:0016740,GO:0016746,GO:0032991,GO:0035383,GO:0035384,GO:0043234,GO:0044237,GO:0044249,GO:0044424,GO:0044444,GO:0044464,GO:0046912,GO:0051186,GO:0051188,GO:0071616,GO:…	K01648		virNOG[6]	0ISBE@euNOG,0JW3S@euNOG,1BD1N@strNOG,1DSUX@virNOG,COG0074@NOG,COG0372@NOG	COG0074	NA|NA|NA	C	ATP-citrate synthase beta chain protein
101	tr|V4SXC7|V4SXC7_9ROSI	4113.PGSC0003DMT400018521	1.4e-134	484.2	OSI_20428	GO:0000502,GO:0005575,GO:0005576,GO:0005622,GO:0005623,GO:0005634,GO:0005737,GO:0005773,GO:0005774,GO:0005829,GO:0006950,GO:0008150,GO:0009266,GO:0009409,GO:0009628,GO:0010035,GO:0010038,GO:0016020,GO:0031090,GO:0032991,GO:0042221,GO:0043226,GO:0043227,GO:0043229,GO:0043231,GO:0043234,GO:0044422,GO:0044424,GO:0044437,GO:0044444,GO:0044446,GO:0044464,GO:0046686,GO:0048046,GO:0050896	K02727		virNOG[6]	0XP01@NOG,1BJY4@strNOG,1DYMK@virNOG,KOG0184@euNOG	ENOG410XP01	NA|NA|NA	O	The proteasome is a multicatalytic proteinase complex which is characterized by its ability to cleave peptides with Arg, Phe, Tyr, Leu, and Glu adjacent to the leaving group at neutral or slightly basic pH. The proteasome has an ATP-dependent proteolytic activity (By similarity)
102	tr|V4SEI1|V4SEI1_9ROSI	3694.POPTR_0006s08550.1	7.1e-232	808.5		GO:0005575,GO:0005622,GO:0005623,GO:0005737,GO:0005829,GO:0005911,GO:0008150,GO:0009506,GO:0010035,GO:0010038,GO:0030054,GO:0042221,GO:0044424,GO:0044444,GO:0044464,GO:0046686,GO:0050896,GO:0055044	K01876		virNOG[6]	1BFJN@strNOG,1DTHX@virNOG,COG0017@NOG,KOG0556@euNOG	COG0017	NA|NA|NA	J	Aspartyl-tRNA synthetase
103	tr|V4W6L0|V4W6L0_9ROSI	29760.VIT_08s0056g00190.t01	5.3e-266	921.8		GO:0005575,GO:0005622,GO:0005623,GO:0005737,GO:0005829,GO:0005886,GO:0008150,GO:0010035,GO:0010038,GO:0016020,GO:0042221,GO:0044424,GO:0044444,GO:0044464,GO:0046686,GO:0050896,GO:0071944	K00873	AGPOP,PYK,PYK3	virNOG[6]	1BH3V@strNOG,1DRBI@virNOG,COG0469@NOG,KOG2323@euNOG	COG0469	NA|NA|NA	G	Pyruvate kinase
104	tr|V4WI99|V4WI99_9ROSI	29760.VIT_11s0052g00320.t01	0	1656.3	ACA10	GO:0003674,GO:0003824,GO:0005215,GO:0005388,GO:0005488,GO:0005515,GO:0005575,GO:0005623,GO:0005886,GO:0005911,GO:0006139,GO:0006152,GO:0006163,GO:0006195,GO:0006200,GO:0006725,GO:0006753,GO:0006793,GO:0006796,GO:0006807,GO:0006810,GO:0006811,GO:0006812,GO:0006816,GO:0008150,GO:0008152,GO:0008324,GO:0009056,GO:0009116,GO:0009117,GO:0009119,GO:0009123,GO:0009125,GO:0009126,GO:0009128,GO:0009141,GO:…	K01537		virNOG[6]	0XNNC@NOG,1BE3V@strNOG,1DQYJ@virNOG,KOG0204@euNOG	ENOG410XNNC	NA|NA|NA	P	calcium-transporting ATPase
105	tr|V4TMD6|V4TMD6_9ROSI	29760.VIT_01s0011g02740.t01	0	1782.7		GO:0003674,GO:0003824,GO:0004611,GO:0005575,GO:0005622,GO:0005623,GO:0005737,GO:0006091,GO:0006099,GO:0008150,GO:0008152,GO:0008964,GO:0009060,GO:0009987,GO:0015980,GO:0016829,GO:0016830,GO:0016831,GO:0044237,GO:0044238,GO:0044424,GO:0044464,GO:0044710,GO:0045333,GO:0055114	K01595		virNOG[6]	0II17@euNOG,1BDP6@strNOG,1DRKE@virNOG,COG2352@NOG	COG2352	NA|NA|NA	C	phosphoenolpyruvate carboxylase
106	tr|V4UBL5|V4UBL5_9ROSI	3694.POPTR_0008s12580.1	3.6e-196	689.5		GO:0005575,GO:0005622,GO:0005623,GO:0005737,GO:0005829,GO:0005911,GO:0009506,GO:0030054,GO:0044424,GO:0044444,GO:0044464,GO:0055044	K12200		virNOG[6]	0XQX6@NOG,1BEGM@strNOG,1DRII@virNOG,KOG2220@euNOG	ENOG410XQX6	NA|NA|NA	S	ALG-2 interacting protein
107	tr|V4U2F7|V4U2F7_9ROSI	3694.POPTR_0007s02170.1	0	1971.1	OSI_23887	GO:0005575,GO:0005622,GO:0005623,GO:0005737,GO:0005829,GO:0008150,GO:0010035,GO:0010038,GO:0042221,GO:0044424,GO:0044444,GO:0044464,GO:0046686,GO:0050896	K01870		virNOG[6]	1BFX1@strNOG,1DTUH@virNOG,COG0060@NOG,KOG0434@euNOG	COG0060	NA|NA|NA	J	Isoleucyl-tRNA synthetase
108	tr|V4TCG4|V4TCG4_9ROSI	3694.POPTR_0008s05470.1	0	1225.3	HSC70	GO:0005575,GO:0005576,GO:0005618,GO:0005622,GO:0005623,GO:0005634,GO:0005730,GO:0005737,GO:0005773,GO:0005774,GO:0005794,GO:0005829,GO:0005840,GO:0005886,GO:0005911,GO:0006950,GO:0006952,GO:0008150,GO:0009266,GO:0009408,GO:0009409,GO:0009506,GO:0009507,GO:0009536,GO:0009607,GO:0009615,GO:0009617,GO:0009620,GO:0009628,GO:0009987,GO:0010029,GO:0010035,GO:0010038,GO:0010118,GO:0010187,GO:0016020,GO:…	K03283		virNOG[6]	1BEBF@strNOG,1DS98@virNOG,COG0443@NOG,KOG0101@euNOG	COG0443	NA|NA|NA	O	Heat shock cognate 70 kDa
109	tr|V4W730|V4W730_9ROSI	3694.POPTR_0015s15370.1	6e-168	595.5		GO:0005575,GO:0005622,GO:0005623,GO:0005737,GO:0005829,GO:0008150,GO:0010035,GO:0010038,GO:0042221,GO:0044424,GO:0044444,GO:0044464,GO:0046686,GO:0050896	K07393		virNOG[6]	1BJ4X@strNOG,1DSHC@virNOG,COG0435@NOG,KOG2903@euNOG	COG0435	NA|NA|NA	O	Glutathione S-transferase, C-terminal domain
110	tr|V4RPZ1|V4RPZ1_9ROSI	29760.VIT_03s0063g02450.t01	0	1600.1	COPG	GO:0000139,GO:0005575,GO:0005622,GO:0005623,GO:0005737,GO:0005794,GO:0005798,GO:0005829,GO:0005886,GO:0005911,GO:0009506,GO:0009507,GO:0009536,GO:0012505,GO:0012506,GO:0016020,GO:0016023,GO:0030054,GO:0030135,GO:0030137,GO:0030659,GO:0030660,GO:0030662,GO:0030663,GO:0031090,GO:0031410,GO:0031982,GO:0031988,GO:0043226,GO:0043227,GO:0043229,GO:0043231,GO:0044422,GO:0044424,GO:0044431,GO:0044433,GO:…	K17267		virNOG[6]	1BBTV@strNOG,1DQAJ@virNOG,COG5240@NOG,KOG1078@euNOG	COG5240	NA|NA|NA	U	The coatomer is a cytosolic protein complex that binds to dilysine motifs and reversibly associates with Golgi non- clathrin-coated vesicles, which further mediate biosynthetic protein transport from the ER, via the Golgi up to the trans Golgi network. Coatomer complex is required for budding from Golgi membranes, and is essential for the retrograde Golgi-to-ER transport of dilysine-tagged protei…
111	tr|V4S5Q3|V4S5Q3_9ROSI	29760.VIT_10s0042g00800.t01	0	1718.7			K03032		virNOG[6]	1BGCG@strNOG,1DZ79@virNOG,COG5116@NOG,KOG2062@euNOG	COG5116	NA|NA|NA	O	26S proteasome non-atpase regulatory subunit
112	tr|V4VJB5|V4VJB5_9ROSI	3694.POPTR_0003s12870.1	6.4e-152	542		GO:0003674,GO:0005215,GO:0005372,GO:0005575,GO:0005622,GO:0005623,GO:0005737,GO:0005886,GO:0005911,GO:0006810,GO:0006833,GO:0006950,GO:0008150,GO:0009414,GO:0009415,GO:0009506,GO:0009507,GO:0009536,GO:0009628,GO:0009987,GO:0010035,GO:0015250,GO:0015267,GO:0016020,GO:0022803,GO:0022838,GO:0022857,GO:0022891,GO:0022892,GO:0030054,GO:0042044,GO:0042221,GO:0043226,GO:0043227,GO:0043229,GO:0043231,GO:…	K09872	H2Ot	virNOG[6]	1BFXX@strNOG,1DWET@virNOG,COG0580@NOG,KOG0223@euNOG	COG0580	NA|NA|NA	G	Aquaporin
113	tr|V4SSK2|V4SSK2_9ROSI	3847.GLYMA07G11810.1	7.6e-195	684.9	GS	GO:0005575,GO:0005622,GO:0005623,GO:0005737,GO:0044424,GO:0044464	K01915	GLNS	virNOG[6]	1BBW6@strNOG,1DPUW@virNOG,COG0174@NOG,KOG0683@euNOG	COG0174	NA|NA|NA	E	glutamine synthetase
114	tr|V4TLL5|V4TLL5_9ROSI	3694.POPTR_0019s07220.1	3.3e-219	766.1		GO:0000325,GO:0005575,GO:0005622,GO:0005623,GO:0005737,GO:0005773,GO:0005774,GO:0005794,GO:0005886,GO:0009507,GO:0009536,GO:0016020,GO:0031090,GO:0043226,GO:0043227,GO:0043229,GO:0043231,GO:0044422,GO:0044424,GO:0044437,GO:0044444,GO:0044446,GO:0044464,GO:0071944	K02144		virNOG[6]	1BF07@strNOG,1DSYA@virNOG,COG5231@NOG,KOG2759@euNOG	COG5231	NA|NA|NA	C	ATPase subunit
115	tr|V4WDK3|V4WDK3_9ROSI	3694.POPTR_0006s15730.1	5e-241	839		GO:0003674,GO:0003824,GO:0003872,GO:0005575,GO:0005622,GO:0005623,GO:0005737,GO:0005829,GO:0005975,GO:0005996,GO:0006006,GO:0006007,GO:0006091,GO:0006096,GO:0006793,GO:0006796,GO:0008150,GO:0008152,GO:0008443,GO:0009056,GO:0009987,GO:0016052,GO:0016301,GO:0016310,GO:0016740,GO:0016772,GO:0016773,GO:0019200,GO:0019318,GO:0019320,GO:0044237,GO:0044238,GO:0044262,GO:0044424,GO:0044444,GO:0044464,GO:…	K00850		virNOG[6]	1BDSF@strNOG,1DRPG@virNOG,COG0205@NOG,KOG2440@euNOG	COG0205	NA|NA|NA	G	6-phosphofructokinase
116	tr|V4S5D6|V4S5D6_9ROSI	3694.POPTR_0001s12930.1	7.2e-211	738.4		GO:0005575,GO:0005622,GO:0005623,GO:0005737,GO:0005739,GO:0006082,GO:0006725,GO:0008150,GO:0008152,GO:0009058,GO:0009507,GO:0009532,GO:0009536,GO:0009570,GO:0009698,GO:0009699,GO:0009808,GO:0009809,GO:0009987,GO:0010035,GO:0010038,GO:0016053,GO:0019438,GO:0019632,GO:0019748,GO:0019752,GO:0032787,GO:0033587,GO:0042221,GO:0043226,GO:0043227,GO:0043229,GO:0043231,GO:0043436,GO:0044237,GO:0044249,GO:…	K00616		virNOG[6]	1BMNU@strNOG,1DZH4@virNOG,COG0176@NOG,KOG2772@euNOG	COG0176	NA|NA|NA	G	Transaldolase
117	tr|V4U0D6|V4U0D6_9ROSI	29760.VIT_04s0008g01430.t01	0	1464.9		GO:0003674,GO:0003824,GO:0004177,GO:0005575,GO:0005622,GO:0005623,GO:0005737,GO:0005829,GO:0005886,GO:0006810,GO:0008150,GO:0008152,GO:0008233,GO:0008238,GO:0009914,GO:0009926,GO:0010817,GO:0016020,GO:0016787,GO:0044424,GO:0044444,GO:0044464,GO:0044699,GO:0044765,GO:0051179,GO:0051234,GO:0060918,GO:0065007,GO:0065008,GO:0070011,GO:0071944	K08776		virNOG[6]	1BE41@strNOG,1DS1X@virNOG,COG0308@NOG,KOG1046@euNOG	COG0308	NA|NA|NA	E, O	Puromycin-sensitive
118	tr|V4U815|V4U815_9ROSI	3847.GLYMA15G13970.1	1.1e-259	900.6	TUB2	GO:0005575,GO:0005622,GO:0005623,GO:0005856,GO:0043226,GO:0043228,GO:0043229,GO:0043232,GO:0044424,GO:0044464	K07375		virNOG[6]	1BFUC@strNOG,1DR0P@virNOG,COG5023@NOG,KOG1375@euNOG	COG5023	NA|NA|NA	Z	Tubulin is the major constituent of microtubules. It binds two moles of GTP, one at an exchangeable site on the beta chain and one at a non-exchangeable site on the alpha chain (By similarity)
119	tr|V4TP87|V4TP87_9ROSI	3694.POPTR_0010s05080.1	1.9e-123	447.2		GO:0005575,GO:0005622,GO:0005623,GO:0005737,GO:0005886,GO:0008150,GO:0009507,GO:0009526,GO:0009532,GO:0009536,GO:0009570,GO:0009941,GO:0010033,GO:0010037,GO:0010119,GO:0016020,GO:0031967,GO:0031975,GO:0042221,GO:0043226,GO:0043227,GO:0043229,GO:0043231,GO:0044422,GO:0044424,GO:0044434,GO:0044435,GO:0044444,GO:0044446,GO:0044464,GO:0050789,GO:0050794,GO:0050896,GO:0065007,GO:0071944,GO:1901700	K01673		virNOG[6]	1BM1B@strNOG,1DZFT@virNOG,COG0288@NOG,KOG1578@euNOG	COG0288	NA|NA|NA	P	carbonic anhydrase
120	tr|V4SL90|V4SL90_9ROSI	3694.POPTR_0016s09090.1	3.8e-144	516.2		GO:0005575,GO:0005623,GO:0005886,GO:0016020,GO:0044464,GO:0071944	K09872		virNOG[6]	1BFFK@strNOG,1DTDT@virNOG,COG0580@NOG,KOG0223@euNOG	COG0580	NA|NA|NA	P	plasma membrane intrinsic protein
121	tr|V4S346|V4S346_9ROSI	3694.POPTR_0004s04380.1	0	1294.6	NSF	GO:0005575,GO:0005622,GO:0005623,GO:0005737,GO:0005773,GO:0005794,GO:0005911,GO:0009506,GO:0030054,GO:0043226,GO:0043227,GO:0043229,GO:0043231,GO:0044424,GO:0044444,GO:0044464,GO:0055044	K06027		virNOG[6]	1BC3W@strNOG,1DQ2G@virNOG,COG0464@NOG,KOG0741@euNOG	COG0464	NA|NA|NA	O	Vesicle-fusing
122	tr|V4U7F4|V4U7F4_9ROSI	3694.POPTR_0012s13230.1	1.1e-65	255		GO:0003674,GO:0005488,GO:0005575,GO:0005623,GO:0005886,GO:0007154,GO:0007267,GO:0008150,GO:0009987,GO:0016020,GO:0023052,GO:0030246,GO:0031406,GO:0033293,GO:0043167,GO:0043168,GO:0044464,GO:0044699,GO:0044700,GO:0044763,GO:0048029,GO:0048032,GO:0071944			virNOG[6]	0IX7M@euNOG,0YI71@NOG,1BRVP@strNOG,1DZ3F@virNOG	ENOG410YI71	NA|NA|NA	S	Remorin family
123	tr|V4T4S2|V4T4S2_9ROSI	3694.POPTR_0007s00200.1	1.3e-305	1053.5	MTHFR1	GO:0005575,GO:0005622,GO:0005623,GO:0005737,GO:0005829,GO:0044424,GO:0044444,GO:0044464	K00297		virNOG[6]	1BF0D@strNOG,1DSYI@virNOG,COG0685@NOG,KOG0564@euNOG	COG0685	NA|NA|NA	E	Methylenetetrahydrofolate reductase
124	tr|V4UJI5|V4UJI5_9ROSI	3694.POPTR_0003s04150.1	3.3e-226	789.3		GO:0005575,GO:0005622,GO:0005623,GO:0005737,GO:0044424,GO:0044464	K03257		virNOG[6]	1BGPX@strNOG,1DT8H@virNOG,COG0513@NOG,KOG0327@euNOG	COG0513	NA|NA|NA	J	eukaryotic initiation factor
125	tr|V4S7W4|V4S7W4_9ROSI	3694.POPTR_0006s11860.1	4.3e-279	965.3		GO:0005575,GO:0005622,GO:0005623,GO:0005737,GO:0005829,GO:0008150,GO:0010035,GO:0010038,GO:0016020,GO:0042221,GO:0044424,GO:0044444,GO:0044464,GO:0046686,GO:0050896	K00873		virNOG[6]	1BCJI@strNOG,1DQH9@virNOG,COG0469@NOG,KOG2323@euNOG	COG0469	NA|NA|NA	G	Pyruvate kinase
126	tr|V4THA1|V4THA1_9ROSI	3847.GLYMA01G03650.1	4.6e-87	325.9		GO:0005575,GO:0005622,GO:0005623,GO:0005737,GO:0005794,GO:0005975,GO:0006464,GO:0006471,GO:0006486,GO:0006810,GO:0006886,GO:0008104,GO:0008150,GO:0008152,GO:0009058,GO:0009059,GO:0009100,GO:0009101,GO:0009987,GO:0015031,GO:0016192,GO:0019538,GO:0033036,GO:0034613,GO:0034645,GO:0036211,GO:0043170,GO:0043226,GO:0043227,GO:0043229,GO:0043231,GO:0043412,GO:0043413,GO:0044237,GO:0044238,GO:0044249,GO:…	K07937		virNOG[6]	1BDGQ@strNOG,1DRE6@virNOG,COG1100@NOG,KOG0070@euNOG	COG1100	NA|NA|NA	U	ADP-ribosylation factor
127	tr|V4RLI1|V4RLI1_9ROSI	29760.VIT_13s0019g02810.t01	7.9e-176	622.1	OSI_25478				virNOG[6]	1BCJ9@strNOG,1DS12@virNOG,COG1819@NOG,KOG1192@euNOG	COG1819	NA|NA|NA	C, G	UDP-glucoronosyl UDP-glucosyl transferase family protein
128	tr|V4W8J1|V4W8J1_9ROSI	3694.POPTR_0011s04780.1	3.3e-133	479.9					virNOG[6]	1BE5C@strNOG,1DS39@virNOG,COG0596@NOG,KOG4178@euNOG	COG0596	NA|NA|NA	I	epoxide hydrolase
129	tr|V4UJ42|V4UJ42_9ROSI	3702.AT5G19990.1	1.5e-218	763.8		GO:0000502,GO:0005575,GO:0005622,GO:0005623,GO:0005634,GO:0005737,GO:0005829,GO:0005886,GO:0016020,GO:0032991,GO:0043226,GO:0043227,GO:0043229,GO:0043231,GO:0043234,GO:0044424,GO:0044444,GO:0044464,GO:0071944	K03066,K07936		virNOG[6]	0BT2Y@braNOG,1BCRB@strNOG,1DQP6@virNOG,COG1222@NOG,KOG0728@euNOG	COG1222	NA|NA|NA	O	regulatory particle triple-a atpase 6a
130	tr|V4TMI0|V4TMI0_9ROSI	3847.GLYMA08G28230.1	2.3e-263	912.9	GND	GO:0005575,GO:0005622,GO:0005623,GO:0005737,GO:0005777,GO:0005829,GO:0006950,GO:0006970,GO:0008150,GO:0009266,GO:0009409,GO:0009414,GO:0009415,GO:0009507,GO:0009532,GO:0009536,GO:0009570,GO:0009628,GO:0009651,GO:0009719,GO:0009725,GO:0009737,GO:0010033,GO:0010035,GO:0033993,GO:0042221,GO:0042579,GO:0043226,GO:0043227,GO:0043229,GO:0043231,GO:0044422,GO:0044424,GO:0044434,GO:0044435,GO:0044444,GO:…	K00033	GND	virNOG[6]	1BFB7@strNOG,1DT9P@virNOG,COG0362@NOG,KOG2653@euNOG	COG0362	NA|NA|NA	G	Catalyzes the oxidative decarboxylation of 6- phosphogluconate to ribulose 5-phosphate and CO(2), with concomitant reduction of NADP to NADPH (By similarity)
131	tr|V4UIF1|V4UIF1_9ROSI	3694.POPTR_0006s00530.1	1.1e-171	607.8	FPS1	GO:0003674,GO:0003824,GO:0004337,GO:0004659,GO:0005575,GO:0005622,GO:0005623,GO:0005737,GO:0005739,GO:0005829,GO:0006629,GO:0006644,GO:0006720,GO:0006721,GO:0006793,GO:0006796,GO:0008150,GO:0008152,GO:0008299,GO:0008610,GO:0008654,GO:0009058,GO:0009987,GO:0016114,GO:0016740,GO:0016765,GO:0019637,GO:0043226,GO:0043227,GO:0043229,GO:0043231,GO:0044237,GO:0044238,GO:0044249,GO:0044255,GO:0044424,GO:…	K00787	GRTT	virNOG[6]	1BEC9@strNOG,1DSA5@virNOG,COG0142@NOG,KOG0711@euNOG	COG0142	NA|NA|NA	H	farnesyl diphosphate synthase
132	tr|V4S385|V4S385_9ROSI	3694.POPTR_0019s08080.1	6.2e-192	675.2		GO:0005575,GO:0005622,GO:0005623,GO:0005737,GO:0005829,GO:0016020,GO:0044424,GO:0044444,GO:0044464			virNOG[6]	0XR08@NOG,1BBPV@strNOG,1DPNP@virNOG,KOG2297@euNOG	ENOG410XR08	NA|NA|NA	J	Basic leucine zipper and W2 domain-containing protein
133	tr|V4T509|V4T509_9ROSI	29760.VIT_18s0001g12690.t01	3.1e-144	516.5		GO:0005575,GO:0005622,GO:0005623,GO:0005737,GO:0005886,GO:0006950,GO:0006979,GO:0008150,GO:0010035,GO:0010038,GO:0016020,GO:0042221,GO:0044424,GO:0044464,GO:0046686,GO:0050896,GO:0071944			virNOG[6]	0IIFG@euNOG,0Y0DY@NOG,1BMNT@strNOG,1DZH3@virNOG	ENOG410Y0DY	NA|NA|NA	S	Isoflavone reductase
134	tr|V4SMD0|V4SMD0_9ROSI	3847.GLYMA07G32050.1	1.1e-63	248.1		GO:0000302,GO:0005575,GO:0005622,GO:0005623,GO:0005634,GO:0005737,GO:0006950,GO:0006979,GO:0008150,GO:0009266,GO:0009408,GO:0009628,GO:0010033,GO:0010035,GO:0010038,GO:0042221,GO:0042542,GO:0043226,GO:0043227,GO:0043229,GO:0043231,GO:0044424,GO:0044464,GO:0045471,GO:0046685,GO:0046686,GO:0046688,GO:0050896,GO:0097305,GO:1901700	K13993		virNOG[6]	1BF0V@strNOG,1DSZ0@virNOG,COG0071@NOG,KOG0710@euNOG	COG0071	NA|NA|NA	O	kDa class I heat shock
135	tr|V4SFT2|V4SFT2_9ROSI	29760.VIT_00s0415g00040.t01	3.5e-286	989.6		GO:0005575,GO:0005623,GO:0005886,GO:0016020,GO:0044464,GO:0071944			virNOG[6]	0IF76@euNOG,11FEQ@NOG,1BBUC@strNOG,1DPT2@virNOG	ENOG4111FEQ	NA|NA|NA	S	Protein of unknown function (DUF1399)
136	tr|V4SB37|V4SB37_9ROSI	3694.POPTR_0005s00300.1	0	1213.7		GO:0005575,GO:0005622,GO:0005623,GO:0005737,GO:0005829,GO:0044424,GO:0044444,GO:0044464	K01885	GLUTRS	virNOG[6]	1BFC5@strNOG,1DPXD@virNOG,COG0008@NOG,KOG1147@euNOG	COG0008	NA|NA|NA	J	Glutamyl-tRNA synthetase
137	tr|V4T0V5|V4T0V5_9ROSI	29760.VIT_14s0060g01630.t01	0	1425.6	EIF3A	GO:0003674,GO:0003676,GO:0003723,GO:0003743,GO:0005488,GO:0005575,GO:0005622,GO:0005623,GO:0005737,GO:0005829,GO:0005852,GO:0005886,GO:0006412,GO:0006413,GO:0008135,GO:0008150,GO:0008152,GO:0009058,GO:0009059,GO:0009987,GO:0010467,GO:0016020,GO:0019538,GO:0032991,GO:0034645,GO:0043170,GO:0043234,GO:0044237,GO:0044238,GO:0044249,GO:0044260,GO:0044267,GO:0044424,GO:0044444,GO:0044464,GO:0071704,GO:…	K03254		virNOG[6]	0XQ37@NOG,1BG5V@strNOG,1DUSH@virNOG,KOG2072@euNOG	ENOG410XQ37	NA|NA|NA	J	Component of the eukaryotic translation initiation factor 3 (eIF-3) complex, which is involved in protein synthesis and, together with other initiation factors, stimulates binding of mRNA and methionyl-tRNAi to the 40S ribosome (By similarity)
138	tr|V4UN36|V4UN36_9ROSI	3694.POPTR_0001s36700.1	2.3e-253	879.8		GO:0005575,GO:0005622,GO:0005623,GO:0005737,GO:0005773,GO:0043226,GO:0043227,GO:0043229,GO:0043231,GO:0044424,GO:0044444,GO:0044464	K08245		virNOG[6]	0XNV7@NOG,1BJFM@strNOG,1DQEY@virNOG,KOG1339@euNOG	ENOG410XNV7	NA|NA|NA	O	aspartic proteinase
139	tr|V4S5C7|V4S5C7_9ROSI	3694.POPTR_0001s12970.1	6.8e-250	868.6		GO:0003674,GO:0003824,GO:0004812,GO:0004820,GO:0005488,GO:0005515,GO:0005575,GO:0005622,GO:0005623,GO:0005737,GO:0005739,GO:0005768,GO:0005794,GO:0005802,GO:0005829,GO:0006139,GO:0006725,GO:0006753,GO:0006793,GO:0006796,GO:0006807,GO:0008150,GO:0008152,GO:0009058,GO:0009117,GO:0009165,GO:0009987,GO:0010035,GO:0010038,GO:0015959,GO:0015960,GO:0015965,GO:0015966,GO:0016874,GO:0016875,GO:0016876,GO:…	K01880		virNOG[6]	1BIND@strNOG,1DS7N@virNOG,COG0423@NOG,KOG2298@euNOG	COG0423	NA|NA|NA	J	Glycyl-tRNA synthetase
140	tr|V4SRA3|V4SRA3_9ROSI	3694.POPTR_0016s06410.1	0	2090.1	UBP12	GO:0005575,GO:0005622,GO:0005623,GO:0005737,GO:0005829,GO:0044424,GO:0044444,GO:0044464	K11838		virNOG[6]	1BE58@strNOG,1DRQE@virNOG,COG5077@NOG,KOG1863@euNOG	COG5077	NA|NA|NA	O	ubiquitin carboxyl-terminal hydrolase
141	tr|V4TZZ0|V4TZZ0_9ROSI	29760.VIT_05s0077g00690.t01	7.1e-239	831.6		GO:0003674,GO:0003824,GO:0004335,GO:0005575,GO:0005622,GO:0005623,GO:0005737,GO:0005829,GO:0005975,GO:0005996,GO:0006012,GO:0006793,GO:0006796,GO:0008150,GO:0008152,GO:0009987,GO:0016301,GO:0016310,GO:0016740,GO:0016772,GO:0016773,GO:0019200,GO:0019318,GO:0044237,GO:0044238,GO:0044262,GO:0044424,GO:0044444,GO:0044464,GO:0044723,GO:0046835,GO:0071704	K18674		virNOG[6]	1BEAJ@strNOG,1DS88@virNOG,COG0153@NOG,KOG0631@euNOG	COG0153	NA|NA|NA	G	Galactokinase
142	tr|V4SYK6|V4SYK6_9ROSI	3694.POPTR_0001s01760.1	9.4e-199	698			K03039		virNOG[6]	0XPG9@NOG,1BJD8@strNOG,1DXAP@virNOG,KOG2908@euNOG	ENOG410XPG9	NA|NA|NA	O	26S proteasome non-ATPase regulatory subunit
143	tr|V4SFK3|V4SFK3_9ROSI	4113.PGSC0003DMT400008577	2.4e-99	366.7			K07955		virNOG[6]	0XNUK@NOG,1BC34@strNOG,1DQ1P@virNOG,KOG0075@euNOG	ENOG410XNUK	NA|NA|NA	U	ADP-RIBOSYLATION FACTOR-like protein
144	tr|V4TXI9|V4TXI9_9ROSI	3694.POPTR_0014s10220.1	3.2e-108	397.1			K05279,K13066		virNOG[6]	0XS7T@NOG,1BMTX@strNOG,1DZNC@virNOG,KOG3178@euNOG	ENOG410XS7T	NA|NA|NA	S	Dimerisation domain
145	tr|V4TBJ2|V4TBJ2_9ROSI	3694.POPTR_0008s06580.1	1.9e-143	513.8	PIP1	GO:0003674,GO:0005215,GO:0005372,GO:0005575,GO:0005623,GO:0005886,GO:0005911,GO:0006810,GO:0006833,GO:0008150,GO:0009506,GO:0009987,GO:0015250,GO:0015267,GO:0016020,GO:0022803,GO:0022838,GO:0022857,GO:0022891,GO:0022892,GO:0030054,GO:0042044,GO:0044464,GO:0044699,GO:0044763,GO:0044765,GO:0051179,GO:0051234,GO:0055044,GO:0055085,GO:0071944	K09872	H2Ot	virNOG[6]	1BFXX@strNOG,1DWET@virNOG,COG0580@NOG,KOG0223@euNOG	COG0580	NA|NA|NA	G	Aquaporin
146	tr|V4TBN7|V4TBN7_9ROSI	29760.VIT_13s0067g00900.t01	1.2e-285	987.3	PLC3	GO:0005575,GO:0005623,GO:0005886,GO:0016020,GO:0044464,GO:0071944	K05857		virNOG[6]	0XPSW@NOG,1BBYK@strNOG,1DPX7@virNOG,KOG0169@euNOG	ENOG410XPSW	NA|NA|NA	I	phospholipase C
147	tr|V4TFQ0|V4TFQ0_9ROSI	29760.VIT_08s0007g04400.t01	8e-190	668.7		GO:0003674,GO:0003724,GO:0003824,GO:0004386,GO:0005575,GO:0005622,GO:0005623,GO:0005634,GO:0005635,GO:0005737,GO:0005886,GO:0006139,GO:0006152,GO:0006163,GO:0006195,GO:0006200,GO:0006403,GO:0006405,GO:0006406,GO:0006725,GO:0006753,GO:0006793,GO:0006796,GO:0006807,GO:0006810,GO:0006913,GO:0006950,GO:0008150,GO:0008152,GO:0008186,GO:0009056,GO:0009116,GO:0009117,GO:0009119,GO:0009123,GO:0009125,GO:…	K18655		virNOG[6]	0XRGX@NOG,1BJ5V@strNOG,1DX31@virNOG,KOG0332@euNOG	ENOG410XRGX	NA|NA|NA	A	DEAD-box ATP-dependent RNA helicase
148	tr|V4UAF2|V4UAF2_9ROSI	29760.VIT_06s0004g01360.t01	1.5e-297	1026.9		GO:0005575,GO:0005622,GO:0005623,GO:0005737,GO:0009507,GO:0009532,GO:0009536,GO:0009570,GO:0043226,GO:0043227,GO:0043229,GO:0043231,GO:0044422,GO:0044424,GO:0044434,GO:0044435,GO:0044444,GO:0044446,GO:0044464			virNOG[6]	1BE7Y@strNOG,1DS5R@virNOG,COG0397@NOG,KOG2542@euNOG	COG0397	NA|NA|NA	S	UPF0061 protein
149	tr|V4VEB3|V4VEB3_9ROSI	29760.VIT_01s0011g02280.t01	0	1649.8		GO:0005575,GO:0005622,GO:0005623,GO:0005737,GO:0005739,GO:0005829,GO:0008150,GO:0009507,GO:0009536,GO:0010035,GO:0010038,GO:0042221,GO:0043226,GO:0043227,GO:0043229,GO:0043231,GO:0044424,GO:0044444,GO:0044464,GO:0046686,GO:0050896	K01872		virNOG[6]	1BMGR@strNOG,1DWT6@virNOG,COG0013@NOG,KOG0188@euNOG	COG0013	NA|NA|NA	J	alanyl-tRNA
150	tr|V4TUB2|V4TUB2_9ROSI	3847.GLYMA01G41571.1	3.6e-141	506.5			K01074		virNOG[6]	1BHGB@strNOG,1DVCB@virNOG,COG1075@NOG,KOG2541@euNOG	COG1075	NA|NA|NA	G	Palmitoyl-protein thioesterase
151	tr|V4TIQ7|V4TIQ7_9ROSI	3694.POPTR_0012s09350.1	0	1241.5		GO:0005575,GO:0005622,GO:0005623,GO:0005737,GO:0005794,GO:0005829,GO:0006950,GO:0006970,GO:0008150,GO:0009628,GO:0009651,GO:0009719,GO:0009723,GO:0009725,GO:0010033,GO:0042221,GO:0043226,GO:0043227,GO:0043229,GO:0043231,GO:0044424,GO:0044444,GO:0044464,GO:0050896	K16865		virNOG[6]	0XQZZ@NOG,1BI0Y@strNOG,1DVXP@virNOG,KOG0403@euNOG	ENOG410XQZZ	NA|NA|NA	T	MA3 domain-containing protein
152	tr|V4UH77|V4UH77_9ROSI	29760.VIT_04s0023g03690.t01	1.9e-128	463.8		GO:0005575,GO:0005622,GO:0005623,GO:0005634,GO:0005737,GO:0043226,GO:0043227,GO:0043229,GO:0043231,GO:0044424,GO:0044464	K02731		virNOG[6]	0XP21@NOG,1BDVE@strNOG,1DRSV@virNOG,KOG0183@euNOG	ENOG410XP21	NA|NA|NA	O	The proteasome is a multicatalytic proteinase complex which is characterized by its ability to cleave peptides with Arg, Phe, Tyr, Leu, and Glu adjacent to the leaving group at neutral or slightly basic pH. The proteasome has an ATP-dependent proteolytic activity
153	tr|V4SHI2|V4SHI2_9ROSI	3694.POPTR_0009s11790.1	7.7e-115	418.3	RAB7	GO:0005575,GO:0005622,GO:0005623,GO:0005634,GO:0005737,GO:0005773,GO:0005774,GO:0005794,GO:0005886,GO:0006950,GO:0006970,GO:0006979,GO:0008150,GO:0009628,GO:0009651,GO:0016020,GO:0031090,GO:0043226,GO:0043227,GO:0043229,GO:0043231,GO:0044422,GO:0044424,GO:0044437,GO:0044444,GO:0044446,GO:0044464,GO:0050896,GO:0071944	K07897,K07976		virNOG[6]	0XNZV@NOG,1BCD4@strNOG,1DS17@virNOG,KOG0394@euNOG	ENOG410XNZV	NA|NA|NA	U	ras-related protein
154	tr|V4WAP9|V4WAP9_9ROSI	29760.VIT_04s0008g02320.t01	0	1705.3		GO:0000139,GO:0005575,GO:0005622,GO:0005623,GO:0005737,GO:0005794,GO:0005798,GO:0005829,GO:0012505,GO:0012506,GO:0016020,GO:0016023,GO:0030135,GO:0030137,GO:0030659,GO:0030660,GO:0030662,GO:0030663,GO:0031090,GO:0031410,GO:0031982,GO:0031988,GO:0043226,GO:0043227,GO:0043229,GO:0043231,GO:0044422,GO:0044424,GO:0044431,GO:0044433,GO:0044444,GO:0044446,GO:0044464	K17301		virNOG[6]	1BEVP@strNOG,1DSFE@virNOG,COG5096@NOG,KOG1058@euNOG	COG5096	NA|NA|NA	U	The coatomer is a cytosolic protein complex that binds to dilysine motifs and reversibly associates with Golgi non- clathrin-coated vesicles, which further mediate biosynthetic protein transport from the ER, via the Golgi up to the trans Golgi network. Coatomer complex is required for budding from Golgi membranes, and is essential for the retrograde Golgi-to-ER transport of dilysine-tagged protei…
155	tr|V4UFV6|V4UFV6_9ROSI	29760.VIT_19s0014g01710.t01	3.4e-224	783.1		GO:0000325,GO:0003674,GO:0005215,GO:0005432,GO:0005488,GO:0005509,GO:0005575,GO:0005622,GO:0005623,GO:0005737,GO:0005773,GO:0005774,GO:0005911,GO:0006810,GO:0006811,GO:0006812,GO:0006814,GO:0006816,GO:0006950,GO:0006970,GO:0008150,GO:0008324,GO:0009506,GO:0009628,GO:0009651,GO:0009987,GO:0015075,GO:0015077,GO:0015081,GO:0015085,GO:0015291,GO:0015297,GO:0015298,GO:0015368,GO:0015491,GO:0015672,GO:…			virNOG[6]	0IG0G@euNOG,0ZVKW@NOG,1BQ5K@strNOG,1E1P6@virNOG	ENOG410ZVKW	NA|NA|NA	P	sodium calcium exchanger family protein
156	tr|V4VU32|V4VU32_9ROSI	3694.POPTR_0019s05430.1	0	1399.8	MS2	GO:0000096,GO:0000097,GO:0003674,GO:0003824,GO:0005488,GO:0005507,GO:0005575,GO:0005576,GO:0005622,GO:0005623,GO:0005737,GO:0005773,GO:0005774,GO:0005777,GO:0005829,GO:0005886,GO:0005911,GO:0006082,GO:0006520,GO:0006555,GO:0006790,GO:0006807,GO:0006950,GO:0006970,GO:0008150,GO:0008152,GO:0008168,GO:0008172,GO:0008652,GO:0008705,GO:0009058,GO:0009066,GO:0009067,GO:0009086,GO:0009506,GO:0009507,GO:…	K00549		virNOG[6]	1BEAA@strNOG,1DS7Y@virNOG,COG0620@NOG,KOG2263@euNOG	COG0620	NA|NA|NA	E	5-methyltetrahydropteroyltriglutamate--homocysteine
157	tr|V4SH78|V4SH78_9ROSI	29760.VIT_09s0002g00810.t01	3.9e-162	576.2		GO:0002218,GO:0002253,GO:0002376,GO:0002682,GO:0002684,GO:0003674,GO:0003824,GO:0003973,GO:0005575,GO:0005622,GO:0005623,GO:0005737,GO:0005777,GO:0006950,GO:0006952,GO:0007154,GO:0007165,GO:0008150,GO:0008152,GO:0008891,GO:0009058,GO:0009607,GO:0009617,GO:0009853,GO:0009987,GO:0010109,GO:0010204,GO:0016032,GO:0016491,GO:0016614,GO:0016899,GO:0019048,GO:0019222,GO:0023052,GO:0031323,GO:0031347,GO:…	K11517		virNOG[6]	1BGGI@strNOG,1DUDX@virNOG,COG1304@NOG,KOG0538@euNOG	COG1304	NA|NA|NA	C	(S)-2-hydroxy-acid oxidase
158	tr|V4RZ61|V4RZ61_9ROSI	3694.POPTR_0008s15140.1	7.5e-277	958	HSP70T-2	GO:0000302,GO:0006950,GO:0006979,GO:0008150,GO:0009266,GO:0009314,GO:0009408,GO:0009416,GO:0009628,GO:0009642,GO:0009644,GO:0010035,GO:0042221,GO:0042542,GO:0050896,GO:1901700	K09489		virNOG[6]	1BFUB@strNOG,1DTS8@virNOG,COG0443@NOG,KOG0101@euNOG	COG0443	NA|NA|NA	O	heat- shock
159	tr|V4RY72|V4RY72_9ROSI	3847.GLYMA12G22340.1	2.9e-77	293.1		GO:0000502,GO:0005575,GO:0005622,GO:0005623,GO:0005634,GO:0005737,GO:0005773,GO:0005774,GO:0005829,GO:0005840,GO:0008150,GO:0010035,GO:0010038,GO:0010043,GO:0016020,GO:0022626,GO:0030529,GO:0031090,GO:0032991,GO:0042221,GO:0043226,GO:0043227,GO:0043228,GO:0043229,GO:0043231,GO:0043232,GO:0043234,GO:0044422,GO:0044424,GO:0044437,GO:0044444,GO:0044445,GO:0044446,GO:0044464,GO:0050896	K02730		virNOG[6]	0XR7X@NOG,1BIS6@strNOG,1DSW1@virNOG,KOG0182@euNOG	ENOG410XR7X	NA|NA|NA	O	The proteasome is a multicatalytic proteinase complex which is characterized by its ability to cleave peptides with Arg, Phe, Tyr, Leu, and Glu adjacent to the leaving group at neutral or slightly basic pH. The proteasome has an ATP-dependent proteolytic activity
160	tr|V4VH30|V4VH30_9ROSI	3711.Bra016261.1-P	3.8e-142	509.6	HIR1	GO:0005575,GO:0005622,GO:0005623,GO:0005737,GO:0005773,GO:0005774,GO:0005886,GO:0005911,GO:0009506,GO:0009507,GO:0009536,GO:0016020,GO:0030054,GO:0031090,GO:0043226,GO:0043227,GO:0043229,GO:0043231,GO:0044422,GO:0044424,GO:0044437,GO:0044444,GO:0044446,GO:0044464,GO:0055044,GO:0071944			virNOG[6]	0C14I@braNOG,1BCSD@strNOG,1DQQ7@virNOG,COG0330@NOG,KOG2620@euNOG	COG0330	NA|NA|NA	C	PHB
161	tr|V4TUT9|V4TUT9_9ROSI	3694.POPTR_0003s11350.1	1.6e-145	521.2		GO:0005575,GO:0005622,GO:0005623,GO:0005737,GO:0005829,GO:0008150,GO:0010035,GO:0010038,GO:0042221,GO:0044424,GO:0044444,GO:0044464,GO:0046686,GO:0050896	K09560		virNOG[6]	0XR19@NOG,1BH34@strNOG,1DUZA@virNOG,KOG1308@euNOG	ENOG410XR19	NA|NA|NA	O, T	FAM10 family protein At4g22670-like
162	tr|V4U295|V4U295_9ROSI	3847.GLYMA12G33800.1	1.4e-129	467.6		GO:0003674,GO:0005488,GO:0005509,GO:0005575,GO:0005622,GO:0005623,GO:0005634,GO:0005737,GO:0005829,GO:0005886,GO:0007275,GO:0008150,GO:0009791,GO:0016020,GO:0022622,GO:0032501,GO:0032502,GO:0043167,GO:0043169,GO:0043226,GO:0043227,GO:0043229,GO:0043231,GO:0044424,GO:0044444,GO:0044464,GO:0044699,GO:0044707,GO:0044767,GO:0046872,GO:0048364,GO:0048513,GO:0048528,GO:0048569,GO:0048731,GO:0048856,GO:…	K06630		virNOG[6]	1BNK1@strNOG,1E0DR@virNOG,COG5040@NOG,KOG0841@euNOG	COG5040	NA|NA|NA	O	14-3-3-like protein
163	tr|V4TMK1|V4TMK1_9ROSI	3847.GLYMA04G34370.1	0	1786.9		GO:0005575,GO:0005623,GO:0005886,GO:0016020,GO:0044464,GO:0071944	K01535	ATPS	virNOG[6]	1BF5R@strNOG,1DT3T@virNOG,COG0474@NOG,KOG0205@euNOG	COG0474	NA|NA|NA	P	plasma membrane ATPase
164	tr|V4T7T3|V4T7T3_9ROSI	3694.POPTR_0008s05320.1	5.3e-193	678.7			K08678		virNOG[6]	1BG7Q@strNOG,1DU50@virNOG,COG0451@NOG,KOG1429@euNOG	COG0451	NA|NA|NA	G	UDP-glucuronic acid decarboxylase
165	tr|V4W919|V4W919_9ROSI	29760.VIT_19s0014g01420.t01	1.6e-117	427.6		GO:0003674,GO:0005488,GO:0005509,GO:0005575,GO:0005622,GO:0005623,GO:0005634,GO:0005737,GO:0005829,GO:0005886,GO:0007275,GO:0008150,GO:0009791,GO:0016020,GO:0022622,GO:0032501,GO:0032502,GO:0043167,GO:0043169,GO:0043226,GO:0043227,GO:0043229,GO:0043231,GO:0044424,GO:0044444,GO:0044464,GO:0044699,GO:0044707,GO:0044767,GO:0046872,GO:0048364,GO:0048513,GO:0048528,GO:0048569,GO:0048731,GO:0048856,GO:…	K06630		virNOG[6]	1BNK1@strNOG,1E0DR@virNOG,COG5040@NOG,KOG0841@euNOG	COG5040	NA|NA|NA	O	14-3-3-like protein
166	tr|V4STZ5|V4STZ5_9ROSI	3847.GLYMA01G26300.1	1.9e-68	263.8		GO:0005575,GO:0005623,GO:0005886,GO:0005911,GO:0006950,GO:0008150,GO:0009266,GO:0009409,GO:0009506,GO:0009628,GO:0016020,GO:0030054,GO:0044464,GO:0050896,GO:0055044,GO:0071944			virNOG[6]	0IWX6@euNOG,0YI8C@NOG,1BR2S@strNOG,1E2WY@virNOG	ENOG410YI8C	NA|NA|NA	T	Universal stress protein
167	tr|V4TYR6|V4TYR6_9ROSI	3847.GLYMA14G02120.1	6.9e-104	382.1		GO:0003674,GO:0005484,GO:0005488,GO:0005515,GO:0005575,GO:0005622,GO:0005623,GO:0005737,GO:0005768,GO:0005770,GO:0005773,GO:0005802,GO:0006810,GO:0008150,GO:0010008,GO:0016020,GO:0016192,GO:0031090,GO:0031902,GO:0032588,GO:0043226,GO:0043227,GO:0043229,GO:0043231,GO:0044422,GO:0044424,GO:0044440,GO:0044444,GO:0044446,GO:0044464,GO:0051179,GO:0051234	K08501,K08503		virNOG[6]	0ZZA3@NOG,1BK0J@strNOG,1DXXK@virNOG,KOG3202@euNOG	ENOG410ZZA3	NA|NA|NA	U	syntaxin of plants
168	tr|V4S261|V4S261_9ROSI	29760.VIT_14s0060g02270.t01	5.9e-81	305.4	TCTP	GO:0005575,GO:0005622,GO:0005623,GO:0005737,GO:0044424,GO:0044464			virNOG[6]	11FVP@NOG,1BKW3@strNOG,1DYRG@virNOG,KOG1727@euNOG	ENOG4111FVP	NA|NA|NA	D, Z	translationally-controlled tumor protein homolog
169	tr|V4SMZ3|V4SMZ3_9ROSI	4113.PGSC0003DMT400010171	1e-252	877.5			K08770		virNOG[6]	1BH3X@strNOG,1DV02@virNOG,COG5272@NOG,KOG0001@euNOG	COG5272	NA|NA|NA	O	polyubiquitin
170	tr|V4URM7|V4URM7_9ROSI	29760.VIT_08s0040g03100.t01	1.1e-101	374.8	GSTL1	GO:0005575,GO:0005622,GO:0005623,GO:0005737,GO:0005829,GO:0006464,GO:0008150,GO:0008152,GO:0009987,GO:0010035,GO:0010038,GO:0010731,GO:0019538,GO:0036211,GO:0042221,GO:0043170,GO:0043412,GO:0044237,GO:0044238,GO:0044260,GO:0044267,GO:0044424,GO:0044444,GO:0044464,GO:0046686,GO:0050896,GO:0071704	K00799		virNOG[6]	0XSIX@NOG,1BKAJ@strNOG,1DY78@virNOG,KOG0406@euNOG	ENOG410XSIX	NA|NA|NA	O	Protein IN2-1 homolog
171	tr|V4SGV7|V4SGV7_9ROSI	3847.GLYMA15G04290.1	2.2e-127	460.3			K01803		virNOG[6]	1BDJF@strNOG,1DRGU@virNOG,COG0149@NOG,KOG1643@euNOG	COG0149	NA|NA|NA	G	triosephosphate isomerase
172	tr|V4U500|V4U500_9ROSI	3694.POPTR_0003s21590.1	0	1180.6	THFS	GO:0003674,GO:0005488,GO:0005507,GO:0005575,GO:0005576,GO:0005622,GO:0005623,GO:0005737,GO:0005829,GO:0005886,GO:0008150,GO:0009507,GO:0009536,GO:0010035,GO:0010038,GO:0016020,GO:0042221,GO:0043167,GO:0043169,GO:0043226,GO:0043227,GO:0043229,GO:0043231,GO:0044424,GO:0044444,GO:0044464,GO:0046686,GO:0046872,GO:0046914,GO:0048046,GO:0050896,GO:0071944	K01938		virNOG[6]	0IFVW@euNOG,1BF1N@strNOG,1DSZM@virNOG,COG2759@NOG	COG2759	NA|NA|NA	H	Formate--tetrahydrofolate
173	tr|V4UGL9|V4UGL9_9ROSI	3694.POPTR_0018s03980.1	0	1698.3		GO:0003674,GO:0003824,GO:0005575,GO:0005622,GO:0005623,GO:0005737,GO:0005829,GO:0005911,GO:0005975,GO:0006793,GO:0006796,GO:0008150,GO:0008152,GO:0009506,GO:0009702,GO:0009987,GO:0016020,GO:0016301,GO:0016310,GO:0016740,GO:0016772,GO:0016773,GO:0019200,GO:0030054,GO:0044237,GO:0044238,GO:0044262,GO:0044424,GO:0044444,GO:0044464,GO:0046835,GO:0055044,GO:0071704	K12446	AAPT	virNOG[6]	1BH04@strNOG,1DUWP@virNOG,COG0153@NOG,KOG0631@euNOG	COG0153	NA|NA|NA	G	Galactokinase galactose-binding signature
174	tr|V4W371|V4W371_9ROSI	3694.POPTR_0010s06320.1	9.3e-61	238.8	OSI_19337		K13993		virNOG[6]	1BQVM@strNOG,1E2PE@virNOG,COG0071@NOG,KOG0710@euNOG	COG0071	NA|NA|NA	O	Heat Shock Protein
175	tr|V4WJB1|V4WJB1_9ROSI	3694.POPTR_0018s11600.1	3.6e-250	869.4		GO:0003674,GO:0003824,GO:0004177,GO:0005575,GO:0005622,GO:0005623,GO:0005737,GO:0005773,GO:0005829,GO:0007275,GO:0007568,GO:0008150,GO:0008152,GO:0008233,GO:0008238,GO:0009507,GO:0009532,GO:0009536,GO:0009570,GO:0010035,GO:0010038,GO:0010150,GO:0010260,GO:0016787,GO:0032501,GO:0032502,GO:0042221,GO:0043226,GO:0043227,GO:0043229,GO:0043231,GO:0044422,GO:0044424,GO:0044434,GO:0044435,GO:0044444,GO:…	K01255		virNOG[6]	1BFNG@strNOG,1DUNR@virNOG,COG0260@NOG,KOG2597@euNOG	COG0260	NA|NA|NA	E	leucine aminopeptidase
176	tr|V4TJC3|V4TJC3_9ROSI	29760.VIT_01s0026g00310.t01	0	1459.5		GO:0000139,GO:0005575,GO:0005622,GO:0005623,GO:0005737,GO:0005794,GO:0005798,GO:0006810,GO:0008150,GO:0012505,GO:0012506,GO:0012510,GO:0016020,GO:0016023,GO:0016192,GO:0030117,GO:0030118,GO:0030119,GO:0030120,GO:0030121,GO:0030125,GO:0030130,GO:0030131,GO:0030133,GO:0030135,GO:0030136,GO:0030140,GO:0030658,GO:0030659,GO:0030660,GO:0030662,GO:0030665,GO:0031090,GO:0031410,GO:0031982,GO:0031988,GO:…	K12391		virNOG[6]	0XPKK@NOG,1BDIY@strNOG,1DPNI@virNOG,KOG1062@euNOG	ENOG410XPKK	NA|NA|NA	U	AP-1 complex subunit
177	tr|V4U2W4|V4U2W4_9ROSI	3694.POPTR_0017s08810.1	1.2e-185	654.4	DET3	GO:0000221,GO:0000325,GO:0000902,GO:0003674,GO:0003824,GO:0005215,GO:0005575,GO:0005622,GO:0005623,GO:0005737,GO:0005773,GO:0005774,GO:0005794,GO:0005886,GO:0006109,GO:0006139,GO:0006152,GO:0006163,GO:0006195,GO:0006200,GO:0006725,GO:0006753,GO:0006793,GO:0006796,GO:0006807,GO:0006810,GO:0006811,GO:0006812,GO:0006818,GO:0008150,GO:0008152,GO:0008324,GO:0009056,GO:0009058,GO:0009116,GO:0009117,GO:…	K02148		virNOG[6]	1BD0Y@strNOG,1DTUQ@virNOG,COG5127@NOG,KOG2909@euNOG	COG5127	NA|NA|NA	C	V-type proton ATPase subunit
178	tr|V4U9I2|V4U9I2_9ROSI	3694.POPTR_0014s15170.1	0	1762.7		GO:0000166,GO:0001882,GO:0001883,GO:0003674,GO:0003824,GO:0003994,GO:0005488,GO:0005507,GO:0005524,GO:0005575,GO:0005618,GO:0005622,GO:0005623,GO:0005737,GO:0005739,GO:0005773,GO:0005774,GO:0005829,GO:0006082,GO:0006101,GO:0006102,GO:0006950,GO:0006970,GO:0006979,GO:0008150,GO:0008152,GO:0009507,GO:0009532,GO:0009536,GO:0009570,GO:0009628,GO:0009651,GO:0009719,GO:0009725,GO:0009737,GO:0009987,GO:…	K01681		virNOG[6]	1BJMF@strNOG,1DXJ5@virNOG,COG1048@NOG,KOG0452@euNOG	COG1048	NA|NA|NA	C	Aconitate hydratase
179	tr|V4U616|V4U616_9ROSI	29760.VIT_01s0011g05960.t01	0	1601.6	TPS1	GO:0003674,GO:0003824,GO:0003825,GO:0004805,GO:0005975,GO:0005984,GO:0005991,GO:0005992,GO:0006793,GO:0006796,GO:0008150,GO:0008152,GO:0008194,GO:0009058,GO:0009311,GO:0009312,GO:0009987,GO:0016051,GO:0016311,GO:0016740,GO:0016757,GO:0016758,GO:0016787,GO:0016788,GO:0016791,GO:0019203,GO:0034637,GO:0035251,GO:0042578,GO:0044237,GO:0044238,GO:0044249,GO:0044262,GO:0044723,GO:0046351,GO:0046527,GO:…	K16055		virNOG[6]	1BCCW@strNOG,1DQAR@virNOG,COG0380@NOG,COG1877@NOG,KOG1050@euNOG	COG0380	NA|NA|NA	G	Alpha,alpha-trehalose-phosphate synthase UDP-forming
180	tr|V4TZJ1|V4TZJ1_9ROSI	29760.VIT_13s0073g00560.t01	1.7e-225	786.9	DNAJ		K09503		virNOG[6]	1BCEW@strNOG,1DQCX@virNOG,COG0484@NOG,KOG0712@euNOG	COG0484	NA|NA|NA	O	DnaJ protein
181	tr|V4SLC6|V4SLC6_9ROSI	4113.PGSC0003DMT400020843	6.9e-123	445.7	PBG1	GO:0000502,GO:0005575,GO:0005622,GO:0005623,GO:0005634,GO:0005737,GO:0005829,GO:0005840,GO:0006950,GO:0006970,GO:0008150,GO:0009628,GO:0009651,GO:0010035,GO:0010038,GO:0022626,GO:0030529,GO:0032991,GO:0042221,GO:0043226,GO:0043227,GO:0043228,GO:0043229,GO:0043231,GO:0043232,GO:0043234,GO:0044424,GO:0044444,GO:0044445,GO:0044464,GO:0046686,GO:0050896	K02736		virNOG[6]	0YAMA@NOG,1BEAK@strNOG,1DS8A@virNOG,KOG0185@euNOG	ENOG410YAMA	NA|NA|NA	O	The proteasome is a multicatalytic proteinase complex which is characterized by its ability to cleave peptides with Arg, Phe, Tyr, Leu, and Glu adjacent to the leaving group at neutral or slightly basic pH. The proteasome has an ATP-dependent proteolytic activity (By similarity)
182	tr|V4WBB6|V4WBB6_9ROSI	3694.POPTR_0018s01900.1	1.3e-107	394.4		GO:0005575,GO:0005622,GO:0005623,GO:0005737,GO:0005773,GO:0005774,GO:0005794,GO:0005886,GO:0006810,GO:0006944,GO:0006950,GO:0006970,GO:0008150,GO:0009628,GO:0009651,GO:0009719,GO:0009725,GO:0009737,GO:0009987,GO:0010033,GO:0010118,GO:0016020,GO:0016043,GO:0016044,GO:0031090,GO:0033993,GO:0042221,GO:0043226,GO:0043227,GO:0043229,GO:0043231,GO:0044422,GO:0044424,GO:0044437,GO:0044444,GO:0044446,GO:…	K08515		virNOG[6]	1BETZ@strNOG,1DSRJ@virNOG,COG5143@NOG,KOG0859@euNOG	COG5143	NA|NA|NA	U	vesicle-associated membrane protein
183	tr|V4UPY7|V4UPY7_9ROSI	3694.POPTR_0013s00380.1	2.9e-224	783.1			K08245		virNOG[6]	0XNV7@NOG,1BCA5@strNOG,1DQ87@virNOG,KOG1339@euNOG	ENOG410XNV7	NA|NA|NA	O	aspartic
184	tr|V4SLK8|V4SLK8_9ROSI	3694.POPTR_0003s02950.1	0	2140.2	OSI_23382	GO:0005575,GO:0016020	K05670		virNOG[6]	1BFT2@strNOG,1DTQY@virNOG,COG1132@NOG,KOG0054@euNOG	COG1132	NA|NA|NA	Q	ABC transporter C family member
185	tr|V4SAF6|V4SAF6_9ROSI	29760.VIT_06s0080g00800.t01	6.7e-109	398.7		GO:0005575,GO:0005622,GO:0005623,GO:0005737,GO:0005773,GO:0005794,GO:0006950,GO:0006970,GO:0008150,GO:0009628,GO:0009651,GO:0016020,GO:0043226,GO:0043227,GO:0043229,GO:0043231,GO:0044424,GO:0044444,GO:0044464,GO:0050896	K08515		virNOG[6]	1BDC9@strNOG,1DR9P@virNOG,COG5143@NOG,KOG0859@euNOG	COG5143	NA|NA|NA	U	vesicle-associated membrane protein
186	tr|V4SXW1|V4SXW1_9ROSI	3694.POPTR_0003s13040.1	0	1545.4	BAD	GO:0005575,GO:0005622,GO:0005623,GO:0005737,GO:0005794,GO:0005802,GO:0005886,GO:0005911,GO:0009506,GO:0012506,GO:0016020,GO:0016023,GO:0030054,GO:0030135,GO:0030136,GO:0030659,GO:0030662,GO:0030665,GO:0031090,GO:0031410,GO:0031982,GO:0031988,GO:0043226,GO:0043227,GO:0043229,GO:0043231,GO:0044422,GO:0044424,GO:0044433,GO:0044444,GO:0044446,GO:0044464,GO:0055044,GO:0071944	K12392		virNOG[6]	1BCRJ@strNOG,1DQPE@virNOG,COG5096@NOG,KOG1061@euNOG	COG5096	NA|NA|NA	U	Beta-adaptin-like protein
187	tr|V4URI3|V4URI3_9ROSI	3694.POPTR_0018s12390.1	1.2e-207	728		GO:0005575,GO:0005911,GO:0009506,GO:0030054,GO:0055044			virNOG[6]	0IKWY@euNOG,0Y00J@NOG,1BETX@strNOG,1E0E4@virNOG	ENOG410Y00J	NA|NA|NA
188	tr|V4UC58|V4UC58_9ROSI	3694.POPTR_0007s15300.1	2.3e-201	706.8		GO:0005575,GO:0005622,GO:0005623,GO:0005737,GO:0005829,GO:0009507,GO:0009532,GO:0009536,GO:0009570,GO:0043226,GO:0043227,GO:0043229,GO:0043231,GO:0044422,GO:0044424,GO:0044434,GO:0044435,GO:0044444,GO:0044446,GO:0044464			virNOG[6]	0IGHM@euNOG,0XRZ5@NOG,1BF3Y@strNOG,1DT25@virNOG	ENOG410XRZ5	NA|NA|NA
189	tr|V4RHM6|V4RHM6_9ROSI	29760.VIT_05s0049g01160.t01	2.3e-178	630.6		GO:0003674,GO:0003824,GO:0004842,GO:0005575,GO:0005622,GO:0005623,GO:0005634,GO:0005737,GO:0006464,GO:0008150,GO:0008152,GO:0009987,GO:0016567,GO:0016874,GO:0016879,GO:0016881,GO:0019538,GO:0019787,GO:0032446,GO:0036211,GO:0043170,GO:0043226,GO:0043227,GO:0043229,GO:0043231,GO:0043412,GO:0044237,GO:0044238,GO:0044260,GO:0044267,GO:0044424,GO:0044464,GO:0070647,GO:0071704	K01931		virNOG[6]	0IFCZ@euNOG,0XNPA@NOG,1BEEZ@strNOG,1DSCU@virNOG	ENOG410XNPA	NA|NA|NA	O	protein ubiquitination
190	tr|V4T541|V4T541_9ROSI	3847.GLYMA06G03230.1	3.6e-217	759.2	RPT4A	GO:0000502,GO:0005575,GO:0005618,GO:0005622,GO:0005623,GO:0005634,GO:0005730,GO:0005737,GO:0005829,GO:0005886,GO:0005911,GO:0009506,GO:0016020,GO:0030054,GO:0030312,GO:0031974,GO:0031981,GO:0032991,GO:0043226,GO:0043227,GO:0043228,GO:0043229,GO:0043231,GO:0043232,GO:0043233,GO:0043234,GO:0044422,GO:0044424,GO:0044428,GO:0044444,GO:0044446,GO:0044464,GO:0055044,GO:0070013,GO:0071944	K03064		virNOG[6]	1BHJT@strNOG,1DVFS@virNOG,COG1222@NOG,KOG0651@euNOG	COG1222	NA|NA|NA	O	26S protease regulatory subunit
191	tr|V4UU96|V4UU96_9ROSI	29760.VIT_11s0016g00280.t01	0	1629		GO:0003674,GO:0003824,GO:0004753,GO:0005575,GO:0005622,GO:0005623,GO:0005737,GO:0005829,GO:0006082,GO:0006520,GO:0006553,GO:0006554,GO:0006807,GO:0008150,GO:0008152,GO:0009056,GO:0009063,GO:0009066,GO:0009068,GO:0009628,GO:0009987,GO:0016054,GO:0016491,GO:0016645,GO:0016646,GO:0019477,GO:0019752,GO:0043436,GO:0044237,GO:0044238,GO:0044248,GO:0044281,GO:0044282,GO:0044424,GO:0044444,GO:0044464,GO:…	K14157		virNOG[6]	1BIIA@strNOG,1DWFE@virNOG,COG1748@NOG,KOG0172@euNOG	COG1748	NA|NA|NA	E	reductase saccharopine dehydrogenase
192	tr|V4W5F1|V4W5F1_9ROSI	29760.VIT_01s0011g06620.t01	3.3e-299	1032.3		GO:0000325,GO:0003674,GO:0005215,GO:0005575,GO:0005622,GO:0005623,GO:0005737,GO:0005773,GO:0005774,GO:0005794,GO:0006810,GO:0006857,GO:0008150,GO:0015197,GO:0015198,GO:0015334,GO:0015833,GO:0016020,GO:0022892,GO:0031090,GO:0042886,GO:0042936,GO:0042937,GO:0042938,GO:0042939,GO:0043226,GO:0043227,GO:0043229,GO:0043231,GO:0044422,GO:0044424,GO:0044437,GO:0044444,GO:0044446,GO:0044464,GO:0044699,GO:…	K14638		virNOG[6]	1BDH4@strNOG,1DREJ@virNOG,COG3104@NOG,KOG1237@euNOG	COG3104	NA|NA|NA	E	peptide transporter
193	tr|V4RYG1|V4RYG1_9ROSI	29760.VIT_09s0002g00130.t01	8e-164	581.6	A9	GO:0003674,GO:0003824,GO:0005215,GO:0005575,GO:0005622,GO:0005623,GO:0005737,GO:0005911,GO:0006139,GO:0006152,GO:0006163,GO:0006195,GO:0006200,GO:0006725,GO:0006753,GO:0006793,GO:0006796,GO:0006807,GO:0006810,GO:0006811,GO:0006812,GO:0006873,GO:0006885,GO:0006996,GO:0007033,GO:0007035,GO:0008150,GO:0008152,GO:0008324,GO:0009056,GO:0009058,GO:0009116,GO:0009117,GO:0009119,GO:0009123,GO:0009125,GO:…	K01535		virNOG[6]	1BJTX@strNOG,1DXR9@virNOG,COG0474@NOG,KOG0205@euNOG	COG0474	NA|NA|NA	P	ATPase 10, plasma
194	tr|V4WD17|V4WD17_9ROSI	3847.GLYMA07G09640.1	6.5e-229	798.5	ALDH2C4	GO:0003674,GO:0003824,GO:0004029,GO:0004030,GO:0005575,GO:0005622,GO:0005623,GO:0005737,GO:0005829,GO:0006725,GO:0008150,GO:0008152,GO:0009058,GO:0009698,GO:0009699,GO:0009987,GO:0016491,GO:0016620,GO:0016903,GO:0019438,GO:0019748,GO:0044237,GO:0044249,GO:0044424,GO:0044444,GO:0044464,GO:0044550,GO:0044710,GO:0044711,GO:0050269,GO:0055114,GO:0071704,GO:1901360,GO:1901362,GO:1901576	K00128,K12355		virNOG[6]	1BE77@strNOG,1DS54@virNOG,COG1012@NOG,KOG2450@euNOG	COG1012	NA|NA|NA	C	aldehyde dehydrogenase family 2 member C4-like
195	tr|V4TB89|V4TB89_9ROSI	3694.POPTR_0014s01740.1	1.1e-90	338.6	OSI_38949	GO:0005575,GO:0005622,GO:0005623,GO:0005737,GO:0009507,GO:0009536,GO:0043226,GO:0043227,GO:0043229,GO:0043231,GO:0044424,GO:0044444,GO:0044464	K00759	ADPT,GPAR	virNOG[6]	1BCCV@strNOG,1DYM7@virNOG,COG0503@NOG,KOG1712@euNOG	COG0503	NA|NA|NA	F	adenine phosphoribosyltransferase
196	tr|V4SBI8|V4SBI8_9ROSI	29760.VIT_03s0180g00130.t01	3.4e-280	969.1		GO:0000166,GO:0001882,GO:0001883,GO:0003674,GO:0005488,GO:0005524,GO:0005575,GO:0005622,GO:0005623,GO:0005737,GO:0005739,GO:0007275,GO:0008150,GO:0009507,GO:0009532,GO:0009536,GO:0009553,GO:0009561,GO:0009570,GO:0016020,GO:0017076,GO:0030554,GO:0032501,GO:0032502,GO:0032549,GO:0032550,GO:0032553,GO:0032555,GO:0032559,GO:0035639,GO:0036094,GO:0043167,GO:0043168,GO:0043226,GO:0043227,GO:0043229,GO:…	K00058		virNOG[6]	1BJHP@strNOG,1DS4I@virNOG,COG0111@NOG,KOG0068@euNOG	COG0111	NA|NA|NA	E	D-3-phosphoglycerate dehydrogenase
197	tr|V4SCG2|V4SCG2_9ROSI	3694.POPTR_0009s12070.1	3.4e-143	513.1		GO:0003674,GO:0003824,GO:0005575,GO:0005622,GO:0005623,GO:0005737,GO:0008150,GO:0008152,GO:0010035,GO:0010038,GO:0016491,GO:0016614,GO:0016616,GO:0032442,GO:0042221,GO:0044424,GO:0044464,GO:0044710,GO:0046686,GO:0050896,GO:0055114			virNOG[6]	0IIFG@euNOG,0Y0DY@NOG,1BMNT@strNOG,1DZH3@virNOG	ENOG410Y0DY	NA|NA|NA	S	Isoflavone reductase
198	tr|V4W7L5|V4W7L5_9ROSI	3694.POPTR_0018s06640.1	5e-284	981.9		GO:0005575,GO:0005622,GO:0005623,GO:0005737,GO:0005829,GO:0044424,GO:0044444,GO:0044464	K01890		virNOG[6]	1BEYI@strNOG,1DSWG@virNOG,COG0072@NOG,KOG2472@euNOG	COG0072	NA|NA|NA	J	Phenylalanyl-tRNA synthetase beta
199	tr|V4RZW1|V4RZW1_9ROSI	3694.POPTR_0010s08170.1	5e-67	259.6			K00799		virNOG[6]	0XSIX@NOG,1BHN1@strNOG,1DVIE@virNOG,KOG0406@euNOG	ENOG410XSIX	NA|NA|NA	O	glutathione
200	tr|V4W902|V4W902_9ROSI	3694.POPTR_0011s07630.1	0	1098.6			K01568		virNOG[6]	1BGGX@strNOG,1DUEC@virNOG,COG3961@NOG,KOG1184@euNOG	COG3961	NA|NA|NA	E, H	Pyruvate decarboxylase
201	tr|V4T4Z4|V4T4Z4_9ROSI	29760.VIT_12s0035g02070.t01	1.5e-152	544.3		GO:0005575,GO:0005623,GO:0005886,GO:0016020,GO:0044464,GO:0071944			virNOG[6]	1BHNE@strNOG,1DVIU@virNOG,COG0451@NOG,KOG1502@euNOG	COG0451	NA|NA|NA	Q	Cinnamoyl-CoA reductase
202	tr|V4SGN4|V4SGN4_9ROSI	3694.POPTR_0001s30710.1	1.6e-207	727.2		GO:0000096,GO:0000097,GO:0000302,GO:0003674,GO:0003824,GO:0005575,GO:0005622,GO:0005623,GO:0005737,GO:0005829,GO:0006082,GO:0006520,GO:0006555,GO:0006790,GO:0006793,GO:0006796,GO:0006807,GO:0006950,GO:0006979,GO:0008150,GO:0008152,GO:0008652,GO:0009058,GO:0009066,GO:0009067,GO:0009086,GO:0009719,GO:0009723,GO:0009725,GO:0009987,GO:0010033,GO:0010035,GO:0010038,GO:0010039,GO:0016053,GO:0016301,GO:…	K00899,K08963		virNOG[6]	0II9Y@euNOG,1BP3X@strNOG,1E0KV@virNOG,COG4857@NOG	COG4857	NA|NA|NA	H	methylthioribose kinase
203	tr|V4VXE2|V4VXE2_9ROSI	3694.POPTR_0014s09550.1	0	1540.8		GO:0005575,GO:0005622,GO:0005623,GO:0005634,GO:0005737,GO:0005829,GO:0005911,GO:0009506,GO:0016020,GO:0030054,GO:0043226,GO:0043227,GO:0043229,GO:0043231,GO:0044424,GO:0044444,GO:0044464,GO:0055044	K18423		virNOG[6]	1BCK9@strNOG,1DQHX@virNOG,COG5657@NOG,KOG1992@euNOG	COG5657	NA|NA|NA	U, Y	CAS/CSE protein, C-terminus
204	tr|V4SWU9|V4SWU9_9ROSI	4113.PGSC0003DMT400072632	1.2e-187	661	OSI_16195	GO:0003674,GO:0003824,GO:0004332,GO:0005488,GO:0005507,GO:0005575,GO:0005576,GO:0005618,GO:0005622,GO:0005623,GO:0005634,GO:0005730,GO:0005737,GO:0005739,GO:0005740,GO:0005773,GO:0005774,GO:0005829,GO:0005886,GO:0005911,GO:0005975,GO:0005996,GO:0006006,GO:0006007,GO:0006091,GO:0006096,GO:0006950,GO:0006970,GO:0008150,GO:0008152,GO:0009056,GO:0009506,GO:0009507,GO:0009536,GO:0009628,GO:0009651,GO:…	K01623		virNOG[6]	1BEHA@strNOG,1DSF5@virNOG,COG3588@NOG,KOG1557@euNOG	COG3588	NA|NA|NA	G	fructose-bisphosphate aldolase
205	tr|V4SQG3|V4SQG3_9ROSI	3694.POPTR_0007s07080.1	3.2e-227	792.7			K03035		virNOG[6]	1BIUS@strNOG,1DSET@virNOG,COG5071@NOG,KOG1498@euNOG	COG5071	NA|NA|NA	O	26S proteasome non-atpase regulatory subunit
206	tr|V4VIU9|V4VIU9_9ROSI	29760.VIT_02s0025g01410.t01	0	1135.2		GO:0001676,GO:0003674,GO:0003824,GO:0004467,GO:0005575,GO:0005622,GO:0005623,GO:0005737,GO:0005783,GO:0005794,GO:0005886,GO:0006082,GO:0006629,GO:0006631,GO:0008150,GO:0008152,GO:0009987,GO:0015645,GO:0016020,GO:0016874,GO:0016877,GO:0019752,GO:0032787,GO:0043226,GO:0043227,GO:0043229,GO:0043231,GO:0043436,GO:0044237,GO:0044238,GO:0044255,GO:0044281,GO:0044424,GO:0044444,GO:0044464,GO:0044710,GO:…	K01897	CACOAL,FACOAL160,FACOAL180_1,FACOAL18111Z,FACOAL181_1,FACOAL1821,FACOAL1831,FACOAL1832,PACOAL	virNOG[6]	1BGMI@strNOG,1DQZ5@virNOG,COG1022@NOG,KOG1256@euNOG	COG1022	NA|NA|NA	I	acyl-CoA synthetase
207	tr|V4TQL6|V4TQL6_9ROSI	3694.POPTR_0001s05820.1	3.5e-240	835.9		GO:0002376,GO:0005575,GO:0005622,GO:0005623,GO:0005737,GO:0005829,GO:0006950,GO:0006952,GO:0006955,GO:0008150,GO:0009607,GO:0009627,GO:0009814,GO:0044424,GO:0044444,GO:0044464,GO:0045087,GO:0050896,GO:0051704,GO:0051707	K00006		virNOG[6]	1BE6R@strNOG,1DS4Q@virNOG,COG0240@NOG,KOG2711@euNOG	COG0240	NA|NA|NA	C	Glycerol-3-phosphate dehydrogenase
208	tr|V4TM62|V4TM62_9ROSI	29760.VIT_16s0050g01150.t01	0	1257.7	HSP90A	GO:0002376,GO:0005575,GO:0005622,GO:0005623,GO:0005737,GO:0006950,GO:0006952,GO:0006955,GO:0008150,GO:0009607,GO:0009617,GO:0009814,GO:0009816,GO:0042742,GO:0044424,GO:0044464,GO:0045087,GO:0050896,GO:0051704,GO:0051707	K04079		virNOG[6]	1BJ75@strNOG,1DX4E@virNOG,COG0326@NOG,KOG0019@euNOG	COG0326	NA|NA|NA	O	heat shock protein
209	tr|V4TAF6|V4TAF6_9ROSI	29760.VIT_18s0001g00480.t01	2.1e-273	946.4	CCT2	GO:0005575,GO:0005618,GO:0005622,GO:0005623,GO:0005737,GO:0005829,GO:0005886,GO:0016020,GO:0030312,GO:0031224,GO:0031225,GO:0031226,GO:0044424,GO:0044425,GO:0044444,GO:0044459,GO:0044464,GO:0046658,GO:0071944	K09494		virNOG[6]	1BG0T@strNOG,1DTYJ@virNOG,COG0459@NOG,KOG0363@euNOG	COG0459	NA|NA|NA	O	t-complex protein 1
210	tr|V4T1V3|V4T1V3_9ROSI	29760.VIT_08s0007g03710.t01	0	2097	OSI_36727	GO:0000302,GO:0005575,GO:0005623,GO:0005886,GO:0006810,GO:0006855,GO:0006950,GO:0006979,GO:0008150,GO:0009987,GO:0015893,GO:0016020,GO:0042221,GO:0042493,GO:0044464,GO:0044699,GO:0044763,GO:0044765,GO:0050896,GO:0051179,GO:0051234,GO:0055085,GO:0071944,GO:1901700			virNOG[6]	1BCH8@strNOG,1DRSZ@virNOG,COG0842@NOG,KOG0065@euNOG	COG0842	NA|NA|NA	Q	Pleiotropic drug resistance protein
211	tr|V4S9B1|V4S9B1_9ROSI	29760.VIT_03s0017g01240.t01	1.2e-157	561.2		GO:0005575,GO:0005622,GO:0005623,GO:0005737,GO:0005829,GO:0008150,GO:0009607,GO:0009608,GO:0009610,GO:0009620,GO:0010035,GO:0010038,GO:0042221,GO:0044424,GO:0044444,GO:0044464,GO:0046686,GO:0050896,GO:0051704,GO:0051707			virNOG[6]	0IHCK@euNOG,1BKWT@strNOG,1DXMS@virNOG,COG2070@NOG	COG2070	NA|NA|NA	S	Pfam:NPD
212	tr|V4T1Q6|V4T1Q6_9ROSI	3847.GLYMA18G05730.1	5.1e-208	728.8		GO:0000502,GO:0005575,GO:0005618,GO:0005622,GO:0005623,GO:0005634,GO:0005737,GO:0005829,GO:0005911,GO:0009506,GO:0016020,GO:0030054,GO:0030312,GO:0032991,GO:0043226,GO:0043227,GO:0043229,GO:0043231,GO:0043234,GO:0044424,GO:0044444,GO:0044464,GO:0055044,GO:0071944	K03063		virNOG[6]	1BBX2@strNOG,1DPVW@virNOG,COG1222@NOG,KOG0727@euNOG	COG1222	NA|NA|NA	O	26S protease regulatory subunit 6B
213	tr|V4SYH0|V4SYH0_9ROSI	3694.POPTR_0015s08190.1	2.4e-263	912.9	BADH	GO:0005575,GO:0005618,GO:0005622,GO:0005623,GO:0005737,GO:0005777,GO:0005829,GO:0006950,GO:0006970,GO:0008150,GO:0009414,GO:0009415,GO:0009507,GO:0009516,GO:0009536,GO:0009628,GO:0009651,GO:0010035,GO:0030312,GO:0042221,GO:0042579,GO:0043226,GO:0043227,GO:0043229,GO:0043231,GO:0044424,GO:0044444,GO:0044464,GO:0050896,GO:0071944,GO:1901700	K00130		virNOG[6]	1BCEE@strNOG,1DR1J@virNOG,COG1012@NOG,KOG2450@euNOG	COG1012	NA|NA|NA	C	betaine aldehyde dehydrogenase
214	tr|V4S7Q0|V4S7Q0_9ROSI	29760.VIT_08s0007g03710.t01	0	2236.5	OSI_36727	GO:0000302,GO:0005575,GO:0005623,GO:0005886,GO:0006810,GO:0006855,GO:0006950,GO:0006979,GO:0008150,GO:0009987,GO:0015893,GO:0016020,GO:0042221,GO:0042493,GO:0044464,GO:0044699,GO:0044763,GO:0044765,GO:0050896,GO:0051179,GO:0051234,GO:0055085,GO:0071944,GO:1901700			virNOG[6]	1BCH8@strNOG,1DRSZ@virNOG,COG0842@NOG,KOG0065@euNOG	COG0842	NA|NA|NA	Q	Pleiotropic drug resistance protein
215	tr|V4SLP8|V4SLP8_9ROSI	3694.POPTR_0005s27680.1	0	1207.2					virNOG[6]	0XNQK@NOG,1BCJM@strNOG,1DWRS@virNOG,KOG0254@euNOG	ENOG410XNQK	NA|NA|NA	G	Monosaccharide-sensing protein
216	tr|V4W620|V4W620_9ROSI	3694.POPTR_0008s12580.1	6.5e-182	642.1		GO:0005575,GO:0005622,GO:0005623,GO:0005737,GO:0005829,GO:0005911,GO:0009506,GO:0030054,GO:0044424,GO:0044444,GO:0044464,GO:0055044	K12200		virNOG[6]	0XQX6@NOG,1BEGM@strNOG,1DRII@virNOG,KOG2220@euNOG	ENOG410XQX6	NA|NA|NA	S	ALG-2 interacting protein
217	tr|V4UH48|V4UH48_9ROSI	3694.POPTR_0018s02400.1	3.5e-262	909.1		GO:0005575,GO:0005622,GO:0005623,GO:0005737,GO:0044424,GO:0044464	K00131		virNOG[6]	1DWK6@virNOG,COG1012@NOG,KOG2450@euNOG	COG1012	NA|NA|NA	C	glyceraldehyde-3-phosphate dehydrogenase
218	tr|V4UPX5|V4UPX5_9ROSI	29760.VIT_11s0118g00200.t01	0	1859.3	SPS	GO:0003674,GO:0003824,GO:0005575,GO:0005622,GO:0005623,GO:0005737,GO:0005829,GO:0005886,GO:0005911,GO:0008150,GO:0008152,GO:0008194,GO:0009506,GO:0016020,GO:0016740,GO:0016757,GO:0016758,GO:0030054,GO:0035251,GO:0044424,GO:0044444,GO:0044464,GO:0046524,GO:0046527,GO:0055044,GO:0071944	K00696		virNOG[6]	1BD56@strNOG,1DR2P@virNOG,COG0438@NOG,KOG0853@euNOG	COG0438	NA|NA|NA	M	role in photosynthetic sucrose synthesis by catalyzing the rate-limiting step of sucrose biosynthesis from UDP-glucose and fructose- 6-phosphate. Involved in the regulation of carbon partitioning in the leaves of plants. May regulate the synthesis of sucrose and therefore play a major role as a limiting factor in the export of photoassimilates out of the leaf. Plays a role for sucrose availabilit…
219	tr|V4UIN4|V4UIN4_9ROSI	29760.VIT_11s0016g05700.t01	0	1075.5					virNOG[6]	1BHRA@strNOG,1DVMW@virNOG,COG5210@NOG,KOG2197@euNOG	COG5210	NA|NA|NA	T	TBC1 domain family member
220	tr|V4SMR6|V4SMR6_9ROSI	3694.POPTR_0009s08010.1	1.5e-160	570.9		GO:0005575,GO:0005622,GO:0005623,GO:0005737,GO:0005829,GO:0044424,GO:0044444,GO:0044464			virNOG[6]	1BC7D@strNOG,1DQ5I@virNOG,COG0451@NOG,KOG1502@euNOG	COG0451	NA|NA|NA	Q	Polysaccharide biosynthesis protein
221	tr|V4U2H9|V4U2H9_9ROSI	29760.VIT_05s0124g00360.t01	1.5e-191	674.1		GO:0005575,GO:0005623,GO:0005886,GO:0005911,GO:0009506,GO:0016020,GO:0030054,GO:0044464,GO:0055044,GO:0071944	K13436		virNOG[6]	1BE93@strNOG,1DT0P@virNOG,COG0515@NOG,KOG1187@euNOG	COG0515	NA|NA|NA	T	serine threonine protein kinase
222	tr|V4T4I7|V4T4I7_9ROSI	3847.GLYMA19G03090.1	2.3e-93	347.1		GO:0000325,GO:0005575,GO:0005622,GO:0005623,GO:0005737,GO:0005768,GO:0005770,GO:0005773,GO:0005774,GO:0005802,GO:0006605,GO:0006623,GO:0006810,GO:0006886,GO:0007034,GO:0008104,GO:0008150,GO:0009605,GO:0009606,GO:0009628,GO:0009629,GO:0009630,GO:0009987,GO:0010008,GO:0015031,GO:0016020,GO:0016482,GO:0031090,GO:0031902,GO:0032501,GO:0032588,GO:0033036,GO:0033365,GO:0034613,GO:0043226,GO:0043227,GO:…	K08493		virNOG[6]	11J90@NOG,1BIRQ@strNOG,1DWNP@virNOG,KOG1666@euNOG	ENOG4111J90	NA|NA|NA	U	Vesicle transport V-snare
223	tr|V4T148|V4T148_9ROSI	3847.GLYMA06G04760.1	3.5e-188	662.9		GO:0003002,GO:0003674,GO:0003824,GO:0005575,GO:0005622,GO:0005623,GO:0005737,GO:0005829,GO:0006629,GO:0006950,GO:0007275,GO:0007389,GO:0008150,GO:0008152,GO:0008202,GO:0009611,GO:0010051,GO:0016491,GO:0016627,GO:0016628,GO:0032501,GO:0032502,GO:0035671,GO:0044238,GO:0044424,GO:0044444,GO:0044464,GO:0044699,GO:0044707,GO:0044710,GO:0050896,GO:0055114,GO:0071704,GO:1901360			virNOG[6]	0IH3A@euNOG,0XPIJ@NOG,1BN3T@strNOG,1DVAI@virNOG	ENOG410XPIJ	NA|NA|NA	S	Inherit from euNOG: NAD dependent epimerase dehydratase family protein
224	tr|V4VFN5|V4VFN5_9ROSI	29760.VIT_01s0010g02900.t01	1.6e-136	490.7	PBE1	GO:0000502,GO:0005575,GO:0005622,GO:0005623,GO:0005634,GO:0005737,GO:0032991,GO:0043226,GO:0043227,GO:0043229,GO:0043231,GO:0043234,GO:0044424,GO:0044464	K02737		virNOG[6]	0XQRP@NOG,1BBWI@strNOG,1DPV8@virNOG,KOG0175@euNOG	ENOG410XQRP	NA|NA|NA	O	The proteasome is a multicatalytic proteinase complex which is characterized by its ability to cleave peptides with Arg, Phe, Tyr, Leu, and Glu adjacent to the leaving group at neutral or slightly basic pH. The proteasome has an ATP-dependent proteolytic activity
225	tr|V4VN61|V4VN61_9ROSI	3847.GLYMA08G18110.1	0	1646.7		GO:0003674,GO:0005488,GO:0005507,GO:0005575,GO:0005576,GO:0005622,GO:0005623,GO:0005634,GO:0005730,GO:0005737,GO:0005773,GO:0005774,GO:0005829,GO:0005886,GO:0005911,GO:0006950,GO:0008150,GO:0009266,GO:0009409,GO:0009506,GO:0009507,GO:0009536,GO:0009628,GO:0016020,GO:0030054,GO:0031090,GO:0031974,GO:0031981,GO:0043167,GO:0043169,GO:0043226,GO:0043227,GO:0043228,GO:0043229,GO:0043231,GO:0043232,GO:…	K03234		virNOG[6]	1BKBX@strNOG,1DXIU@virNOG,COG0480@NOG,KOG0469@euNOG	COG0480	NA|NA|NA	J	Elongation factor
226	tr|V4TVS8|V4TVS8_9ROSI	29760.VIT_17s0000g05120.t01	1.1e-272	944.1					virNOG[6]	1BE0F@strNOG,1DRY5@virNOG,COG1132@NOG,KOG0058@euNOG	COG1132	NA|NA|NA	Q	ABC transporter B family member
227	tr|V4UBJ9|V4UBJ9_9ROSI	29760.VIT_15s0021g02470.t01	4.3e-136	489.6					virNOG[6]	1BM0A@strNOG,1DYVW@virNOG,COG0596@NOG,KOG4178@euNOG	COG0596	NA|NA|NA	I	epoxide hydrolase 2-like
228	tr|V4TYW6|V4TYW6_9ROSI	3694.POPTR_0001s03890.1	3.8e-256	889		GO:0005575,GO:0005622,GO:0005623,GO:0005737,GO:0005829,GO:0044424,GO:0044444,GO:0044464	K00873	AGPOP,PYK,PYK3	virNOG[6]	1BDE8@strNOG,1DRBI@virNOG,COG0469@NOG,KOG2323@euNOG	COG0469	NA|NA|NA	G	Pyruvate kinase
229	tr|V4S593|V4S593_9ROSI	3694.POPTR_0010s18240.1	5.7e-178	629		GO:0003674,GO:0003824,GO:0004175,GO:0004197,GO:0005575,GO:0005622,GO:0005623,GO:0005737,GO:0005829,GO:0005886,GO:0005911,GO:0008150,GO:0008152,GO:0008233,GO:0008234,GO:0009506,GO:0009507,GO:0009536,GO:0010467,GO:0010941,GO:0010942,GO:0016020,GO:0016485,GO:0016540,GO:0016787,GO:0019538,GO:0030054,GO:0043067,GO:0043068,GO:0043170,GO:0043226,GO:0043227,GO:0043229,GO:0043231,GO:0044238,GO:0044424,GO:…			virNOG[6]	0Y41C@NOG,1BE6F@strNOG,1DT9U@virNOG,KOG1546@euNOG	ENOG410Y41C	NA|NA|NA	D, O	positive regulation of programmed cell death
230	tr|V4T8Y8|V4T8Y8_9ROSI	3694.POPTR_0010s23120.1	1.2e-181	641		GO:0003674,GO:0003824,GO:0004001,GO:0005488,GO:0005507,GO:0005575,GO:0005576,GO:0005622,GO:0005623,GO:0005737,GO:0005829,GO:0005886,GO:0005911,GO:0006139,GO:0006163,GO:0006164,GO:0006166,GO:0006167,GO:0006169,GO:0006725,GO:0006753,GO:0006793,GO:0006796,GO:0006807,GO:0008150,GO:0008152,GO:0009058,GO:0009116,GO:0009117,GO:0009119,GO:0009123,GO:0009124,GO:0009126,GO:0009127,GO:0009150,GO:0009152,GO:…	K00856	ADNK1	virNOG[6]	1BD81@strNOG,1DR5N@virNOG,COG0524@NOG,KOG2854@euNOG	COG0524	NA|NA|NA	F	adenosine kinase
231	tr|V4VAA3|V4VAA3_9ROSI	29760.VIT_13s0067g02990.t01	1.8e-109	400.6	MNSOD	GO:0000003,GO:0003006,GO:0003674,GO:0005488,GO:0005507,GO:0005575,GO:0005622,GO:0005623,GO:0005737,GO:0005739,GO:0005759,GO:0006950,GO:0006952,GO:0006970,GO:0007275,GO:0008150,GO:0009607,GO:0009617,GO:0009628,GO:0009651,GO:0009790,GO:0009791,GO:0009793,GO:0010035,GO:0010038,GO:0010043,GO:0010154,GO:0022414,GO:0031974,GO:0032501,GO:0032502,GO:0042221,GO:0042742,GO:0043167,GO:0043169,GO:0043226,GO:…	K04564		virNOG[6]	1BK4Q@strNOG,1DZXU@virNOG,COG0605@NOG,KOG0876@euNOG	COG0605	NA|NA|NA	P	Destroys radicals which are normally produced within the cells and which are toxic to biological systems (By similarity)
232	tr|V4SF76|V4SF76_9ROSI	3694.POPTR_0030s00390.1	1.2e-165	587.8	OASA1	GO:0000096,GO:0000097,GO:0003674,GO:0003824,GO:0004124,GO:0005575,GO:0005576,GO:0005622,GO:0005623,GO:0005634,GO:0005737,GO:0005773,GO:0005774,GO:0005777,GO:0005829,GO:0005886,GO:0006082,GO:0006520,GO:0006534,GO:0006535,GO:0006563,GO:0006790,GO:0006807,GO:0007568,GO:0008150,GO:0008152,GO:0008652,GO:0009058,GO:0009069,GO:0009070,GO:0009507,GO:0009532,GO:0009536,GO:0009570,GO:0009987,GO:0010035,GO:…	K01738		virNOG[6]	1BNPK@strNOG,1DZNJ@virNOG,COG0031@NOG,KOG1252@euNOG	COG0031	NA|NA|NA	E	cysteine synthase
233	tr|V4RU72|V4RU72_9ROSI	3694.POPTR_0187s00240.1	3.1e-66	256.5		GO:0000302,GO:0005575,GO:0005622,GO:0005623,GO:0005634,GO:0005737,GO:0006950,GO:0006979,GO:0008150,GO:0009266,GO:0009408,GO:0009628,GO:0010033,GO:0010035,GO:0010038,GO:0042221,GO:0042542,GO:0043226,GO:0043227,GO:0043229,GO:0043231,GO:0044424,GO:0044464,GO:0045471,GO:0046685,GO:0046686,GO:0046688,GO:0050896,GO:0097305,GO:1901700	K13993		virNOG[6]	1BF0V@strNOG,1DSZ0@virNOG,COG0071@NOG,KOG0710@euNOG	COG0071	NA|NA|NA	O	kDa class I heat shock
234	tr|V4TTW6|V4TTW6_9ROSI	3694.POPTR_0002s25480.1	2.5e-92	344		GO:0005575,GO:0005622,GO:0005623,GO:0005737,GO:0005773,GO:0005774,GO:0016020,GO:0031090,GO:0043226,GO:0043227,GO:0043229,GO:0043231,GO:0044422,GO:0044424,GO:0044437,GO:0044444,GO:0044446,GO:0044464			virNOG[6]	0IWQT@euNOG,0YNZE@NOG,1BPJM@strNOG,1E1DW@virNOG	ENOG410YNZE	NA|NA|NA
235	tr|V4U2L0|V4U2L0_9ROSI	4081.Solyc09g090140.2.1	4.3e-176	622.5		GO:0005575,GO:0005576,GO:0005622,GO:0005623,GO:0005634,GO:0005737,GO:0005773,GO:0005774,GO:0005829,GO:0005886,GO:0005911,GO:0006950,GO:0006970,GO:0008150,GO:0009506,GO:0009507,GO:0009532,GO:0009536,GO:0009570,GO:0009628,GO:0009651,GO:0010035,GO:0010038,GO:0010043,GO:0016020,GO:0030054,GO:0031090,GO:0042221,GO:0043226,GO:0043227,GO:0043229,GO:0043231,GO:0044422,GO:0044424,GO:0044434,GO:0044435,GO:…	K00025		virNOG[6]	1BCMP@strNOG,1DQJ8@virNOG,COG0039@NOG,KOG1496@euNOG	COG0039	NA|NA|NA	C	Malate dehydrogenase
236	tr|V4UI07|V4UI07_9ROSI	3694.POPTR_0009s06180.1	4.9e-107	392.5	RPS8	GO:0000462,GO:0003674,GO:0003735,GO:0005198,GO:0005575,GO:0005622,GO:0005623,GO:0005737,GO:0005829,GO:0005840,GO:0006139,GO:0006364,GO:0006396,GO:0006412,GO:0006414,GO:0006725,GO:0006807,GO:0008150,GO:0008152,GO:0009058,GO:0009059,GO:0009987,GO:0010467,GO:0015935,GO:0016020,GO:0016070,GO:0016072,GO:0019538,GO:0022613,GO:0022626,GO:0022627,GO:0030490,GO:0030529,GO:0032991,GO:0034470,GO:0034641,GO:…	K02995		virNOG[6]	1BJNA@strNOG,1DPUN@virNOG,COG2007@NOG,KOG3283@euNOG	COG2007	NA|NA|NA	J	40S ribosomal protein S8
237	tr|V4U6I5|V4U6I5_9ROSI	3694.POPTR_0010s12680.1	7.7e-202	708.4	ATPB	GO:0000166,GO:0000275,GO:0001882,GO:0001883,GO:0003674,GO:0003676,GO:0003723,GO:0003727,GO:0005488,GO:0005507,GO:0005524,GO:0005575,GO:0005622,GO:0005623,GO:0005634,GO:0005730,GO:0005737,GO:0005739,GO:0005740,GO:0005743,GO:0005746,GO:0005747,GO:0005753,GO:0006139,GO:0006163,GO:0006164,GO:0006725,GO:0006753,GO:0006754,GO:0006793,GO:0006796,GO:0006807,GO:0006810,GO:0006811,GO:0006812,GO:0006818,GO:…	K02133		virNOG[6]	1BJ17@strNOG,1DWYK@virNOG,COG0055@NOG,KOG1350@euNOG	COG0055	NA|NA|NA	C	Produces ATP from ADP in the presence of a proton gradient across the membrane (By similarity)
238	tr|V4TWC2|V4TWC2_9ROSI	29760.VIT_17s0000g03870.t01	6.3e-203	711.8			K03456		virNOG[6]	0XQVI@NOG,1BFI5@strNOG,1DTG7@virNOG,KOG0211@euNOG	ENOG410XQVI	NA|NA|NA	T	serine threonine-protein phosphatase 2A 65 kDa regulatory subunit A
239	tr|V4TCT8|V4TCT8_9ROSI	3847.GLYMA04G42720.1	5.8e-164	582.4	TAPX	GO:0005575,GO:0005622,GO:0005623,GO:0005737,GO:0005739,GO:0009507,GO:0009526,GO:0009532,GO:0009534,GO:0009535,GO:0009536,GO:0009570,GO:0009579,GO:0009941,GO:0016020,GO:0031090,GO:0031967,GO:0031969,GO:0031975,GO:0031976,GO:0031984,GO:0034357,GO:0042170,GO:0042651,GO:0043226,GO:0043227,GO:0043229,GO:0043231,GO:0044422,GO:0044424,GO:0044434,GO:0044435,GO:0044436,GO:0044444,GO:0044446,GO:0044464,GO:…	K00434		virNOG[6]	0IG24@euNOG,1BF6K@strNOG,1DT4M@virNOG,COG0376@NOG	COG0376	NA|NA|NA	P	L-ascorbate peroxidase
240	tr|V4T235|V4T235_9ROSI	29760.VIT_04s0079g00800.t01	3.2e-197	693			K18881		virNOG[6]	1BE8H@strNOG,1DS67@virNOG,COG0693@NOG,KOG2764@euNOG	COG0693	NA|NA|NA	V	DJ-1/PfpI family
241	tr|V4S612|V4S612_9ROSI	3694.POPTR_0016s14840.1	2.3e-185	653.7					virNOG[6]	1BC6N@strNOG,1DRU3@virNOG,COG0679@NOG,KOG2722@euNOG	COG0679	NA|NA|NA	S	auxin efflux carrier
242	tr|V4T4G0|V4T4G0_9ROSI	29760.VIT_14s0030g01720.t01	2.2e-129	467.2		GO:0000719,GO:0005575,GO:0005622,GO:0005623,GO:0005634,GO:0005737,GO:0005829,GO:0006139,GO:0006259,GO:0006281,GO:0006290,GO:0006725,GO:0006807,GO:0006950,GO:0006974,GO:0008150,GO:0008152,GO:0009266,GO:0009314,GO:0009409,GO:0009411,GO:0009416,GO:0009628,GO:0009987,GO:0033554,GO:0034641,GO:0043170,GO:0043226,GO:0043227,GO:0043229,GO:0043231,GO:0044237,GO:0044238,GO:0044260,GO:0044424,GO:0044444,GO:…			virNOG[6]	0IGUE@euNOG,1BFEM@strNOG,1DTCX@virNOG,COG0698@NOG	COG0698	NA|NA|NA	G	dna-damage-repair toleration protein
243	tr|V4SYP8|V4SYP8_9ROSI	29760.VIT_17s0000g08390.t01	8.5e-234	814.7	DXR	GO:0005575,GO:0005622,GO:0005623,GO:0005737,GO:0009507,GO:0009532,GO:0009536,GO:0009570,GO:0043226,GO:0043227,GO:0043229,GO:0043231,GO:0044422,GO:0044424,GO:0044434,GO:0044435,GO:0044444,GO:0044446,GO:0044464	K00099		virNOG[6]	0IHSZ@euNOG,1BF0P@strNOG,1DSYT@virNOG,COG0743@NOG	COG0743	NA|NA|NA	H	1-deoxy-D-xylulose 5-phosphate reductoisomerase
244	tr|V4UR21|V4UR21_9ROSI	3694.POPTR_0018s11060.1	3.1e-163	579.7		GO:0003674,GO:0003824,GO:0005975,GO:0005996,GO:0006004,GO:0006005,GO:0006139,GO:0006725,GO:0006753,GO:0006793,GO:0006796,GO:0006807,GO:0008150,GO:0008152,GO:0009058,GO:0009117,GO:0009165,GO:0009225,GO:0009226,GO:0009987,GO:0016051,GO:0016491,GO:0016614,GO:0016616,GO:0018130,GO:0019318,GO:0019319,GO:0019438,GO:0019637,GO:0034641,GO:0034654,GO:0042350,GO:0042353,GO:0042354,GO:0044237,GO:0044238,GO:…	K02377		virNOG[6]	1BCQB@strNOG,1DQN2@virNOG,COG0451@NOG,KOG1431@euNOG	COG0451	NA|NA|NA	G	Gdp-l-fucose synthase
245	tr|V4WCS4|V4WCS4_9ROSI	29760.VIT_11s0016g04780.t01	2.5e-127	459.9		GO:0005575,GO:0005622,GO:0005623,GO:0005634,GO:0043226,GO:0043227,GO:0043229,GO:0043231,GO:0044424,GO:0044464	K07936		virNOG[6]	0XNRS@NOG,1BCA0@strNOG,1DQ83@virNOG,KOG0096@euNOG	ENOG410XNRS	NA|NA|NA	U	GTP-binding nuclear protein
246	tr|V4SU96|V4SU96_9ROSI	3694.POPTR_0012s07230.1	2.8e-139	500		GO:0005575,GO:0005622,GO:0005623,GO:0005737,GO:0005773,GO:0005774,GO:0005794,GO:0005886,GO:0005911,GO:0009506,GO:0016020,GO:0030054,GO:0031090,GO:0043226,GO:0043227,GO:0043229,GO:0043231,GO:0044422,GO:0044424,GO:0044437,GO:0044444,GO:0044446,GO:0044464,GO:0055044,GO:0071944			virNOG[6]	1BCSD@strNOG,1DQQ7@virNOG,COG0330@NOG,KOG2620@euNOG	COG0330	NA|NA|NA	O	hypersensitive-induced response protein
247	tr|V4SLA9|V4SLA9_9ROSI	3694.POPTR_0005s26930.1	1.3e-54	218.4		GO:0003674,GO:0003779,GO:0005488,GO:0005509,GO:0005515,GO:0005575,GO:0005622,GO:0005623,GO:0005634,GO:0005737,GO:0005829,GO:0005886,GO:0005911,GO:0006950,GO:0006952,GO:0006970,GO:0008092,GO:0008150,GO:0009266,GO:0009269,GO:0009408,GO:0009409,GO:0009414,GO:0009415,GO:0009506,GO:0009507,GO:0009536,GO:0009607,GO:0009620,GO:0009628,GO:0009631,GO:0009719,GO:0009725,GO:0009737,GO:0010029,GO:0010033,GO:…			virNOG[6]	0J2D2@euNOG,0ZBHP@NOG,1BVMD@strNOG,1E7NH@virNOG	ENOG410ZBHP	NA|NA|NA	S	early response to dehydration 14
248	tr|V4U1Q9|V4U1Q9_9ROSI	3694.POPTR_0010s15490.1	3e-14	88.2					virNOG[6]	0JQSX@euNOG,0ZVAE@NOG,1BVA1@strNOG,1E79R@virNOG	ENOG410ZVAE	NA|NA|NA
249	tr|V4WCW6|V4WCW6_9ROSI	29760.VIT_11s0016g04420.t01	0	4297.7		GO:0000003,GO:0000578,GO:0003006,GO:0005575,GO:0005622,GO:0005623,GO:0005737,GO:0005768,GO:0005770,GO:0005773,GO:0005774,GO:0005783,GO:0005794,GO:0005802,GO:0006605,GO:0006623,GO:0006810,GO:0006886,GO:0006897,GO:0006950,GO:0006996,GO:0007032,GO:0007033,GO:0007034,GO:0007275,GO:0007389,GO:0008104,GO:0008150,GO:0009314,GO:0009416,GO:0009605,GO:0009606,GO:0009628,GO:0009629,GO:0009630,GO:0009637,GO:…	K09533		virNOG[6]	0XRI2@NOG,1BN3Y@strNOG,1DZYR@virNOG,KOG1789@euNOG	ENOG410XRI2	NA|NA|NA	O	dnaJ homolog subfamily C member
250	tr|V4TS28|V4TS28_9ROSI	3847.GLYMA08G06100.1	4.7e-132	476.1			K17095		virNOG[6]	0XPUN@NOG,1BKME@strNOG,1DYH4@virNOG,KOG0819@euNOG	ENOG410XPUN	NA|NA|NA	U	annexin D5-like
251	tr|V4ULS0|V4ULS0_9ROSI	29760.VIT_18s0076g00380.t01	0	1184.1		GO:0003674,GO:0005215,GO:0006810,GO:0008150,GO:0051179,GO:0051234	K06184		virNOG[6]	1BGTY@strNOG,1DV67@virNOG,COG0488@NOG,KOG0066@euNOG	COG0488	NA|NA|NA	J	ABC transporter F family member
252	tr|V4RUK9|V4RUK9_9ROSI	29760.VIT_06s0004g07060.t01	0	1905.6	UBA1	GO:0003674,GO:0003824,GO:0004842,GO:0005575,GO:0005622,GO:0005623,GO:0005634,GO:0005737,GO:0005829,GO:0005886,GO:0005911,GO:0006464,GO:0008150,GO:0008152,GO:0009506,GO:0009607,GO:0009987,GO:0010035,GO:0010038,GO:0016020,GO:0016567,GO:0016874,GO:0016879,GO:0016881,GO:0019538,GO:0019787,GO:0030054,GO:0032446,GO:0036211,GO:0042221,GO:0043170,GO:0043226,GO:0043227,GO:0043229,GO:0043231,GO:0043412,GO:…	K03178		virNOG[6]	1BEK8@strNOG,1DSI3@virNOG,COG0476@NOG,KOG2012@euNOG	COG0476	NA|NA|NA	O	Ubiquitin-activating enzyme e1
253	tr|V4T803|V4T803_9ROSI	3694.POPTR_0010s21840.1	1.1e-46	191	DHAR3	GO:0003674,GO:0003824,GO:0005575,GO:0005622,GO:0005623,GO:0005737,GO:0006464,GO:0008150,GO:0008152,GO:0009507,GO:0009526,GO:0009532,GO:0009536,GO:0009570,GO:0009941,GO:0009987,GO:0010731,GO:0015036,GO:0015037,GO:0015038,GO:0016209,GO:0016491,GO:0016667,GO:0016672,GO:0019538,GO:0031967,GO:0031975,GO:0036211,GO:0043170,GO:0043226,GO:0043227,GO:0043229,GO:0043231,GO:0043412,GO:0044237,GO:0044238,GO:…			virNOG[6]	0INGY@euNOG,10FKA@NOG,1C6NZ@strNOG,1EKJR@virNOG	ENOG4110FKA	NA|NA|NA	O	Glutathione S-transferase
254	tr|V4SDC7|V4SDC7_9ROSI	3694.POPTR_0003s19140.1	2.2e-81	307.4		GO:0003674,GO:0004857,GO:0004866,GO:0004869,GO:0005488,GO:0005575,GO:0005576,GO:0005622,GO:0005623,GO:0005737,GO:0005783,GO:0005829,GO:0008150,GO:0009628,GO:0010466,GO:0010951,GO:0019222,GO:0030234,GO:0030414,GO:0043086,GO:0043167,GO:0043169,GO:0043226,GO:0043227,GO:0043229,GO:0043231,GO:0044092,GO:0044424,GO:0044444,GO:0044464,GO:0046872,GO:0046914,GO:0050789,GO:0050790,GO:0050896,GO:0050897,GO:…			virNOG[6]	0IKPV@euNOG,0YC0U@NOG,1BH90@strNOG,1DV54@virNOG	ENOG410YC0U	NA|NA|NA	O	Cysteine proteinase inhibitor
255	tr|V4TDB7|V4TDB7_9ROSI	3694.POPTR_0001s13940.1	1.4e-77	294.7		GO:0005575,GO:0005622,GO:0005623,GO:0005737,GO:0005773,GO:0043226,GO:0043227,GO:0043229,GO:0043231,GO:0044424,GO:0044444,GO:0044464			virNOG[6]	0IWT8@euNOG,117F2@NOG,1BRFY@strNOG,1E3A9@virNOG	ENOG41117F2	NA|NA|NA	S	REF SRPP-like protein
256	tr|V4RR30|V4RR30_9ROSI	3694.POPTR_0014s14490.1	5.5e-166	589		GO:0005575,GO:0005622,GO:0005623,GO:0005737,GO:0005829,GO:0005886,GO:0008150,GO:0009507,GO:0009526,GO:0009536,GO:0009941,GO:0010035,GO:0010038,GO:0016020,GO:0031967,GO:0031975,GO:0042221,GO:0043226,GO:0043227,GO:0043229,GO:0043231,GO:0044422,GO:0044424,GO:0044434,GO:0044435,GO:0044444,GO:0044446,GO:0044464,GO:0046686,GO:0050896,GO:0071944			virNOG[6]	1BDRE@strNOG,1DRNE@virNOG,COG0667@NOG,KOG1575@euNOG	COG0667	NA|NA|NA	C	Auxin-induced protein
257	tr|V4T2Y7|V4T2Y7_9ROSI	29760.VIT_12s0178g00200.t01	3.4e-217	759.2	ACT1	GO:0005575,GO:0005622,GO:0005623,GO:0005856,GO:0043226,GO:0043228,GO:0043229,GO:0043232,GO:0044424,GO:0044464	K10355		virNOG[6]	1BCKR@strNOG,1DQIC@virNOG,COG5277@NOG,KOG0676@euNOG	COG5277	NA|NA|NA	Z	Actins are highly conserved proteins that are involved in various types of cell motility and are ubiquitously expressed in all eukaryotic cells
258	tr|V4VXU5|V4VXU5_9ROSI	29760.VIT_08s0040g02130.t01	4.6e-84	316.2	SYP71	GO:0003674,GO:0005215,GO:0005575,GO:0005622,GO:0005623,GO:0005737,GO:0005783,GO:0005886,GO:0005911,GO:0006605,GO:0006612,GO:0006810,GO:0006886,GO:0008104,GO:0008150,GO:0008565,GO:0009506,GO:0009987,GO:0015031,GO:0016020,GO:0016021,GO:0022892,GO:0030054,GO:0031224,GO:0033036,GO:0034613,GO:0043226,GO:0043227,GO:0043229,GO:0043231,GO:0044424,GO:0044425,GO:0044444,GO:0044464,GO:0044699,GO:0044763,GO:…	K08506		virNOG[6]	0IIQ9@euNOG,0XS1R@NOG,1BINE@strNOG,1DW1G@virNOG	ENOG410XS1R	NA|NA|NA	U	syntaxin of plants
259	tr|V4T3P3|V4T3P3_9ROSI	29760.VIT_01s0010g01130.t01	1.5e-262	910.2	GND	GO:0005575,GO:0005622,GO:0005623,GO:0005737,GO:0005777,GO:0005829,GO:0006950,GO:0006970,GO:0008150,GO:0009266,GO:0009409,GO:0009414,GO:0009415,GO:0009507,GO:0009532,GO:0009536,GO:0009570,GO:0009628,GO:0009651,GO:0009719,GO:0009725,GO:0009737,GO:0010033,GO:0010035,GO:0033993,GO:0042221,GO:0042579,GO:0043226,GO:0043227,GO:0043229,GO:0043231,GO:0044422,GO:0044424,GO:0044434,GO:0044435,GO:0044444,GO:…	K00033	GND	virNOG[6]	1BFB7@strNOG,1DT9P@virNOG,COG0362@NOG,KOG2653@euNOG	COG0362	NA|NA|NA	G	Catalyzes the oxidative decarboxylation of 6- phosphogluconate to ribulose 5-phosphate and CO(2), with concomitant reduction of NADP to NADPH (By similarity)
260	tr|V4TV49|V4TV49_9ROSI	3694.POPTR_0018s08940.1	0	1212.2		GO:0000003,GO:0003006,GO:0003674,GO:0003676,GO:0003723,GO:0003729,GO:0003824,GO:0003857,GO:0004165,GO:0004300,GO:0005488,GO:0005515,GO:0005575,GO:0005618,GO:0005622,GO:0005623,GO:0005737,GO:0005777,GO:0005856,GO:0005911,GO:0006082,GO:0006629,GO:0006631,GO:0006635,GO:0007275,GO:0008017,GO:0008092,GO:0008150,GO:0008152,GO:0008692,GO:0009056,GO:0009058,GO:0009062,GO:0009506,GO:0009507,GO:0009536,GO:…	K10527		virNOG[6]	1BEI3@strNOG,1DUX6@virNOG,COG1024@NOG,COG1250@NOG,KOG1683@euNOG	COG1024	NA|NA|NA	I	peroxisomal fatty acid beta-oxidation multifunctional protein
261	tr|V4U5F3|V4U5F3_9ROSI	3694.POPTR_0002s22860.1	2.3e-210	736.9		GO:0005575,GO:0005622,GO:0005623,GO:0005737,GO:0005773,GO:0005774,GO:0009507,GO:0009536,GO:0016020,GO:0031090,GO:0043226,GO:0043227,GO:0043229,GO:0043231,GO:0044422,GO:0044424,GO:0044437,GO:0044444,GO:0044446,GO:0044464	K08145		virNOG[6]	0XNQK@NOG,1BKHI@strNOG,1DYDG@virNOG,KOG0254@euNOG	ENOG410XNQK	NA|NA|NA	G	sugar transporter
262	tr|V4RMX5|V4RMX5_9ROSI	3694.POPTR_0009s16960.1	0	1174.5	TMT2	GO:0005575,GO:0005622,GO:0005623,GO:0005737,GO:0005773,GO:0005774,GO:0005794,GO:0016020,GO:0031090,GO:0043226,GO:0043227,GO:0043229,GO:0043231,GO:0044422,GO:0044424,GO:0044437,GO:0044444,GO:0044446,GO:0044464			virNOG[6]	0XNQK@NOG,1BCJM@strNOG,1DWRS@virNOG,KOG0254@euNOG	ENOG410XNQK	NA|NA|NA	G	Monosaccharide-sensing protein
263	tr|V4U7R7|V4U7R7_9ROSI	29760.VIT_15s0046g02010.t01	4.9e-200	702.2	MPK4	GO:0000003,GO:0000165,GO:0000226,GO:0000910,GO:0002376,GO:0003674,GO:0003824,GO:0004672,GO:0004674,GO:0004702,GO:0004707,GO:0004871,GO:0005057,GO:0005575,GO:0005622,GO:0005623,GO:0005634,GO:0005737,GO:0005829,GO:0005856,GO:0006464,GO:0006468,GO:0006793,GO:0006796,GO:0006950,GO:0006952,GO:0006955,GO:0006970,GO:0006971,GO:0006972,GO:0006996,GO:0007010,GO:0007017,GO:0007049,GO:0007112,GO:0007154,GO:…	K04371		virNOG[6]	0XNY0@NOG,1BCBR@strNOG,1DQ9R@virNOG,KOG0660@euNOG	ENOG410XNY0	NA|NA|NA	T	Mitogen-activated protein kinase
264	tr|V4U6P1|V4U6P1_9ROSI	3694.POPTR_0002s18960.1	2.4e-188	663.3		GO:0006950,GO:0006979,GO:0008150,GO:0050896	K13436		virNOG[6]	1BE93@strNOG,1DT0P@virNOG,COG0515@NOG,KOG1187@euNOG	COG0515	NA|NA|NA	T	serine threonine protein kinase
265	tr|V4THD7|V4THD7_9ROSI	3694.POPTR_0001s09600.1	0	1554.3			K01256		virNOG[6]	1BFKE@strNOG,1DTGI@virNOG,COG0308@NOG,KOG1046@euNOG	COG0308	NA|NA|NA	E, O	Domain of unknown function (DUF3458)
266	tr|V4UM00|V4UM00_9ROSI	3694.POPTR_0006s28990.1	0	1741.1		GO:0005575,GO:0005623,GO:0005886,GO:0016020,GO:0044464,GO:0071944	K01535	ATPS	virNOG[6]	1BGZT@strNOG,1DT3T@virNOG,COG0474@NOG,KOG0205@euNOG	COG0474	NA|NA|NA	P	Plasma membrane
267	tr|V4VUK6|V4VUK6_9ROSI	4113.PGSC0003DMT400019942	7.7e-206	721.5		GO:0005575,GO:0005622,GO:0005623,GO:0005737,GO:0044424,GO:0044464	K00121	LALDO	virNOG[6]	1BGWS@strNOG,1DUTE@virNOG,COG1062@NOG,KOG0022@euNOG	COG1062	NA|NA|NA	Q	dehydrogenase
268	tr|V4SZ73|V4SZ73_9ROSI	29760.VIT_08s0007g01980.t01	8.9e-158	561.6		GO:0000502,GO:0005575,GO:0005622,GO:0005623,GO:0005737,GO:0005829,GO:0007275,GO:0008150,GO:0009653,GO:0009887,GO:0009965,GO:0010016,GO:0032501,GO:0032502,GO:0032991,GO:0043234,GO:0044424,GO:0044444,GO:0044464,GO:0044699,GO:0044707,GO:0044767,GO:0048366,GO:0048367,GO:0048513,GO:0048731,GO:0048827,GO:0048856	K03038		virNOG[6]	1BJMY@strNOG,1DUHR@virNOG,COG1310@NOG,KOG1556@euNOG	COG1310	NA|NA|NA	O	26S proteasome non-atpase regulatory subunit
269	tr|V4SJ69|V4SJ69_9ROSI	29760.VIT_13s0067g03000.t01	0	1323.1			K01190		virNOG[6]	1BNFK@strNOG,1E0A1@virNOG,COG3250@NOG,KOG2024@euNOG	COG3250	NA|NA|NA	G	K01190 beta-galactosidase EC 3.2.1.23
270	tr|V4RL56|V4RL56_9ROSI	29760.VIT_16s0022g00640.t01	9.3e-117	425.6		GO:0005575,GO:0005622,GO:0005623,GO:0005737,GO:0005783,GO:0005886,GO:0005911,GO:0006457,GO:0006950,GO:0006986,GO:0008150,GO:0008152,GO:0009266,GO:0009408,GO:0009409,GO:0009506,GO:0009628,GO:0009987,GO:0010033,GO:0016020,GO:0019538,GO:0030054,GO:0033554,GO:0034605,GO:0034620,GO:0035966,GO:0035967,GO:0042221,GO:0043170,GO:0043226,GO:0043227,GO:0043229,GO:0043231,GO:0044237,GO:0044238,GO:0044260,GO:…			virNOG[6]	0IKI1@euNOG,0YFGU@NOG,1BCMF@strNOG,1DXXM@virNOG	ENOG410YFGU	NA|NA|NA	S	Inherit from virNOG: IQ calmodulin-binding motif family protein
271	tr|V4S703|V4S703_9ROSI	3694.POPTR_0016s06640.1	3.7e-188	662.9	SPP1	GO:0005575,GO:0005622,GO:0005623,GO:0005634,GO:0005737,GO:0005829,GO:0005911,GO:0008150,GO:0009506,GO:0010035,GO:0010038,GO:0030054,GO:0042221,GO:0043226,GO:0043227,GO:0043229,GO:0043231,GO:0044424,GO:0044444,GO:0044464,GO:0046686,GO:0050896,GO:0055044			virNOG[6]	0IK7M@euNOG,1BKTI@strNOG,1DR0E@virNOG,COG0561@NOG	COG0561	NA|NA|NA	S	sucrose-phosphatase
272	tr|V4T7N0|V4T7N0_9ROSI	3847.GLYMA14G24270.1	1.6e-79	300.8		GO:0000502,GO:0005575,GO:0005622,GO:0005623,GO:0005634,GO:0005737,GO:0005773,GO:0005774,GO:0005829,GO:0016020,GO:0031090,GO:0032991,GO:0043226,GO:0043227,GO:0043229,GO:0043231,GO:0043234,GO:0044422,GO:0044424,GO:0044437,GO:0044444,GO:0044446,GO:0044464	K02735		virNOG[6]	0XSC8@NOG,1BEYV@strNOG,1DSWT@virNOG,KOG0180@euNOG	ENOG410XSC8	NA|NA|NA	O	The proteasome is a multicatalytic proteinase complex which is characterized by its ability to cleave peptides with Arg, Phe, Tyr, Leu, and Glu adjacent to the leaving group at neutral or slightly basic pH. The proteasome has an ATP-dependent proteolytic activity
273	tr|V4SHI4|V4SHI4_9ROSI	3694.POPTR_0009s04790.1	1.6e-79	301.6					virNOG[6]	0IX7K@euNOG,0Y9IG@NOG,1BBTP@strNOG,1DPSB@virNOG	ENOG410Y9IG	NA|NA|NA	S	C2 domain
274	tr|V4S7X6|V4S7X6_9ROSI	3694.POPTR_0009s12070.1	1.6e-110	404.4		GO:0003674,GO:0003824,GO:0005575,GO:0005622,GO:0005623,GO:0005737,GO:0008150,GO:0008152,GO:0010035,GO:0010038,GO:0016491,GO:0016614,GO:0016616,GO:0032442,GO:0042221,GO:0044424,GO:0044464,GO:0044710,GO:0046686,GO:0050896,GO:0055114			virNOG[6]	0IIFG@euNOG,0Y0DY@NOG,1BMNT@strNOG,1DZH3@virNOG	ENOG410Y0DY	NA|NA|NA	S	Isoflavone reductase
275	tr|V4SEX8|V4SEX8_9ROSI	29760.VIT_14s0030g02180.t01	5.4e-215	751.9	GME	GO:0000166,GO:0003674,GO:0003824,GO:0005488,GO:0005575,GO:0005622,GO:0005623,GO:0005737,GO:0005829,GO:0005975,GO:0005996,GO:0006082,GO:0006766,GO:0006767,GO:0008150,GO:0008152,GO:0009058,GO:0009110,GO:0009987,GO:0016051,GO:0016053,GO:0016853,GO:0016854,GO:0016857,GO:0019752,GO:0019852,GO:0019853,GO:0036094,GO:0042364,GO:0043436,GO:0044237,GO:0044238,GO:0044249,GO:0044281,GO:0044283,GO:0044424,GO:…	K10046		virNOG[6]	1BI6F@strNOG,1DW3D@virNOG,COG0451@NOG,KOG1429@euNOG	COG0451	NA|NA|NA	G	GDP-mannose 3,5-epimerase
276	tr|V4UJF9|V4UJF9_9ROSI	3694.POPTR_0006s24030.1	6.5e-69	265.4		GO:0005575,GO:0005622,GO:0005623,GO:0005737,GO:0006950,GO:0008150,GO:0009266,GO:0009408,GO:0009628,GO:0044424,GO:0044464,GO:0050896	K13993		virNOG[6]	1BS5V@strNOG,1E3ZB@virNOG,COG0071@NOG,KOG0710@euNOG	COG0071	NA|NA|NA	O	kda class ii heat shock
277	tr|V4SKJ1|V4SKJ1_9ROSI	29760.VIT_06s0061g01170.t01	0	1783.8		GO:0005575,GO:0005623,GO:0005886,GO:0005905,GO:0012505,GO:0016020,GO:0044425,GO:0044464,GO:0071944	K11824		virNOG[6]	0XNQE@NOG,1BCTV@strNOG,1DQRK@virNOG,KOG1077@euNOG	ENOG410XNQE	NA|NA|NA	U	AP-2 complex subunit
278	tr|V4UEC3|V4UEC3_9ROSI	3694.POPTR_0011s04780.1	1.4e-139	501.1					virNOG[6]	1BE5C@strNOG,1DS39@virNOG,COG0596@NOG,KOG4178@euNOG	COG0596	NA|NA|NA	I	epoxide hydrolase
279	tr|V4SEA5|V4SEA5_9ROSI	3847.GLYMA09G24890.1	3.1e-87	327					virNOG[6]	0IWFK@euNOG,0YIGG@NOG,1BRPQ@strNOG,1E3ID@virNOG	ENOG410YIGG	NA|NA|NA	S	C2
280	tr|V4U1A8|V4U1A8_9ROSI	3694.POPTR_0008s20640.1	7e-218	761.9		GO:0005575,GO:0016020	K16302		virNOG[6]	1BKKD@strNOG,1DVNX@virNOG,COG1253@NOG,KOG2118@euNOG	COG1253	NA|NA|NA	P	DUF21 domain-containing protein
281	tr|V4SZQ0|V4SZQ0_9ROSI	3847.GLYMA06G17930.5	1.6e-99	367.9		GO:0005575,GO:0005622,GO:0005623,GO:0005737,GO:0005829,GO:0005886,GO:0006109,GO:0006725,GO:0008150,GO:0008152,GO:0009664,GO:0009698,GO:0009808,GO:0009832,GO:0009889,GO:0009987,GO:0010035,GO:0010038,GO:0010556,GO:0010675,GO:0010962,GO:0016020,GO:0016043,GO:0019222,GO:0019748,GO:0022607,GO:0031323,GO:0031326,GO:0032881,GO:0032885,GO:0032950,GO:0032951,GO:0042221,GO:0042546,GO:0043255,GO:0044085,GO:…	K03232		virNOG[6]	1BJQX@strNOG,1DXNG@virNOG,COG2092@NOG,KOG1668@euNOG	COG2092	NA|NA|NA	K	Elongation factor
282	tr|V4TQI5|V4TQI5_9ROSI	4113.PGSC0003DMT400073077	6.9e-106	388.7		GO:0005575,GO:0005622,GO:0005623,GO:0005737,GO:0005768,GO:0005769,GO:0005802,GO:0005886,GO:0005911,GO:0009506,GO:0010008,GO:0016020,GO:0030054,GO:0031090,GO:0031901,GO:0032588,GO:0043226,GO:0043227,GO:0043229,GO:0043231,GO:0044422,GO:0044424,GO:0044440,GO:0044444,GO:0044446,GO:0044464,GO:0055044,GO:0071944	K07904		virNOG[6]	1BBSF@strNOG,1DPR3@virNOG,COG1100@NOG,KOG0087@euNOG	COG1100	NA|NA|NA	U	ras-related protein
283	tr|V4V003|V4V003_9ROSI	29760.VIT_12s0035g00310.t01	1.2e-184	651	SNRK2.4	GO:0003674,GO:0003824,GO:0004672,GO:0005488,GO:0005543,GO:0005575,GO:0005622,GO:0005623,GO:0005737,GO:0005829,GO:0006464,GO:0006468,GO:0006793,GO:0006796,GO:0006950,GO:0006970,GO:0007275,GO:0008150,GO:0008152,GO:0008289,GO:0009628,GO:0009651,GO:0009791,GO:0009987,GO:0016301,GO:0016310,GO:0016740,GO:0016772,GO:0016773,GO:0019538,GO:0022622,GO:0032501,GO:0032502,GO:0036211,GO:0043167,GO:0043168,GO:…	K14498		virNOG[6]	1BGAP@strNOG,1DU87@virNOG,COG0515@NOG,KOG0583@euNOG	COG0515	NA|NA|NA	T	serine threonine-protein kinase
284	tr|V4S5Y1|V4S5Y1_9ROSI	29760.VIT_03s0038g02830.t01	0	1539.6	TNPO1	GO:0005575,GO:0005622,GO:0005623,GO:0005634,GO:0005654,GO:0005737,GO:0005829,GO:0006810,GO:0006913,GO:0008150,GO:0009507,GO:0009536,GO:0009987,GO:0016482,GO:0031974,GO:0031981,GO:0043226,GO:0043227,GO:0043229,GO:0043231,GO:0043233,GO:0044422,GO:0044424,GO:0044428,GO:0044444,GO:0044446,GO:0044464,GO:0044699,GO:0044763,GO:0044765,GO:0046907,GO:0051169,GO:0051170,GO:0051179,GO:0051234,GO:0051641,GO:…	K02961,K18752		virNOG[6]	0XPK2@NOG,1BCDV@strNOG,1DQBX@virNOG,KOG2023@euNOG	ENOG410XPK2	NA|NA|NA	U	Functions in nuclear protein import as nuclear transport receptor. Serves as receptor for nuclear localization signals (NLS) in cargo substrates. Is thought to mediate docking of the importin substrate complex to the nuclear pore complex (NPC) through binding to nucleoporin and the complex is subsequently translocated through the pore by an energy requiring, Ran- dependent mechanism. At the nucle…
285	tr|V4TH07|V4TH07_9ROSI	3711.Bra034317.1-P	1.4e-80	304.3		GO:0003674,GO:0005488,GO:0005509,GO:0005513,GO:0005575,GO:0005622,GO:0005623,GO:0005737,GO:0005773,GO:0005774,GO:0005886,GO:0007154,GO:0007165,GO:0008150,GO:0009593,GO:0009987,GO:0010035,GO:0010038,GO:0010099,GO:0016020,GO:0019722,GO:0019932,GO:0023052,GO:0031090,GO:0035556,GO:0042221,GO:0043167,GO:0043169,GO:0043226,GO:0043227,GO:0043229,GO:0043231,GO:0044422,GO:0044424,GO:0044437,GO:0044444,GO:…	K02183		virNOG[6]	0C42C@braNOG,1BCCR@strNOG,1DQAN@virNOG,COG5126@NOG,KOG0027@euNOG	COG5126	NA|NA|NA	T	Pfam:efhand_Ca_insen
286	tr|V4TH74|V4TH74_9ROSI	3694.POPTR_0003s13380.1	7.9e-199	698.4	CPK1	GO:0003674,GO:0003824,GO:0004672,GO:0004674,GO:0005575,GO:0005622,GO:0005623,GO:0005634,GO:0005737,GO:0005773,GO:0005829,GO:0005886,GO:0006464,GO:0006468,GO:0006793,GO:0006796,GO:0006950,GO:0006970,GO:0007154,GO:0007165,GO:0008150,GO:0008152,GO:0009628,GO:0009651,GO:0009719,GO:0009725,GO:0009737,GO:0009738,GO:0009755,GO:0009987,GO:0010033,GO:0010119,GO:0010359,GO:0016020,GO:0016301,GO:0016310,GO:…	K13412		virNOG[6]	0XRMJ@NOG,1BCNW@strNOG,1DQPS@virNOG,KOG0032@euNOG	ENOG410XRMJ	NA|NA|NA	T	calcium-dependent protein kinase
287	tr|V4T9Y7|V4T9Y7_9ROSI	3847.GLYMA01G37550.1	9.7e-41	171.4		GO:0003674,GO:0003824,GO:0005575,GO:0005576,GO:0005622,GO:0005623,GO:0005737,GO:0005829,GO:0008047,GO:0008150,GO:0008152,GO:0016491,GO:0016667,GO:0016671,GO:0019222,GO:0030234,GO:0043085,GO:0044093,GO:0044424,GO:0044444,GO:0044464,GO:0044710,GO:0048046,GO:0050789,GO:0050790,GO:0055114,GO:0065007,GO:0065009	K03671	RNDR1,RNDR2,RNDR3,RNDR4,RNTR1,RNTR2,RNTR3,RNTR4,TRDR	virNOG[6]	1BTMT@strNOG,1E5HS@virNOG,COG0526@NOG,KOG0907@euNOG	COG0526	NA|NA|NA	O	Thioredoxin
288	tr|V4VC81|V4VC81_9ROSI	29760.VIT_02s0012g01210.t01	2.9e-228	796.2			K01438	ACODA	virNOG[6]	1BFU8@strNOG,1DTS6@virNOG,COG0624@NOG,KOG2276@euNOG	COG0624	NA|NA|NA	E	acetylornithine
289	tr|V4TEG0|V4TEG0_9ROSI	29760.VIT_15s0021g00480.t01	0	1116.7		GO:0005575,GO:0005622,GO:0005623,GO:0005737,GO:0005739,GO:0005773,GO:0005774,GO:0005856,GO:0005886,GO:0005911,GO:0006810,GO:0006950,GO:0006952,GO:0008150,GO:0009506,GO:0009524,GO:0009607,GO:0009620,GO:0010035,GO:0010038,GO:0016020,GO:0016192,GO:0030054,GO:0031090,GO:0042221,GO:0043226,GO:0043227,GO:0043228,GO:0043229,GO:0043231,GO:0043232,GO:0044422,GO:0044424,GO:0044437,GO:0044444,GO:0044446,GO:…	K01528		virNOG[6]	1BGSU@strNOG,1DUPI@virNOG,COG0699@NOG,KOG0446@euNOG	COG0699	NA|NA|NA	U	dynamin-related protein
290	tr|V4U9L1|V4U9L1_9ROSI	3694.POPTR_0014s15330.1	4.1e-119	433		GO:0005575,GO:0005622,GO:0005623,GO:0005737,GO:0005829,GO:0008150,GO:0009507,GO:0009536,GO:0010035,GO:0010038,GO:0010043,GO:0042221,GO:0043226,GO:0043227,GO:0043229,GO:0043231,GO:0044424,GO:0044444,GO:0044464,GO:0050896	K01061		virNOG[6]	1BCXH@strNOG,1DQVA@virNOG,COG0412@NOG,KOG3043@euNOG	COG0412	NA|NA|NA	G	Dienelactone hydrolase family protein
291	tr|V4TFT7|V4TFT7_9ROSI	3694.POPTR_0002s24970.1	1.6e-282	976.9		GO:0000413,GO:0003674,GO:0003755,GO:0003824,GO:0005488,GO:0005527,GO:0005528,GO:0005543,GO:0005575,GO:0005622,GO:0005623,GO:0005634,GO:0005737,GO:0005773,GO:0005829,GO:0006464,GO:0006950,GO:0006970,GO:0007275,GO:0008144,GO:0008150,GO:0008152,GO:0008289,GO:0009266,GO:0009408,GO:0009611,GO:0009628,GO:0009791,GO:0009845,GO:0009987,GO:0010035,GO:0010038,GO:0010286,GO:0016020,GO:0016853,GO:0016859,GO:…	K01802,K09571		virNOG[6]	1BC3C@strNOG,1DQ20@virNOG,COG0545@NOG,KOG0543@euNOG	COG0545	NA|NA|NA	O	peptidylprolyl
292	tr|V4TRS7|V4TRS7_9ROSI	3694.POPTR_0012s03150.1	2.4e-115	420.6	EMB2024	GO:0002229,GO:0002239,GO:0003674,GO:0003824,GO:0005575,GO:0005622,GO:0005623,GO:0005737,GO:0005773,GO:0005774,GO:0005777,GO:0006950,GO:0006952,GO:0008150,GO:0008152,GO:0009507,GO:0009532,GO:0009536,GO:0009570,GO:0009607,GO:0009617,GO:0016020,GO:0016787,GO:0016788,GO:0017057,GO:0031090,GO:0042579,GO:0042742,GO:0043226,GO:0043227,GO:0043229,GO:0043231,GO:0044422,GO:0044424,GO:0044434,GO:0044435,GO:…	K01057		virNOG[6]	1BBR6@strNOG,1DPPX@virNOG,COG0363@NOG,KOG3147@euNOG	COG0363	NA|NA|NA	G	6-phosphogluconolactonase
293	tr|V4VIP4|V4VIP4_9ROSI	3847.GLYMA08G02930.1	0	1563.1		GO:0005575,GO:0005622,GO:0005623,GO:0005737,GO:0009507,GO:0009536,GO:0043226,GO:0043227,GO:0043229,GO:0043231,GO:0044424,GO:0044444,GO:0044464	K14293		virNOG[6]	1BKRB@strNOG,1DWUB@virNOG,COG5215@NOG,KOG1241@euNOG	COG5215	NA|NA|NA	U, Y	importin subunit
294	tr|V4T576|V4T576_9ROSI	29760.VIT_12s0035g01840.t01	0	2123.2	CAND1	GO:0000003,GO:0003002,GO:0003006,GO:0005575,GO:0005618,GO:0005622,GO:0005623,GO:0005737,GO:0005829,GO:0005886,GO:0007275,GO:0007389,GO:0008150,GO:0009719,GO:0009725,GO:0009733,GO:0009791,GO:0010033,GO:0010051,GO:0010228,GO:0016020,GO:0022414,GO:0030312,GO:0032501,GO:0032502,GO:0042221,GO:0044424,GO:0044444,GO:0044464,GO:0044699,GO:0044707,GO:0048608,GO:0048731,GO:0048856,GO:0050896,GO:0061458,GO:…	K17263		virNOG[6]	0XPK4@NOG,1BHT4@strNOG,1DVPG@virNOG,KOG1824@euNOG	ENOG410XPK4	NA|NA|NA	O	Cullin-associated NEDD8-dissociated protein
295	tr|V4UQ58|V4UQ58_9ROSI	29760.VIT_11s0016g02680.t01	9.4e-280	967.6		GO:0000003,GO:0003006,GO:0005575,GO:0005622,GO:0005623,GO:0005737,GO:0005739,GO:0005829,GO:0007275,GO:0008150,GO:0009507,GO:0009536,GO:0009790,GO:0009791,GO:0009793,GO:0010035,GO:0010038,GO:0010154,GO:0022414,GO:0032501,GO:0032502,GO:0042221,GO:0043226,GO:0043227,GO:0043229,GO:0043231,GO:0044424,GO:0044444,GO:0044464,GO:0044699,GO:0044707,GO:0044767,GO:0046686,GO:0048316,GO:0048608,GO:0048731,GO:…	K01893		virNOG[6]	1BE7M@strNOG,1DS5J@virNOG,COG0017@NOG,KOG0554@euNOG	COG0017	NA|NA|NA	J	Asparaginyl-tRNA synthetase
296	tr|V4VEA1|V4VEA1_9ROSI	3694.POPTR_0008s08440.1	1.1e-301	1040.4	DWF1	GO:0000902,GO:0003674,GO:0005488,GO:0005515,GO:0005516,GO:0005575,GO:0005622,GO:0005623,GO:0005737,GO:0005773,GO:0005774,GO:0005886,GO:0006066,GO:0006629,GO:0006694,GO:0006725,GO:0008150,GO:0008152,GO:0008202,GO:0008610,GO:0009058,GO:0009653,GO:0009698,GO:0009808,GO:0009826,GO:0009832,GO:0009834,GO:0009987,GO:0010817,GO:0016020,GO:0016021,GO:0016043,GO:0016049,GO:0016128,GO:0016129,GO:0016131,GO:…	K09828		virNOG[6]	1BJ2R@strNOG,1DU1W@virNOG,COG0277@NOG,KOG1262@euNOG	COG0277	NA|NA|NA	C	FAD binding domain
297	tr|V4SF08|V4SF08_9ROSI	29760.VIT_14s0030g01930.t01	1.1e-307	1060.8		GO:0000224,GO:0000302,GO:0003674,GO:0003824,GO:0005575,GO:0005622,GO:0005623,GO:0005737,GO:0005829,GO:0006950,GO:0006979,GO:0008150,GO:0008152,GO:0009636,GO:0009751,GO:0010033,GO:0010035,GO:0010188,GO:0010193,GO:0014070,GO:0016787,GO:0016810,GO:0016811,GO:0042221,GO:0044424,GO:0044444,GO:0044464,GO:0050896,GO:1901700	K01456		virNOG[6]	0XP69@NOG,1BG0M@strNOG,1DW2H@virNOG,KOG0909@euNOG	ENOG410XP69	NA|NA|NA	O	peptide-N4-(N-acetyl-beta-glucosaminyl)asparagine amidase activity
298	tr|V4T9U5|V4T9U5_9ROSI	3694.POPTR_0005s25080.1	2.8e-128	463.4	PSMA1	GO:0000502,GO:0005575,GO:0005622,GO:0005623,GO:0005634,GO:0005737,GO:0005829,GO:0005886,GO:0005911,GO:0008150,GO:0008152,GO:0009056,GO:0009057,GO:0009506,GO:0016020,GO:0019538,GO:0030054,GO:0030163,GO:0032991,GO:0042221,GO:0043170,GO:0043226,GO:0043227,GO:0043229,GO:0043231,GO:0043234,GO:0044238,GO:0044424,GO:0044444,GO:0044464,GO:0046685,GO:0050896,GO:0055044,GO:0071704,GO:0071944,GO:1901575	K02725		virNOG[6]	1BNBR@strNOG,1E0JK@virNOG,COG0638@NOG,KOG0863@euNOG	COG0638	NA|NA|NA	O	The proteasome is a multicatalytic proteinase complex which is characterized by its ability to cleave peptides with Arg, Phe, Tyr, Leu, and Glu adjacent to the leaving group at neutral or slightly basic pH. The proteasome has an ATP-dependent proteolytic activity
299	tr|V4T785|V4T785_9ROSI	3847.GLYMA18G02590.1	6.1e-142	508.8		GO:0005575,GO:0005622,GO:0005623,GO:0005737,GO:0005773,GO:0005774,GO:0005886,GO:0005911,GO:0009506,GO:0016020,GO:0030054,GO:0031090,GO:0043226,GO:0043227,GO:0043229,GO:0043231,GO:0044422,GO:0044424,GO:0044437,GO:0044444,GO:0044446,GO:0044464,GO:0055044,GO:0071944	K15296		virNOG[6]	0XPQ6@NOG,1BIMJ@strNOG,1DWIW@virNOG,KOG1586@euNOG	ENOG410XPQ6	NA|NA|NA	U	Alpha-soluble NSF attachment
300	tr|V4U631|V4U631_9ROSI	3694.POPTR_0008s13440.1	4.4e-150	536.2		GO:0005575,GO:0005622,GO:0005623,GO:0005737,GO:0005773,GO:0005774,GO:0016020,GO:0031090,GO:0043226,GO:0043227,GO:0043229,GO:0043231,GO:0044422,GO:0044424,GO:0044437,GO:0044444,GO:0044446,GO:0044464			virNOG[6]	121N2@NOG,1BFEP@strNOG,1DTCZ@virNOG,KOG0800@euNOG	ENOG41121N2	NA|NA|NA	O	E3 ubiquitin protein ligase
301	tr|V4V566|V4V566_9ROSI	3694.POPTR_0005s17740.1	7.7e-125	451.8			K06630		virNOG[6]	1BF4T@strNOG,1DT2Y@virNOG,COG5040@NOG,KOG0841@euNOG	COG5040	NA|NA|NA	O	14-.3.3 protein
302	tr|V4UJY5|V4UJY5_9ROSI	3694.POPTR_0002s19960.1	9.3e-292	1007.7	ARGS	GO:0000003,GO:0003006,GO:0005575,GO:0005622,GO:0005623,GO:0005737,GO:0005739,GO:0007275,GO:0008150,GO:0009507,GO:0009532,GO:0009536,GO:0009570,GO:0009790,GO:0009791,GO:0009793,GO:0010154,GO:0022414,GO:0032501,GO:0032502,GO:0043226,GO:0043227,GO:0043229,GO:0043231,GO:0044422,GO:0044424,GO:0044434,GO:0044435,GO:0044444,GO:0044446,GO:0044464,GO:0044699,GO:0044707,GO:0044767,GO:0048316,GO:0048608,GO:…	K01887		virNOG[6]	1BD8N@strNOG,1DT1E@virNOG,COG0018@NOG,KOG4426@euNOG	COG0018	NA|NA|NA	J	Arginyl-tRNA synthetase
303	tr|V4S8Q6|V4S8Q6_9ROSI	3847.GLYMA18G04360.1	1.3e-151	541.2		GO:0003674,GO:0003824,GO:0005575,GO:0005622,GO:0005623,GO:0005737,GO:0005829,GO:0006725,GO:0006732,GO:0006766,GO:0006767,GO:0006793,GO:0006796,GO:0006807,GO:0006950,GO:0006970,GO:0006972,GO:0007275,GO:0008150,GO:0008152,GO:0008478,GO:0008544,GO:0008614,GO:0008615,GO:0009058,GO:0009108,GO:0009110,GO:0009443,GO:0009628,GO:0009651,GO:0009653,GO:0009888,GO:0009913,GO:0009987,GO:0010015,GO:0010053,GO:…	K00868		virNOG[6]	1BKK0@strNOG,1DX18@virNOG,COG2240@NOG,KOG2599@euNOG	COG2240	NA|NA|NA	H	Pyridoxal
304	tr|V4TRD7|V4TRD7_9ROSI	29760.VIT_00s0187g00340.t01	1.1e-216	757.7		GO:0003674,GO:0003824,GO:0004334,GO:0005575,GO:0005622,GO:0005623,GO:0005737,GO:0005829,GO:0006082,GO:0008150,GO:0008152,GO:0009056,GO:0009987,GO:0016054,GO:0016787,GO:0016822,GO:0016823,GO:0019752,GO:0032787,GO:0043436,GO:0044237,GO:0044248,GO:0044281,GO:0044282,GO:0044424,GO:0044444,GO:0044464,GO:0044710,GO:0044712,GO:0046395,GO:0071704,GO:0072329,GO:1901575,GO:1901615,GO:1901616,GO:1901999,GO:…	K01555		virNOG[6]	1BJ23@strNOG,1DWZB@virNOG,COG0179@NOG,KOG2843@euNOG	COG0179	NA|NA|NA	G	fumarylacetoacetase EC 3.7.1.2
305	tr|V4TXM1|V4TXM1_9ROSI	4533.OB04G26870.1	1.1e-57	228.4					virNOG[6]	0IX7M@euNOG,0TVE4@lilNOG,0YI71@NOG,15SX2@poaNOG,1BRVP@strNOG,1DZ3F@virNOG	ENOG410YI71	NA|NA|NA	S	Remorin, N-terminal region
306	tr|V4TTA0|V4TTA0_9ROSI	3847.GLYMA02G07910.1	4.1e-280	968.8		GO:0005575,GO:0005622,GO:0005623,GO:0005737,GO:0005829,GO:0005911,GO:0009506,GO:0016020,GO:0030054,GO:0044424,GO:0044444,GO:0044464,GO:0055044	K09500		virNOG[6]	0XPXR@NOG,1BC5C@strNOG,1DUIS@virNOG,KOG0362@euNOG	ENOG410XPXR	NA|NA|NA	O	T-complex protein 1 subunit
307	tr|V4T7W5|V4T7W5_9ROSI	29760.VIT_18s0001g15090.t01	1e-106	391.3		GO:0005575,GO:0005623,GO:0005886,GO:0016020,GO:0044464,GO:0071944	K07910		virNOG[6]	0XPD0@NOG,1BDEQ@strNOG,1DRC3@virNOG,KOG0080@euNOG	ENOG410XPD0	NA|NA|NA	U	ras-related protein
308	tr|V4UFD7|V4UFD7_9ROSI	3694.POPTR_0014s16330.1	0	1672.9	VPS11	GO:0000325,GO:0005575,GO:0005622,GO:0005623,GO:0005737,GO:0005773,GO:0005774,GO:0006996,GO:0007033,GO:0008150,GO:0009705,GO:0009987,GO:0016020,GO:0016043,GO:0031090,GO:0043226,GO:0043227,GO:0043229,GO:0043231,GO:0044422,GO:0044424,GO:0044437,GO:0044444,GO:0044446,GO:0044464,GO:0044699,GO:0044763,GO:0071840			virNOG[6]	0XRNZ@NOG,1BP1M@strNOG,1DYFG@virNOG,KOG2114@euNOG	ENOG410XRNZ	NA|NA|NA	U	vacuolar protein sorting-associated protein 11
309	tr|V4S245|V4S245_9ROSI	3694.POPTR_0007s05490.1	2.3e-90	337		GO:0005575,GO:0005576,GO:0005622,GO:0005623,GO:0005634,GO:0005737,GO:0005829,GO:0006810,GO:0006950,GO:0006970,GO:0008150,GO:0008643,GO:0009266,GO:0009314,GO:0009408,GO:0009409,GO:0009414,GO:0009415,GO:0009416,GO:0009579,GO:0009628,GO:0009639,GO:0009651,GO:0010035,GO:0015774,GO:0016020,GO:0033036,GO:0033037,GO:0042221,GO:0043226,GO:0043227,GO:0043229,GO:0043231,GO:0044424,GO:0044444,GO:0044464,GO:…	K17095		virNOG[6]	0XPUN@NOG,1BIDN@strNOG,1DWAF@virNOG,KOG0819@euNOG	ENOG410XPUN	NA|NA|NA	U	Annexin Arabidopsis
310	tr|V4RFL0|V4RFL0_9ROSI	3694.POPTR_0010s15410.1	1.4e-71	274.2		GO:0005575,GO:0005623,GO:0005886,GO:0006950,GO:0008150,GO:0009266,GO:0009409,GO:0009628,GO:0016020,GO:0044464,GO:0050896,GO:0071944			virNOG[6]	0IWHR@euNOG,0ZKU6@NOG,1BQZG@strNOG,1E2T6@virNOG	ENOG410ZKU6	NA|NA|NA	S	Universal stress protein
311	tr|V4UEV3|V4UEV3_9ROSI	4081.Solyc05g026050.2.1	2.8e-99	366.7		GO:0000815,GO:0005575,GO:0005622,GO:0005623,GO:0005737,GO:0005768,GO:0005886,GO:0010008,GO:0016020,GO:0031090,GO:0032991,GO:0043226,GO:0043227,GO:0043229,GO:0043231,GO:0043234,GO:0044422,GO:0044424,GO:0044425,GO:0044440,GO:0044444,GO:0044446,GO:0044464,GO:0071944	K12194		virNOG[6]	0YE9I@NOG,1BGTD@strNOG,1DUQ3@virNOG,KOG1656@euNOG	ENOG410YE9I	NA|NA|NA	U	Vacuolar protein sorting-associated protein 32 homolog
312	tr|V4UHZ5|V4UHZ5_9ROSI	29760.VIT_04s0023g01320.t01	1.2e-107	394.8			K03809		virNOG[6]	1BCGC@strNOG,1DQEE@virNOG,COG0655@NOG,KOG3135@euNOG	COG0655	NA|NA|NA	S	minor allergen Alt a
313	tr|V4WII9|V4WII9_9ROSI	3847.GLYMA15G17530.1	0	1764.6	HA1	GO:0000287,GO:0003674,GO:0003824,GO:0005215,GO:0005488,GO:0005575,GO:0005622,GO:0005623,GO:0005634,GO:0005737,GO:0005773,GO:0005794,GO:0005886,GO:0005911,GO:0006139,GO:0006152,GO:0006163,GO:0006195,GO:0006200,GO:0006725,GO:0006753,GO:0006793,GO:0006796,GO:0006807,GO:0006810,GO:0006811,GO:0006812,GO:0006818,GO:0006950,GO:0008150,GO:0008152,GO:0008324,GO:0008553,GO:0009056,GO:0009116,GO:0009117,GO:…	K01535	ATPS	virNOG[6]	1BGZT@strNOG,1DT3T@virNOG,COG0474@NOG,KOG0205@euNOG	COG0474	NA|NA|NA	P	Plasma membrane
314	tr|V4U7S3|V4U7S3_9ROSI	3847.GLYMA08G02250.1	7.3e-99	365.5	BTI1	GO:0005575,GO:0005622,GO:0005623,GO:0005737,GO:0005773,GO:0005783,GO:0005789,GO:0005794,GO:0005886,GO:0006996,GO:0007029,GO:0008150,GO:0009987,GO:0012505,GO:0016020,GO:0016021,GO:0016043,GO:0030176,GO:0031090,GO:0031224,GO:0031227,GO:0031300,GO:0031301,GO:0042175,GO:0043226,GO:0043227,GO:0043229,GO:0043231,GO:0044422,GO:0044424,GO:0044425,GO:0044432,GO:0044444,GO:0044446,GO:0044464,GO:0044699,GO:…			virNOG[6]	0XPKH@NOG,1BCGF@strNOG,1DTZE@virNOG,KOG1792@euNOG	ENOG410XPKH	NA|NA|NA	U	Reticulon-like protein
315	tr|V4RZI9|V4RZI9_9ROSI	3694.POPTR_0001s19420.1	1.8e-58	230.7					virNOG[6]	0J0EH@euNOG,0YRBB@NOG,1BT93@strNOG,1E54Y@virNOG	ENOG410YRBB	NA|NA|NA	S	Embryo-specific protein 3, (ATS3)
316	tr|V4UBZ8|V4UBZ8_9ROSI	3694.POPTR_0018s02250.1	5.9e-240	835.1		GO:0003674,GO:0003824,GO:0004069,GO:0005575,GO:0005576,GO:0005622,GO:0005623,GO:0005737,GO:0006082,GO:0006103,GO:0006520,GO:0006531,GO:0006536,GO:0006807,GO:0006950,GO:0008150,GO:0008152,GO:0008483,GO:0009064,GO:0009066,GO:0009266,GO:0009409,GO:0009507,GO:0009526,GO:0009532,GO:0009536,GO:0009570,GO:0009628,GO:0009941,GO:0009987,GO:0010035,GO:0010038,GO:0010319,GO:0016740,GO:0016769,GO:0019752,GO:…	K00811	ASPTA,POAT,TYRTA,TYRTAi	virNOG[6]	1BGXJ@strNOG,1DUU7@virNOG,COG1448@NOG,KOG1411@euNOG	COG1448	NA|NA|NA	E	Aspartate aminotransferase
317	tr|V4TKH6|V4TKH6_9ROSI	29760.VIT_08s0007g07690.t01	1.4e-131	474.6	PGIP1	GO:0003674,GO:0004857,GO:0005575,GO:0005618,GO:0005622,GO:0005623,GO:0005737,GO:0005794,GO:0005911,GO:0008150,GO:0009505,GO:0009506,GO:0016020,GO:0019222,GO:0030054,GO:0030234,GO:0030312,GO:0043086,GO:0043226,GO:0043227,GO:0043229,GO:0043231,GO:0044092,GO:0044424,GO:0044444,GO:0044464,GO:0050789,GO:0050790,GO:0055044,GO:0065007,GO:0065009,GO:0071944,GO:0090353			virNOG[6]	0IG3D@euNOG,0YB0Y@NOG,1BHQU@strNOG,1DVMD@virNOG	ENOG410YB0Y	NA|NA|NA	S	polygalacturonase inhibiting protein
318	tr|V4TTR8|V4TTR8_9ROSI	29760.VIT_17s0000g10250.t01	2.2e-195	686.8		GO:0000502,GO:0005575,GO:0005622,GO:0005623,GO:0005634,GO:0005737,GO:0005829,GO:0005886,GO:0008150,GO:0008152,GO:0009056,GO:0009057,GO:0016020,GO:0019538,GO:0030163,GO:0032991,GO:0043170,GO:0043226,GO:0043227,GO:0043229,GO:0043231,GO:0043234,GO:0044238,GO:0044424,GO:0044444,GO:0044464,GO:0071704,GO:0071944,GO:1901575	K03037		virNOG[6]	1BGUN@strNOG,1DSKT@virNOG,COG5187@NOG,KOG0687@euNOG	COG5187	NA|NA|NA	O	26S proteasome non-atpase regulatory subunit
319	tr|V4T7N4|V4T7N4_9ROSI	3694.POPTR_0019s09090.1	3.9e-128	463		GO:0005575,GO:0005622,GO:0005623,GO:0005737,GO:0005829,GO:0044424,GO:0044444,GO:0044464	K01069		virNOG[6]	1BEZS@strNOG,1DYUB@virNOG,COG0491@NOG,KOG0813@euNOG	COG0491	NA|NA|NA	S	Hydroxyacylglutathione hydrolase
320	tr|V4U658|V4U658_9ROSI	3694.POPTR_0014s12200.1	1.5e-141	507.7					virNOG[6]	0INNC@euNOG,0XVV6@NOG,1C6Q1@strNOG,1EKKX@virNOG	ENOG410XVV6	NA|NA|NA	I	epoxide hydrolase
321	tr|V4SKA2|V4SKA2_9ROSI	3847.GLYMA12G30910.1	9.2e-235	817.8	OSI_00329	GO:0000902,GO:0000904,GO:0005575,GO:0005622,GO:0005623,GO:0005634,GO:0005737,GO:0005768,GO:0005770,GO:0005771,GO:0005911,GO:0006810,GO:0006996,GO:0007032,GO:0007033,GO:0007275,GO:0008150,GO:0008544,GO:0009506,GO:0009653,GO:0009888,GO:0009913,GO:0009987,GO:0010026,GO:0010090,GO:0010091,GO:0016043,GO:0016192,GO:0030054,GO:0030154,GO:0030855,GO:0032501,GO:0032502,GO:0032989,GO:0043226,GO:0043227,GO:…	K12196		virNOG[6]	0XRHN@NOG,1BBZ0@strNOG,1DPXM@virNOG,KOG0739@euNOG	ENOG410XRHN	NA|NA|NA	O	Vacuolar protein sorting-associated protein
322	tr|V4S8L3|V4S8L3_9ROSI	29760.VIT_16s0050g00390.t01	2.6e-252	876.3	O7	GO:0000003,GO:0003006,GO:0003674,GO:0003824,GO:0005575,GO:0005576,GO:0005622,GO:0005623,GO:0005737,GO:0005911,GO:0006082,GO:0006950,GO:0006952,GO:0007275,GO:0008150,GO:0008152,GO:0009056,GO:0009506,GO:0009507,GO:0009532,GO:0009536,GO:0009570,GO:0009607,GO:0009620,GO:0009791,GO:0009987,GO:0010029,GO:0010030,GO:0010035,GO:0010038,GO:0010154,GO:0010214,GO:0016054,GO:0016874,GO:0016877,GO:0016878,GO:…			virNOG[6]	1BDD8@strNOG,1DSRB@virNOG,COG0318@NOG,KOG1176@euNOG	COG0318	NA|NA|NA	I	synthetase
323	tr|V4T8R1|V4T8R1_9ROSI	29760.VIT_18s0164g00040.t01	3.1e-184	650.2			K19476		virNOG[6]	0YG52@NOG,1BFI0@strNOG,1DTG3@virNOG,KOG2027@euNOG	ENOG410YG52	NA|NA|NA	Z	Regulator of Vps4 activity in the MVB pathway
324	tr|V4SDD0|V4SDD0_9ROSI	59689.scaffold_6400001.1	5.7e-147	525.8	HIR4	GO:0005575,GO:0005622,GO:0005623,GO:0005737,GO:0005773,GO:0005774,GO:0005794,GO:0005886,GO:0005911,GO:0009506,GO:0016020,GO:0030054,GO:0031090,GO:0043226,GO:0043227,GO:0043229,GO:0043231,GO:0044422,GO:0044424,GO:0044437,GO:0044444,GO:0044446,GO:0044464,GO:0055044,GO:0071944			virNOG[6]	0C0XU@braNOG,1BNNP@strNOG,1DQQ7@virNOG,COG0330@NOG,KOG2620@euNOG	COG0330	NA|NA|NA	C	PHB
325	tr|V4W951|V4W951_9ROSI	3694.POPTR_0011s06910.1	0	1545.8			K16055		virNOG[6]	1BCCW@strNOG,1DQAR@virNOG,COG0380@NOG,COG1877@NOG,KOG1050@euNOG	COG0380	NA|NA|NA	G	Alpha,alpha-trehalose-phosphate synthase UDP-forming
326	tr|V4SRV6|V4SRV6_9ROSI	3847.GLYMA07G04170.1	3.9e-224	782.3		GO:0000166,GO:0001882,GO:0001883,GO:0003674,GO:0003824,GO:0003924,GO:0005488,GO:0005525,GO:0005543,GO:0005575,GO:0005622,GO:0005623,GO:0005737,GO:0006139,GO:0006152,GO:0006163,GO:0006184,GO:0006195,GO:0006725,GO:0006753,GO:0006793,GO:0006796,GO:0006807,GO:0008150,GO:0008152,GO:0008289,GO:0009056,GO:0009116,GO:0009117,GO:0009119,GO:0009141,GO:0009143,GO:0009144,GO:0009146,GO:0009150,GO:0009154,GO:…	K06944		virNOG[6]	1BH20@strNOG,1DUYC@virNOG,COG1163@NOG,KOG1486@euNOG	COG1163	NA|NA|NA	T	developmentally regulated
327	tr|V4TH78|V4TH78_9ROSI	3847.GLYMA08G02250.1	8.1e-106	388.7	BTI1	GO:0005575,GO:0005622,GO:0005623,GO:0005737,GO:0005773,GO:0005783,GO:0005789,GO:0005794,GO:0005886,GO:0006996,GO:0007029,GO:0008150,GO:0009987,GO:0012505,GO:0016020,GO:0016021,GO:0016043,GO:0030176,GO:0031090,GO:0031224,GO:0031227,GO:0031300,GO:0031301,GO:0042175,GO:0043226,GO:0043227,GO:0043229,GO:0043231,GO:0044422,GO:0044424,GO:0044425,GO:0044432,GO:0044444,GO:0044446,GO:0044464,GO:0044699,GO:…			virNOG[6]	0XPKH@NOG,1BCGF@strNOG,1DTZE@virNOG,KOG1792@euNOG	ENOG410XPKH	NA|NA|NA	U	Reticulon-like protein
328	tr|V4SP86|V4SP86_9ROSI	29760.VIT_04s0023g01860.t01	5.1e-226	788.9			K08145		virNOG[6]	0XNQK@NOG,1BD4Q@strNOG,1DR26@virNOG,KOG0254@euNOG	ENOG410XNQK	NA|NA|NA	G	sugar transporter ERD6-like
329	tr|V4T2T9|V4T2T9_9ROSI	3694.POPTR_0004s08450.1	4.1e-244	849.4					virNOG[6]	0IP1H@euNOG,0Y9HF@NOG,1BJUB@strNOG,1DVUH@virNOG	ENOG410Y9HF	NA|NA|NA	T	inactive receptor kinase
330	tr|V4SJD9|V4SJD9_9ROSI	29760.VIT_04s0023g01300.t01	5.5e-298	1028.5	APP1	GO:0003674,GO:0003824,GO:0004177,GO:0005488,GO:0005575,GO:0005622,GO:0005623,GO:0005737,GO:0005829,GO:0005886,GO:0006810,GO:0008144,GO:0008150,GO:0008152,GO:0008233,GO:0008238,GO:0009914,GO:0009926,GO:0010013,GO:0010817,GO:0016020,GO:0016787,GO:0031406,GO:0033218,GO:0033293,GO:0043167,GO:0043168,GO:0044424,GO:0044444,GO:0044464,GO:0044699,GO:0044765,GO:0051179,GO:0051234,GO:0060918,GO:0065007,GO:…	K01262		virNOG[6]	1BFJC@strNOG,1DTHG@virNOG,COG0006@NOG,KOG2413@euNOG	COG0006	NA|NA|NA	E	xaa-Pro aminopeptidase
331	tr|V4U154|V4U154_9ROSI	3694.POPTR_0010s02840.1	2.2e-76	290.4		GO:0000325,GO:0005575,GO:0005622,GO:0005623,GO:0005737,GO:0005773,GO:0005774,GO:0005783,GO:0009705,GO:0016020,GO:0031090,GO:0043226,GO:0043227,GO:0043229,GO:0043231,GO:0044422,GO:0044424,GO:0044437,GO:0044444,GO:0044446,GO:0044464			virNOG[6]	0IWUP@euNOG,0YF1H@NOG,1BQSH@strNOG,1E2KK@virNOG	ENOG410YF1H	NA|NA|NA	S	Protein of unknown function (DUF679)
332	tr|V4T7Y6|V4T7Y6_9ROSI	29760.VIT_05s0062g01180.t01	0	1616.7	OSI_15383	GO:0005575,GO:0005622,GO:0005623,GO:0005634,GO:0005737,GO:0005829,GO:0006605,GO:0006606,GO:0006810,GO:0006886,GO:0006913,GO:0008104,GO:0008150,GO:0009892,GO:0009987,GO:0010468,GO:0010605,GO:0010608,GO:0010629,GO:0015031,GO:0016043,GO:0016441,GO:0016458,GO:0016482,GO:0017038,GO:0019222,GO:0022607,GO:0022613,GO:0022618,GO:0031047,GO:0033036,GO:0033365,GO:0034504,GO:0034613,GO:0034622,GO:0035194,GO:…			virNOG[6]	1BCK5@strNOG,1DQHU@virNOG,COG5656@NOG,KOG1991@euNOG	COG5656	NA|NA|NA	U, Y	importin-7 homolog
333	tr|V4SAJ0|V4SAJ0_9ROSI	3694.POPTR_0004s18050.1	6.1e-249	865.1	NTMC2T1.1	GO:0005575,GO:0005622,GO:0005623,GO:0005737,GO:0005768,GO:0005886,GO:0010008,GO:0016020,GO:0031090,GO:0043226,GO:0043227,GO:0043229,GO:0043231,GO:0044422,GO:0044424,GO:0044440,GO:0044444,GO:0044446,GO:0044464,GO:0071944			virNOG[6]	1BHHS@strNOG,1DVDK@virNOG,COG5038@NOG,KOG1012@euNOG	COG5038	NA|NA|NA	S	Plant synaptotagmin
334	tr|V4UFG8|V4UFG8_9ROSI	29760.VIT_11s0016g01380.t01	4.5e-119	432.6	RPS3	GO:0005575,GO:0005622,GO:0005623,GO:0005634,GO:0005730,GO:0005737,GO:0005773,GO:0005774,GO:0005829,GO:0005840,GO:0005911,GO:0006950,GO:0006970,GO:0008150,GO:0009506,GO:0009507,GO:0009536,GO:0009628,GO:0009651,GO:0015935,GO:0016020,GO:0022626,GO:0022627,GO:0030054,GO:0030529,GO:0031090,GO:0031974,GO:0031981,GO:0032991,GO:0043226,GO:0043227,GO:0043228,GO:0043229,GO:0043231,GO:0043232,GO:0043233,GO:…	K02985		virNOG[6]	1BDKF@strNOG,1DRHR@virNOG,COG0092@NOG,KOG3181@euNOG	COG0092	NA|NA|NA	J	40s ribosomal protein
335	tr|V4SRW7|V4SRW7_9ROSI	3694.POPTR_0016s09280.1	0	1530.8	CDC48	GO:0000003,GO:0000902,GO:0000904,GO:0003006,GO:0005575,GO:0005576,GO:0005618,GO:0005622,GO:0005623,GO:0005634,GO:0005635,GO:0005654,GO:0005730,GO:0005737,GO:0005794,GO:0005819,GO:0005829,GO:0005840,GO:0005856,GO:0005886,GO:0005911,GO:0008150,GO:0009506,GO:0009524,GO:0009653,GO:0009826,GO:0009846,GO:0009856,GO:0009860,GO:0009893,GO:0009894,GO:0009896,GO:0009932,GO:0009987,GO:0010035,GO:0010038,GO:…	K13525		virNOG[6]	1BG33@strNOG,1DU0N@virNOG,COG0464@NOG,KOG0730@euNOG	COG0464	NA|NA|NA	O	cell division cycle protein 48
336	tr|V4SWQ9|V4SWQ9_9ROSI	29760.VIT_13s0064g00840.t01	7.2e-283	978	CCD1	GO:0003674,GO:0003824,GO:0005575,GO:0005622,GO:0005623,GO:0005737,GO:0005773,GO:0005774,GO:0005794,GO:0005886,GO:0005911,GO:0006629,GO:0006720,GO:0006721,GO:0008150,GO:0008152,GO:0008300,GO:0009056,GO:0009506,GO:0009987,GO:0010436,GO:0016020,GO:0016042,GO:0016108,GO:0016110,GO:0016115,GO:0016116,GO:0016118,GO:0016119,GO:0016121,GO:0016122,GO:0016124,GO:0016491,GO:0016701,GO:0016702,GO:0030054,GO:…	K11159		virNOG[6]	1BK5T@strNOG,1DY2G@virNOG,COG3670@NOG,KOG1285@euNOG	COG3670	NA|NA|NA	Q	Carotenoid cleavage dioxygenase
337	tr|V4UEZ2|V4UEZ2_9ROSI	4081.Solyc11g072480.1.1	1.3e-136	491.1		GO:0005575,GO:0005623,GO:0005886,GO:0005911,GO:0009506,GO:0016020,GO:0030054,GO:0044464,GO:0055044,GO:0071944			virNOG[6]	0IKYW@euNOG,0YB0X@NOG,1BD4A@strNOG,1DSQP@virNOG	ENOG410YB0X	NA|NA|NA	S	Tetraspanin family
338	tr|V4UX18|V4UX18_9ROSI	4113.PGSC0003DMT400017754	3.3e-129	466.5		GO:0003674,GO:0005215,GO:0005216,GO:0005244,GO:0005253,GO:0005575,GO:0005622,GO:0005623,GO:0005737,GO:0005739,GO:0005740,GO:0005741,GO:0005773,GO:0005774,GO:0005886,GO:0006810,GO:0006811,GO:0006820,GO:0008150,GO:0008308,GO:0008509,GO:0009507,GO:0009526,GO:0009527,GO:0009536,GO:0009607,GO:0009617,GO:0009941,GO:0009987,GO:0015075,GO:0015267,GO:0016020,GO:0019867,GO:0022803,GO:0022832,GO:0022836,GO:…	K15040		virNOG[6]	0ZBK1@NOG,1BDZP@strNOG,1DRXF@virNOG,KOG3126@euNOG	ENOG410ZBK1	NA|NA|NA	P	mitochondrial outer membrane protein porin
339	tr|V4U1V0|V4U1V0_9ROSI	29760.VIT_12s0028g01260.t01	3.2e-118	429.9	AT3G58730	GO:0000325,GO:0005575,GO:0005622,GO:0005623,GO:0005737,GO:0005773,GO:0005774,GO:0005794,GO:0005886,GO:0016020,GO:0031090,GO:0043226,GO:0043227,GO:0043229,GO:0043231,GO:0044422,GO:0044424,GO:0044437,GO:0044444,GO:0044446,GO:0044464,GO:0071944	K02149		virNOG[6]	1BCEZ@strNOG,1DSAC@virNOG,COG1394@NOG,KOG1647@euNOG	COG1394	NA|NA|NA	C	V-type proton ATPase subunit
340	tr|V4VT22|V4VT22_9ROSI	29760.VIT_08s0007g00060.t01	0	2285.4		GO:0003674,GO:0003824,GO:0005575,GO:0005622,GO:0005623,GO:0005737,GO:0005829,GO:0005911,GO:0006082,GO:0006518,GO:0006520,GO:0006575,GO:0006749,GO:0006751,GO:0006790,GO:0006807,GO:0008150,GO:0008152,GO:0009056,GO:0009063,GO:0009506,GO:0009987,GO:0016054,GO:0016787,GO:0016810,GO:0016812,GO:0017168,GO:0019752,GO:0030054,GO:0034641,GO:0042219,GO:0043171,GO:0043436,GO:0043603,GO:0044237,GO:0044238,GO:…	K01469		virNOG[6]	0JXJJ@euNOG,1BD11@strNOG,1DQYH@virNOG,COG0145@NOG,COG0146@NOG,KOG1939@euNOG	COG0145	NA|NA|NA	E	5-oxoprolinase
341	tr|V4U7R9|V4U7R9_9ROSI	29760.VIT_16s0050g01850.t01	0	1235.3					virNOG[6]	1BH9K@strNOG,1DPTK@virNOG,COG0464@NOG,KOG0737@euNOG	COG0464	NA|NA|NA	O	Pfam:IstB
342	tr|V4RM15|V4RM15_9ROSI	3694.POPTR_0017s01660.1	0	1195.6		GO:0005575,GO:0005623,GO:0005886,GO:0005911,GO:0009506,GO:0016020,GO:0030054,GO:0044464,GO:0055044,GO:0071944			virNOG[6]	1BD8E@strNOG,1DR65@virNOG,COG0515@NOG,KOG1187@euNOG	COG0515	NA|NA|NA	T	receptor-like protein kinase
343	tr|V4SXM6|V4SXM6_9ROSI	3694.POPTR_0017s05330.1	5e-84	317					euNOG[57]	0JAW1@euNOG,0XUNM@NOG	ENOG410XUNM	NA|NA|NA	S	Transferase family
344	tr|V4SR92|V4SR92_9ROSI	3694.POPTR_0006s21210.1	8.6e-98	361.7	RPS5	GO:0005575,GO:0005618,GO:0005622,GO:0005623,GO:0005737,GO:0005773,GO:0005774,GO:0005829,GO:0005840,GO:0005886,GO:0005911,GO:0009506,GO:0009507,GO:0009536,GO:0015935,GO:0016020,GO:0022626,GO:0022627,GO:0030054,GO:0030312,GO:0030529,GO:0031090,GO:0032991,GO:0043226,GO:0043227,GO:0043228,GO:0043229,GO:0043231,GO:0043232,GO:0044391,GO:0044422,GO:0044424,GO:0044437,GO:0044444,GO:0044445,GO:0044446,GO:…	K02989		virNOG[6]	1BCUS@strNOG,1DQSI@virNOG,COG0049@NOG,KOG3291@euNOG	COG0049	NA|NA|NA	J	40s ribosomal protein
345	tr|V4VBQ0|V4VBQ0_9ROSI	3847.GLYMA10G35190.1	0	1140.6	SEC8	GO:0000003,GO:0000145,GO:0000902,GO:0000904,GO:0003006,GO:0005575,GO:0005622,GO:0005623,GO:0005737,GO:0005829,GO:0005886,GO:0005911,GO:0005938,GO:0007275,GO:0008150,GO:0008152,GO:0009058,GO:0009506,GO:0009653,GO:0009791,GO:0009826,GO:0009846,GO:0009856,GO:0009860,GO:0009932,GO:0009987,GO:0010154,GO:0010191,GO:0010192,GO:0010214,GO:0016020,GO:0016043,GO:0016049,GO:0022414,GO:0030054,GO:0030154,GO:…	K06111		virNOG[6]	0IGZQ@euNOG,0Z8N0@NOG,1BHKG@strNOG,1DVGI@virNOG	ENOG410Z8N0	NA|NA|NA	U	exocyst complex component
346	tr|V4TDM1|V4TDM1_9ROSI	3694.POPTR_0010s22950.1	4.3e-140	502.7		GO:0003674,GO:0005215,GO:0005372,GO:0005575,GO:0005623,GO:0005886,GO:0006810,GO:0006833,GO:0008150,GO:0009987,GO:0015250,GO:0015267,GO:0016020,GO:0022803,GO:0022838,GO:0022857,GO:0022891,GO:0022892,GO:0042044,GO:0044464,GO:0044699,GO:0044763,GO:0044765,GO:0051179,GO:0051234,GO:0055085,GO:0071944	K09872		virNOG[6]	1BFFK@strNOG,1DTDT@virNOG,COG0580@NOG,KOG0223@euNOG	COG0580	NA|NA|NA	P	plasma membrane intrinsic protein
347	tr|V4T3B2|V4T3B2_9ROSI	3847.GLYMA09G34400.1	3.1e-124	449.9		GO:0005575,GO:0005622,GO:0005623,GO:0005737,GO:0005739,GO:0005794,GO:0005886,GO:0012505,GO:0012506,GO:0016020,GO:0016023,GO:0030133,GO:0030658,GO:0030659,GO:0031090,GO:0031410,GO:0031982,GO:0031988,GO:0043226,GO:0043227,GO:0043229,GO:0043231,GO:0044422,GO:0044424,GO:0044433,GO:0044444,GO:0044446,GO:0044464,GO:0071944	K19995		virNOG[6]	0XSJN@NOG,1BBT6@strNOG,1DPRU@virNOG,KOG3088@euNOG	ENOG410XSJN	NA|NA|NA	U	secretory carrier-associated membrane protein
348	tr|V4U666|V4U666_9ROSI	3694.POPTR_0001s23300.1	2.9e-27	126.3					virNOG[6]	0JDKN@euNOG,0YV6K@NOG,1BTR6@strNOG,1E58U@virNOG	ENOG410YV6K	NA|NA|NA	S	CY
349	tr|V4UNA4|V4UNA4_9ROSI	59689.fgenesh2_kg.6__1123__AT5G11520.1	1.2e-221	774.2		GO:0003674,GO:0003824,GO:0004069,GO:0005575,GO:0005622,GO:0005623,GO:0005737,GO:0005777,GO:0006082,GO:0006091,GO:0006099,GO:0006103,GO:0006520,GO:0006522,GO:0006531,GO:0006536,GO:0006807,GO:0007275,GO:0007568,GO:0008150,GO:0008152,GO:0008483,GO:0009060,GO:0009064,GO:0009066,GO:0009078,GO:0009507,GO:0009536,GO:0009987,GO:0010150,GO:0010260,GO:0015980,GO:0016020,GO:0016740,GO:0016769,GO:0019752,GO:…	K14454	ASPTA,POAT,TYRTA,TYRTAi	virNOG[6]	0BUBA@braNOG,1BEIA@strNOG,1DSG2@virNOG,COG1448@NOG,KOG1411@euNOG	COG1448	NA|NA|NA	E	Aspartate aminotransferase
350	tr|V4SEN9|V4SEN9_9ROSI	3702.AT1G14610.1	0	1676.4		GO:0000003,GO:0003006,GO:0005575,GO:0005622,GO:0005623,GO:0005737,GO:0005739,GO:0005829,GO:0007275,GO:0008150,GO:0009507,GO:0009536,GO:0009790,GO:0009791,GO:0009793,GO:0010154,GO:0022414,GO:0032501,GO:0032502,GO:0043226,GO:0043227,GO:0043229,GO:0043231,GO:0044424,GO:0044444,GO:0044464,GO:0044699,GO:0044707,GO:0044767,GO:0048316,GO:0048608,GO:0048731,GO:0048856,GO:0061458	K01873		virNOG[6]	0BY71@braNOG,1BD46@strNOG,1DR1N@virNOG,COG0525@NOG,KOG0432@euNOG	COG0525	NA|NA|NA	J	Anticodon-binding domain of tRNA
351	tr|V4W3A2|V4W3A2_9ROSI	3694.POPTR_0001s35990.1	2.2e-49	200.3			K13993		virNOG[6]	1C2PX@strNOG,1EFX7@virNOG,COG0071@NOG,KOG0710@euNOG	COG0071	NA|NA|NA	O	Hsp20/alpha crystallin family
352	tr|V4T6F5|V4T6F5_9ROSI	3694.POPTR_0010s21100.1	5.1e-129	465.7	TPI	GO:0003674,GO:0003824,GO:0004807,GO:0005488,GO:0005507,GO:0005575,GO:0005576,GO:0005618,GO:0005622,GO:0005623,GO:0005737,GO:0005739,GO:0005773,GO:0005774,GO:0005829,GO:0005886,GO:0005911,GO:0005975,GO:0005996,GO:0006006,GO:0006007,GO:0006091,GO:0006096,GO:0006950,GO:0006970,GO:0008150,GO:0008152,GO:0009056,GO:0009506,GO:0009507,GO:0009532,GO:0009536,GO:0009570,GO:0009628,GO:0009651,GO:0009987,GO:…	K01803		virNOG[6]	1BDJF@strNOG,1DRGU@virNOG,COG0149@NOG,KOG1643@euNOG	COG0149	NA|NA|NA	G	triosephosphate isomerase
353	tr|V4UWV8|V4UWV8_9ROSI	3694.POPTR_0004s24340.1	0	1535.4		GO:0005575,GO:0005622,GO:0005623,GO:0005737,GO:0005802,GO:0005829,GO:0005911,GO:0009506,GO:0030054,GO:0043226,GO:0043227,GO:0043229,GO:0043231,GO:0044424,GO:0044444,GO:0044464,GO:0055044	K12400		virNOG[6]	0XPKK@NOG,1BC9R@strNOG,1DQ7S@virNOG,KOG1062@euNOG	ENOG410XPKK	NA|NA|NA	U	AP-4 complex subunit
354	tr|V4TFV8|V4TFV8_9ROSI	29760.VIT_04s0044g00020.t01	6.7e-258	894.8	CAT1	GO:0000302,GO:0003674,GO:0003824,GO:0004096,GO:0004601,GO:0005488,GO:0005575,GO:0005576,GO:0005618,GO:0005622,GO:0005623,GO:0005737,GO:0005739,GO:0005773,GO:0005777,GO:0005829,GO:0005840,GO:0005886,GO:0005911,GO:0006950,GO:0006979,GO:0006995,GO:0007154,GO:0008150,GO:0008152,GO:0009056,GO:0009266,GO:0009267,GO:0009314,GO:0009409,GO:0009416,GO:0009506,GO:0009507,GO:0009514,GO:0009526,GO:0009532,GO:…	K03781		euNOG[57]	COG0753@NOG,KOG0047@euNOG	COG0753	NA|NA|NA	P	Occurs in almost all aerobically respiring organisms and serves to protect cells from the toxic effects of hydrogen peroxide (By similarity)
355	tr|V4U2X8|V4U2X8_9ROSI	3847.GLYMA03G41290.1	0	3946.4	GCN1L1				virNOG[6]	0XPSD@NOG,1BJ29@strNOG,1DTZ8@virNOG,KOG1242@euNOG	ENOG410XPSD	NA|NA|NA	J	translational activator
356	tr|V4UER3|V4UER3_9ROSI	3847.GLYMA13G38370.1	1.5e-130	471.1			K08486		virNOG[6]	1BI1T@strNOG,1DVYP@virNOG,COG5074@NOG,KOG0810@euNOG	COG5074	NA|NA|NA	U	syntaxin
357	tr|V4TQ66|V4TQ66_9ROSI	3694.POPTR_0004s11170.1	5.2e-187	659.1	MDH	GO:0003674,GO:0003824,GO:0005575,GO:0005576,GO:0005622,GO:0005623,GO:0005737,GO:0005739,GO:0005773,GO:0005774,GO:0006950,GO:0008150,GO:0008152,GO:0009266,GO:0009409,GO:0009507,GO:0009526,GO:0009532,GO:0009536,GO:0009570,GO:0009628,GO:0009941,GO:0010319,GO:0016020,GO:0016491,GO:0016614,GO:0016615,GO:0016616,GO:0030060,GO:0031090,GO:0031967,GO:0031975,GO:0043226,GO:0043227,GO:0043229,GO:0043231,GO:…	K00026		virNOG[6]	1BFI7@strNOG,1DPSD@virNOG,COG0039@NOG,KOG1494@euNOG	COG0039	NA|NA|NA	C	Malate dehydrogenase
358	tr|V4TZP2|V4TZP2_9ROSI	29760.VIT_05s0020g00750.t01	7.7e-123	445.3		GO:0005575,GO:0005623,GO:0005886,GO:0016020,GO:0044464,GO:0071944	K08494		virNOG[6]	0IJE9@euNOG,1023C@NOG,1BFF3@strNOG,1DSEG@virNOG	ENOG411023C	NA|NA|NA	S	novel plant snare
359	tr|V4S6W0|V4S6W0_9ROSI	4533.OB11G11000.1	1.3e-34	151.8		GO:0003674,GO:0003824,GO:0005575,GO:0005622,GO:0005623,GO:0005737,GO:0005829,GO:0008150,GO:0008152,GO:0016787,GO:0016810,GO:0016811,GO:0016817,GO:0016819,GO:0043530,GO:0044424,GO:0044444,GO:0044464,GO:0047627	K01522		virNOG[6]	0TSD9@lilNOG,15GJY@poaNOG,1BPVC@strNOG,1E2M6@virNOG,COG0537@NOG,KOG3379@euNOG	COG0537	NA|NA|NA	F	HIT domain
360	tr|V4V191|V4V191_9ROSI	29760.VIT_13s0067g01920.t01	0	1657.5			K18460		virNOG[6]	0XRPR@NOG,1BDIQ@strNOG,1DRG6@virNOG,KOG1410@euNOG	ENOG410XRPR	NA|NA|NA	U, Y	IBN_N
361	tr|V4SPP0|V4SPP0_9ROSI	3847.GLYMA05G10590.1	0	2493.4	OSI_31321				virNOG[6]	0IGBN@euNOG,10NHX@NOG,1BET7@strNOG,1DSQS@virNOG	ENOG4110NHX	NA|NA|NA	S	WD40
362	tr|V4UUG1|V4UUG1_9ROSI	3694.POPTR_0006s21620.1	2.1e-103	380.6		GO:0005575,GO:0005623,GO:0005886,GO:0016020,GO:0044464,GO:0071944			virNOG[6]	0IHMR@euNOG,0YCBS@NOG,1BGCW@strNOG,1DUAC@virNOG	ENOG410YCBS	NA|NA|NA	S	Expp1 protein
363	tr|V4UQV2|V4UQV2_9ROSI	3694.POPTR_0018s10570.1	5.4e-236	822			K00901		virNOG[6]	0XQVB@NOG,1BEFE@strNOG,1DSD9@virNOG,KOG1169@euNOG	ENOG410XQVB	NA|NA|NA	T	Diacylglycerol kinase
364	tr|V4UIG7|V4UIG7_9ROSI	3694.POPTR_0011s16790.1	1.7e-232	810.4			K00876		virNOG[6]	1BMU3@strNOG,1E15W@virNOG,COG0035@NOG,COG0572@NOG,KOG4203@euNOG	COG0035	NA|NA|NA	F	uridine kinase
365	tr|V4TS21|V4TS21_9ROSI	3694.POPTR_0018s14290.1	6.5e-118	428.7	PBA1	GO:0000502,GO:0002682,GO:0003674,GO:0003824,GO:0005575,GO:0005622,GO:0005623,GO:0005634,GO:0005737,GO:0005773,GO:0005774,GO:0005829,GO:0006950,GO:0006970,GO:0008150,GO:0008152,GO:0008233,GO:0009628,GO:0009651,GO:0010035,GO:0010038,GO:0010043,GO:0010363,GO:0010941,GO:0016020,GO:0016787,GO:0031090,GO:0031347,GO:0032991,GO:0042221,GO:0043067,GO:0043226,GO:0043227,GO:0043229,GO:0043231,GO:0043234,GO:…	K02738		virNOG[6]	0XS23@NOG,1BFVG@strNOG,1DTT6@virNOG,KOG0174@euNOG	ENOG410XS23	NA|NA|NA	O	The proteasome is a multicatalytic proteinase complex which is characterized by its ability to cleave peptides with Arg, Phe, Tyr, Leu, and Glu adjacent to the leaving group at neutral or slightly basic pH. The proteasome has an ATP-dependent proteolytic activity (By similarity)
366	tr|V4U7P6|V4U7P6_9ROSI	29760.VIT_15s0046g02200.t01	0	1423.3		GO:0000145,GO:0005575,GO:0005622,GO:0005623,GO:0005737,GO:0005886,GO:0005911,GO:0005938,GO:0009506,GO:0016020,GO:0030054,GO:0032991,GO:0043234,GO:0044424,GO:0044444,GO:0044448,GO:0044464,GO:0055044,GO:0071944	K19984		virNOG[6]	0XSQQ@NOG,1BIDD@strNOG,1DWA7@virNOG,KOG3745@euNOG	ENOG410XSQQ	NA|NA|NA	U	exocyst complex component
367	tr|V4RYU0|V4RYU0_9ROSI	3694.POPTR_0008s20630.1	1.7e-198	697.2					virNOG[6]	0XP7K@NOG,1BDB4@strNOG,1DR8J@virNOG,KOG2592@euNOG	ENOG410XP7K	NA|NA|NA	S	Serine incorporator
368	tr|V4SYM0|V4SYM0_9ROSI	29760.VIT_02s0087g00770.t01	0	1188.7		GO:0003674,GO:0005215,GO:0005575,GO:0006810,GO:0008150,GO:0016020,GO:0051179,GO:0051234	K06174		virNOG[6]	1BGKE@strNOG,1DUHD@virNOG,COG1245@NOG,KOG0063@euNOG	COG1245	NA|NA|NA	A	ABC transporter E family member
369	tr|V4T939|V4T939_9ROSI	3694.POPTR_0008s03480.1	3.3e-228	796.2		GO:0005575,GO:0005576,GO:0005622,GO:0005623,GO:0005737,GO:0005773,GO:0005777,GO:0005783,GO:0005789,GO:0005829,GO:0012505,GO:0016020,GO:0031090,GO:0042175,GO:0042579,GO:0043226,GO:0043227,GO:0043229,GO:0043231,GO:0044422,GO:0044424,GO:0044425,GO:0044432,GO:0044444,GO:0044446,GO:0044464	K09645,K16298		virNOG[6]	1BE7H@strNOG,1DS5F@virNOG,COG2939@NOG,KOG1282@euNOG	COG2939	NA|NA|NA	O	serine carboxypeptidase-like
370	tr|V4TJL2|V4TJL2_9ROSI	29760.VIT_01s0026g01340.t01	8.5e-91	338.6		GO:0003674,GO:0003824,GO:0004364,GO:0005575,GO:0005622,GO:0005623,GO:0005737,GO:0005829,GO:0006082,GO:0006518,GO:0006520,GO:0006575,GO:0006749,GO:0006790,GO:0006807,GO:0006950,GO:0006970,GO:0007275,GO:0008150,GO:0008152,GO:0009056,GO:0009314,GO:0009404,GO:0009407,GO:0009416,GO:0009507,GO:0009536,GO:0009628,GO:0009639,GO:0009640,GO:0009651,GO:0009704,GO:0009719,GO:0009725,GO:0009791,GO:0009987,GO:…	K00799		virNOG[6]	0XSIX@NOG,1BNDG@strNOG,1E07X@virNOG,KOG0406@euNOG	ENOG410XSIX	NA|NA|NA	O	Glutathione S-transferase
371	tr|V4S6T4|V4S6T4_9ROSI	3694.POPTR_0016s06010.1	1.5e-158	564.3		GO:0005575,GO:0005622,GO:0005623,GO:0005737,GO:0005829,GO:0044424,GO:0044444,GO:0044464			virNOG[6]	1BF5V@strNOG,1DT40@virNOG,COG5580@NOG,KOG2936@euNOG	COG5580	NA|NA|NA	O	Activator of 90 kDa heat shock protein ATPase
372	tr|V4TH53|V4TH53_9ROSI	29760.VIT_02s0025g00900.t01	1.8e-258	896.7		GO:0005575,GO:0005622,GO:0005623,GO:0005737,GO:0005739,GO:0005829,GO:0005911,GO:0006950,GO:0006970,GO:0008150,GO:0009266,GO:0009409,GO:0009414,GO:0009415,GO:0009506,GO:0009507,GO:0009532,GO:0009536,GO:0009570,GO:0009628,GO:0009651,GO:0009719,GO:0009725,GO:0009737,GO:0009743,GO:0009744,GO:0009746,GO:0009749,GO:0009750,GO:0010033,GO:0010035,GO:0010038,GO:0016020,GO:0030054,GO:0033993,GO:0034284,GO:…	K00033	GND	virNOG[6]	1BFB7@strNOG,1DT9P@virNOG,COG0362@NOG,KOG2653@euNOG	COG0362	NA|NA|NA	G	Catalyzes the oxidative decarboxylation of 6- phosphogluconate to ribulose 5-phosphate and CO(2), with concomitant reduction of NADP to NADPH (By similarity)
373	tr|V4ULS3|V4ULS3_9ROSI	3694.POPTR_0006s29500.1	2.6e-201	706.8		GO:0005575,GO:0005618,GO:0005622,GO:0005623,GO:0005737,GO:0005773,GO:0005886,GO:0005911,GO:0009505,GO:0009506,GO:0016020,GO:0030054,GO:0030312,GO:0031224,GO:0031225,GO:0031226,GO:0043226,GO:0043227,GO:0043229,GO:0043231,GO:0044424,GO:0044425,GO:0044444,GO:0044459,GO:0044464,GO:0046658,GO:0055044,GO:0071944	K19893		virNOG[6]	0IEQN@euNOG,0YE7X@NOG,1BBTX@strNOG,1DPSJ@virNOG	ENOG410YE7X	NA|NA|NA	G	glucan endo-1-3-beta-glucosidase
374	tr|V4U068|V4U068_9ROSI	29760.VIT_04s0008g02090.t01	2.6e-45	186.8	OSI_29464	GO:0005575,GO:0016020	K14686		virNOG[6]	11I8D@NOG,1BT97@strNOG,1E4Y1@virNOG,KOG3386@euNOG	ENOG4111I8D	NA|NA|NA	P	copper transporter
375	tr|V4TAN8|V4TAN8_9ROSI	3694.POPTR_0002s05650.1	5.5e-99	365.9					virNOG[6]	0XPKH@NOG,1BIIT@strNOG,1DWFZ@virNOG,KOG1792@euNOG	ENOG410XPKH	NA|NA|NA	U	Reticulon-like protein
376	tr|V4TU10|V4TU10_9ROSI	3847.GLYMA03G38530.1	0	1998.4		GO:0005575,GO:0005623,GO:0005886,GO:0016020,GO:0044464,GO:0071944			virNOG[6]	0IEFM@euNOG,0XR76@NOG,1BMHE@strNOG,1DWKD@virNOG		NA|NA|NA	S	WD domain, G-beta repeat
377	tr|V4TQR2|V4TQR2_9ROSI	59689.scaffold_202860.1	2.9e-82	309.7		GO:0003674,GO:0003824,GO:0004842,GO:0005575,GO:0005622,GO:0005623,GO:0006139,GO:0006259,GO:0006281,GO:0006301,GO:0006464,GO:0006508,GO:0006511,GO:0006725,GO:0006807,GO:0006950,GO:0006974,GO:0007275,GO:0008150,GO:0008152,GO:0008544,GO:0009056,GO:0009057,GO:0009653,GO:0009888,GO:0009913,GO:0009987,GO:0010015,GO:0010035,GO:0010038,GO:0010039,GO:0010053,GO:0016567,GO:0016874,GO:0016879,GO:0016881,GO:…	K10580		virNOG[6]	1BIF0@strNOG,1DS2M@virNOG,COG5078@NOG,KOG0417@euNOG	COG5078	NA|NA|NA	O	ubiquitin-conjugating enzyme
378	tr|V4T3U7|V4T3U7_9ROSI	3694.POPTR_0019s11290.1	5.1e-245	852	CPK4	GO:0003674,GO:0003824,GO:0004672,GO:0004674,GO:0004683,GO:0005575,GO:0005622,GO:0005623,GO:0005634,GO:0005737,GO:0005829,GO:0005886,GO:0006464,GO:0006468,GO:0006793,GO:0006796,GO:0008150,GO:0008152,GO:0009787,GO:0009789,GO:0009966,GO:0009967,GO:0009987,GO:0010646,GO:0010647,GO:0016020,GO:0016301,GO:0016310,GO:0016740,GO:0016772,GO:0016773,GO:0019538,GO:0023051,GO:0023056,GO:0036211,GO:0043170,GO:…	K13412		virNOG[6]	0XRMJ@NOG,1BF8G@strNOG,1DT6V@virNOG,KOG0032@euNOG	ENOG410XRMJ	NA|NA|NA	T	calcium-dependent protein kinase
379	tr|V4SB17|V4SB17_9ROSI	59689.scaffold_601191.1	1.8e-92	344		GO:0005575,GO:0005623,GO:0005886,GO:0016020,GO:0044464,GO:0071944			virNOG[6]	0C8CG@braNOG,0ITAN@euNOG,11G1D@NOG,1C7HP@strNOG,1EMFF@virNOG	ENOG4111G1D	NA|NA|NA	T	Inherit from euNOG: arabinogalactan protein
380	tr|V4T8G2|V4T8G2_9ROSI	59689.fgenesh2_kg.1__3511__AT1G34030.1	6.6e-79	298.5	RPS18	GO:0003674,GO:0003735,GO:0005198,GO:0005575,GO:0005618,GO:0005622,GO:0005623,GO:0005634,GO:0005730,GO:0005737,GO:0005773,GO:0005774,GO:0005829,GO:0005840,GO:0005886,GO:0005911,GO:0006412,GO:0006413,GO:0008150,GO:0008152,GO:0009058,GO:0009059,GO:0009506,GO:0009987,GO:0010467,GO:0015935,GO:0016020,GO:0019538,GO:0022613,GO:0022626,GO:0022627,GO:0030054,GO:0030312,GO:0030529,GO:0031090,GO:0031974,GO:…	K02964		virNOG[6]	0BUGX@braNOG,1BJ59@strNOG,1DX2I@virNOG,COG0099@NOG,KOG3311@euNOG	COG0099	NA|NA|NA	J	40s ribosomal protein s18
381	tr|V4WC01|V4WC01_9ROSI	29760.VIT_04s0008g03320.t01	3.2e-199	699.9					virNOG[6]	1BHCP@strNOG,1DV8U@virNOG,COG5184@NOG,KOG1426@euNOG	COG5184	NA|NA|NA	O	E3 ubiquitin-protein ligase HERC2-like
382	tr|V4SEW2|V4SEW2_9ROSI	3694.POPTR_0010s18260.1	4e-42	176.4			K13993		virNOG[6]	1BV1T@strNOG,1E70R@virNOG,COG0071@NOG,KOG0710@euNOG	COG0071	NA|NA|NA	O	Hsp20/alpha crystallin family
383	tr|V4ST62|V4ST62_9ROSI	3694.POPTR_0001s17830.1	0	1442.9	NAA16		K00670,K10803		virNOG[6]	0XR7D@NOG,1BKD0@strNOG,1DQUH@virNOG,KOG1156@euNOG	ENOG410XR7D	NA|NA|NA	B	N(alpha)-acetyltransferase 16, NatA auxiliary
384	tr|V4U7M7|V4U7M7_9ROSI	3694.POPTR_0012s11850.1	2.9e-103	379.8		GO:0000166,GO:0001882,GO:0001883,GO:0003674,GO:0005488,GO:0005525,GO:0005575,GO:0005622,GO:0005623,GO:0005737,GO:0005768,GO:0005769,GO:0005773,GO:0005774,GO:0005783,GO:0005886,GO:0006810,GO:0007034,GO:0008150,GO:0009987,GO:0010008,GO:0016020,GO:0017076,GO:0019001,GO:0031090,GO:0031901,GO:0032549,GO:0032550,GO:0032553,GO:0032555,GO:0032561,GO:0035639,GO:0036094,GO:0043167,GO:0043168,GO:0043226,GO:…	K07889		virNOG[6]	0YCCP@NOG,1BGRS@strNOG,1DQXM@virNOG,KOG0092@euNOG	ENOG410YCCP	NA|NA|NA	U	ras-related protein
385	tr|V4UAW9|V4UAW9_9ROSI	29760.VIT_01s0011g06600.t01	2.3e-186	656.8			K01580		virNOG[6]	1BDG8@strNOG,1DRDR@virNOG,COG0076@NOG,KOG1383@euNOG	COG0076	NA|NA|NA	E	Glutamate decarboxylase
386	tr|V4V622|V4V622_9ROSI	3847.GLYMA02G26390.1	3.2e-215	753.1	ALDH3H1	GO:0003674,GO:0003824,GO:0004028,GO:0004029,GO:0005575,GO:0005622,GO:0005623,GO:0005737,GO:0005773,GO:0005783,GO:0005794,GO:0005911,GO:0006950,GO:0006970,GO:0008150,GO:0008152,GO:0009269,GO:0009414,GO:0009415,GO:0009506,GO:0009536,GO:0009628,GO:0009651,GO:0009719,GO:0009725,GO:0009737,GO:0010033,GO:0010035,GO:0016020,GO:0016491,GO:0016620,GO:0016903,GO:0030054,GO:0033993,GO:0042221,GO:0043226,GO:…	K00128		virNOG[6]	1BE8T@strNOG,1DXA4@virNOG,COG1012@NOG,KOG2456@euNOG	COG1012	NA|NA|NA	C	Aldehyde dehydrogenase
387	tr|V4T1L5|V4T1L5_9ROSI	3694.POPTR_0009s02450.1	3.6e-77	292.7	RPS14	GO:0005575,GO:0005622,GO:0005623,GO:0005634,GO:0005730,GO:0005737,GO:0005773,GO:0005774,GO:0005829,GO:0005840,GO:0005886,GO:0005911,GO:0009506,GO:0009507,GO:0009536,GO:0015935,GO:0016020,GO:0022626,GO:0022627,GO:0030054,GO:0030529,GO:0031090,GO:0031974,GO:0031981,GO:0032991,GO:0043226,GO:0043227,GO:0043228,GO:0043229,GO:0043231,GO:0043232,GO:0043233,GO:0044391,GO:0044422,GO:0044424,GO:0044428,GO:…	K02955		virNOG[6]	1BQV1@strNOG,1E2NU@virNOG,COG0100@NOG,KOG0407@euNOG	COG0100	NA|NA|NA	J	ribosomal protein
388	tr|V4STL6|V4STL6_9ROSI	59689.fgenesh1_pg.C_scaffold_1003973	7.5e-74	282.3	OSI_06274	GO:0000302,GO:0005575,GO:0005622,GO:0005623,GO:0005737,GO:0005739,GO:0006950,GO:0006979,GO:0008150,GO:0009266,GO:0009314,GO:0009408,GO:0009416,GO:0009628,GO:0009642,GO:0009644,GO:0010035,GO:0042221,GO:0042542,GO:0043226,GO:0043227,GO:0043229,GO:0043231,GO:0044424,GO:0044444,GO:0044464,GO:0050896,GO:1901700	K13993		virNOG[6]	0BXYP@braNOG,1BR64@strNOG,1E44W@virNOG,COG0071@NOG,KOG0710@euNOG	COG0071	NA|NA|NA	O	Hsp20/alpha crystallin family
389	tr|V4TJR4|V4TJR4_9ROSI	3694.POPTR_0010s04240.1	1.6e-136	490.7		GO:0005575,GO:0005622,GO:0005623,GO:0005737,GO:0005739,GO:0005740,GO:0005741,GO:0009526,GO:0009527,GO:0009536,GO:0016020,GO:0019867,GO:0031090,GO:0031966,GO:0031967,GO:0031968,GO:0031975,GO:0042170,GO:0043226,GO:0043227,GO:0043229,GO:0043231,GO:0044422,GO:0044424,GO:0044429,GO:0044435,GO:0044444,GO:0044446,GO:0044464	K15040		virNOG[6]	0ZBK1@NOG,1BDZP@strNOG,1DRXF@virNOG,KOG3126@euNOG	ENOG410ZBK1	NA|NA|NA	P	mitochondrial outer membrane protein porin
390	tr|V4UE34|V4UE34_9ROSI	3694.POPTR_0013s13470.1	3e-310	1069.3		GO:0000325,GO:0003674,GO:0005215,GO:0005216,GO:0005244,GO:0005245,GO:0005261,GO:0005262,GO:0005575,GO:0005622,GO:0005623,GO:0005737,GO:0005773,GO:0005774,GO:0005794,GO:0005886,GO:0006810,GO:0006811,GO:0006812,GO:0006816,GO:0007154,GO:0007165,GO:0007275,GO:0008150,GO:0008324,GO:0009791,GO:0009845,GO:0009889,GO:0009987,GO:0010119,GO:0010565,GO:0015075,GO:0015085,GO:0015267,GO:0016020,GO:0019216,GO:…	K16900		virNOG[6]	0INF7@euNOG,0XZT8@NOG,1C6NP@strNOG,1EKJE@virNOG	ENOG410XZT8	NA|NA|NA	P	calcium channel
391	tr|V4U529|V4U529_9ROSI	3694.POPTR_0014s16630.1	3e-161	573.2		GO:0005575,GO:0005622,GO:0005623,GO:0005634,GO:0005737,GO:0005829,GO:0006790,GO:0006807,GO:0008150,GO:0008152,GO:0009056,GO:0009058,GO:0009987,GO:0010035,GO:0010038,GO:0010043,GO:0016143,GO:0016145,GO:0019748,GO:0019757,GO:0019759,GO:0019760,GO:0019762,GO:0034641,GO:0042221,GO:0043226,GO:0043227,GO:0043229,GO:0043231,GO:0044237,GO:0044248,GO:0044249,GO:0044271,GO:0044273,GO:0044424,GO:0044444,GO:…			virNOG[6]	0Y5WM@NOG,1BJ0P@strNOG,1DWY3@virNOG,KOG0379@euNOG	ENOG410Y5WM	NA|NA|NA	S	Nitrile-specifier protein
392	tr|V4SUZ7|V4SUZ7_9ROSI	29760.VIT_19s0015g00470.t01	1.5e-165	587.4		GO:0005575,GO:0005618,GO:0005622,GO:0005623,GO:0005737,GO:0005739,GO:0005829,GO:0005886,GO:0009507,GO:0009536,GO:0016020,GO:0030312,GO:0043226,GO:0043227,GO:0043229,GO:0043231,GO:0044424,GO:0044444,GO:0044464,GO:0071944	K01868		virNOG[6]	1BDUW@strNOG,1DRS9@virNOG,COG0441@NOG,KOG1637@euNOG	COG0441	NA|NA|NA	J	threonyl-tRNA synthetase
393	tr|V4V6N3|V4V6N3_9ROSI	3694.POPTR_0002s06950.1	0	1661.7		GO:0000003,GO:0000902,GO:0000904,GO:0003006,GO:0005575,GO:0005622,GO:0005623,GO:0005737,GO:0005829,GO:0005886,GO:0005911,GO:0008150,GO:0009506,GO:0009653,GO:0009826,GO:0009846,GO:0009856,GO:0009860,GO:0009932,GO:0009987,GO:0016020,GO:0016043,GO:0016049,GO:0022414,GO:0030054,GO:0030154,GO:0032501,GO:0032502,GO:0032989,GO:0040007,GO:0044424,GO:0044444,GO:0044464,GO:0044699,GO:0044703,GO:0044706,GO:…	K17637		virNOG[6]	0XSY3@NOG,1BKZQ@strNOG,1DYV9@virNOG,KOG2347@euNOG	ENOG410XSY3	NA|NA|NA	U	exocyst complex component
394	tr|V4WHL0|V4WHL0_9ROSI	3694.POPTR_0006s23350.1	0	1540.8		GO:0002376,GO:0003674,GO:0005083,GO:0005085,GO:0005086,GO:0005575,GO:0005622,GO:0005623,GO:0005737,GO:0005768,GO:0005769,GO:0005802,GO:0005829,GO:0006810,GO:0006950,GO:0006952,GO:0006955,GO:0008150,GO:0009607,GO:0009617,GO:0010008,GO:0016020,GO:0016192,GO:0019222,GO:0030234,GO:0030695,GO:0031090,GO:0031901,GO:0032588,GO:0040007,GO:0042742,GO:0043226,GO:0043227,GO:0043229,GO:0043231,GO:0044422,GO:…	K13462		virNOG[6]	1BK5S@strNOG,1DZ3M@virNOG,COG5307@NOG,KOG0929@euNOG	COG5307	NA|NA|NA	U	Brefeldin A-inhibited guanine nucleotide-exchange protein
395	tr|V4S3M8|V4S3M8_9ROSI	3711.Bra003345.1-P	1.6e-282	976.9		GO:0000166,GO:0000287,GO:0003674,GO:0005488,GO:0005507,GO:0005575,GO:0005576,GO:0005618,GO:0005622,GO:0005623,GO:0005737,GO:0005739,GO:0008150,GO:0009507,GO:0009526,GO:0009532,GO:0009536,GO:0009570,GO:0009941,GO:0010035,GO:0010038,GO:0030312,GO:0031967,GO:0031975,GO:0036094,GO:0042221,GO:0043167,GO:0043168,GO:0043169,GO:0043226,GO:0043227,GO:0043229,GO:0043231,GO:0044422,GO:0044424,GO:0044434,GO:…	K00053		virNOG[6]	0BWJZ@braNOG,0IEEV@euNOG,1BCNF@strNOG,1DQK4@virNOG,COG0059@NOG	COG0059	NA|NA|NA	E	ketol-acid reductoisomerase
396	tr|V4TED8|V4TED8_9ROSI	3694.POPTR_0014s03240.1	2.2e-174	616.7		GO:0000502,GO:0005575,GO:0005622,GO:0005623,GO:0005634,GO:0005737,GO:0005829,GO:0006950,GO:0006970,GO:0008150,GO:0008152,GO:0009056,GO:0009057,GO:0009628,GO:0009651,GO:0019538,GO:0030163,GO:0032991,GO:0043170,GO:0043226,GO:0043227,GO:0043229,GO:0043231,GO:0043234,GO:0044238,GO:0044424,GO:0044444,GO:0044464,GO:0050896,GO:0071704,GO:1901575	K03030		virNOG[6]	1BCY3@strNOG,1DU37@virNOG,COG1310@NOG,KOG1555@euNOG	COG1310	NA|NA|NA	O	26S proteasome non-atpase regulatory subunit
397	tr|V4TJS2|V4TJS2_9ROSI	29760.VIT_01s0026g01740.t01	2.4e-190	670.2					virNOG[6]	10MRX@NOG,1C653@strNOG,1EK35@virNOG,KOG1764@euNOG	ENOG4110MRX	NA|NA|NA	C	SNF1-related protein kinase regulatory subunit gamma-1-like
398	tr|V4S5F4|V4S5F4_9ROSI	3694.POPTR_0016s12370.1	5.1e-163	578.9		GO:0005575,GO:0005622,GO:0005623,GO:0005737,GO:0005829,GO:0005886,GO:0006082,GO:0006520,GO:0006725,GO:0006766,GO:0006767,GO:0006778,GO:0006807,GO:0006950,GO:0006970,GO:0006972,GO:0006979,GO:0006982,GO:0008150,GO:0008152,GO:0008614,GO:0008615,GO:0009058,GO:0009110,GO:0009314,GO:0009411,GO:0009416,GO:0009628,GO:0009651,GO:0009987,GO:0010033,GO:0010224,GO:0010335,GO:0012505,GO:0015994,GO:0016020,GO:…	K06215		virNOG[6]	1BGCV@strNOG,1DUT0@virNOG,COG0214@NOG,KOG1606@euNOG	COG0214	NA|NA|NA	H	biosynthesis protein
399	tr|V4U133|V4U133_9ROSI	29760.VIT_07s0005g01330.t01	4.2e-107	392.5			K07953		virNOG[6]	0YIKI@NOG,1BHG2@strNOG,1DUKP@virNOG,KOG0077@euNOG	ENOG410YIKI	NA|NA|NA	U	gtp-binding protein
400	tr|V4SCJ2|V4SCJ2_9ROSI	3694.POPTR_0006s05090.1	8.9e-127	458.4	RPS2	GO:0005575,GO:0005618,GO:0005622,GO:0005623,GO:0005634,GO:0005730,GO:0005737,GO:0005829,GO:0005840,GO:0005886,GO:0005911,GO:0009506,GO:0009507,GO:0009536,GO:0015935,GO:0016020,GO:0022626,GO:0022627,GO:0030054,GO:0030312,GO:0030529,GO:0031974,GO:0031981,GO:0032991,GO:0043226,GO:0043227,GO:0043228,GO:0043229,GO:0043231,GO:0043232,GO:0043233,GO:0044391,GO:0044422,GO:0044424,GO:0044428,GO:0044444,GO:…	K02981		virNOG[6]	1BHKS@strNOG,1DVGU@virNOG,COG0098@NOG,KOG0877@euNOG	COG0098	NA|NA|NA	J	40s ribosomal protein
401	tr|V4SFB6|V4SFB6_9ROSI	29760.VIT_07s0129g00620.t01	3e-237	826.2			K12347		virNOG[6]	1BEBX@strNOG,1DQ8S@virNOG,COG1914@NOG,KOG1291@euNOG	COG1914	NA|NA|NA	P	Metal transporter
402	tr|V4S920|V4S920_9ROSI	3694.POPTR_0016s10560.1	1.3e-92	344.4	RPS7	GO:0005575,GO:0005618,GO:0005622,GO:0005623,GO:0005634,GO:0005730,GO:0005737,GO:0005829,GO:0005840,GO:0005886,GO:0005911,GO:0006139,GO:0006364,GO:0006396,GO:0006725,GO:0006807,GO:0008150,GO:0008152,GO:0009506,GO:0009507,GO:0009536,GO:0009987,GO:0010467,GO:0015935,GO:0016020,GO:0016070,GO:0016072,GO:0022613,GO:0022626,GO:0022627,GO:0030054,GO:0030312,GO:0030529,GO:0030684,GO:0030686,GO:0031974,GO:…	K02993		virNOG[6]	0ZYKB@NOG,1BFQI@strNOG,1DTNK@virNOG,KOG3320@euNOG	ENOG410ZYKB	NA|NA|NA	J	40s ribosomal protein
403	tr|V4SQM5|V4SQM5_9ROSI	29760.VIT_00s0373g00040.t01	1.6e-131	474.2	PMDH1	GO:0005575,GO:0005622,GO:0005623,GO:0005737,GO:0005777,GO:0008150,GO:0009507,GO:0009514,GO:0009536,GO:0009889,GO:0009894,GO:0010565,GO:0019216,GO:0019217,GO:0019222,GO:0031323,GO:0031326,GO:0031329,GO:0031998,GO:0042579,GO:0043226,GO:0043227,GO:0043229,GO:0043231,GO:0044424,GO:0044444,GO:0044464,GO:0046320,GO:0050789,GO:0050794,GO:0050994,GO:0065007,GO:0080090,GO:0080093	K00026		virNOG[6]	1BBTQ@strNOG,1DPSD@virNOG,COG0039@NOG,KOG1494@euNOG	COG0039	NA|NA|NA	C	Malate dehydrogenase
404	tr|V4UCZ1|V4UCZ1_9ROSI	3694.POPTR_0011s15930.1	1e-144	518.1	COPE1	GO:0000139,GO:0005575,GO:0005622,GO:0005623,GO:0005737,GO:0005773,GO:0005774,GO:0005794,GO:0005798,GO:0005829,GO:0012505,GO:0012506,GO:0016020,GO:0016023,GO:0030135,GO:0030137,GO:0030659,GO:0030660,GO:0030662,GO:0030663,GO:0031090,GO:0031410,GO:0031982,GO:0031988,GO:0043226,GO:0043227,GO:0043229,GO:0043231,GO:0044422,GO:0044424,GO:0044431,GO:0044433,GO:0044437,GO:0044444,GO:0044446,GO:0044464	K17268		virNOG[6]	0XS5P@NOG,1BHYC@strNOG,1DVUM@virNOG,KOG3081@euNOG	ENOG410XS5P	NA|NA|NA	U	The coatomer is a cytosolic protein complex that binds to dilysine motifs and reversibly associates with Golgi non- clathrin-coated vesicles, which further mediate biosynthetic protein transport from the ER, via the Golgi up to the trans Golgi network. Coatomer complex is required for budding from Golgi membranes, and is essential for the retrograde Golgi-to-ER transport of dilysine-tagged protei…
405	tr|V4SCG3|V4SCG3_9ROSI	3694.POPTR_0001s25280.1	1.3e-126	458.8					virNOG[6]	1BBQ8@strNOG,1DPNY@virNOG,COG1819@NOG,KOG1192@euNOG	COG1819	NA|NA|NA	C, G	UDP-Glycosyltransferase
406	tr|V4RR17|V4RR17_9ROSI	3694.POPTR_0017s07070.1	9.5e-73	278.5	OSI_24693	GO:0005575,GO:0005622,GO:0005623,GO:0005737,GO:0005773,GO:0005774,GO:0016020,GO:0031090,GO:0043226,GO:0043227,GO:0043229,GO:0043231,GO:0044422,GO:0044424,GO:0044437,GO:0044444,GO:0044446,GO:0044464			virNOG[6]	0IX0X@euNOG,0Y85W@NOG,1BR4U@strNOG,1E332@virNOG	ENOG410Y85W	NA|NA|NA	S	COPI associated protein
407	tr|V4SLT9|V4SLT9_9ROSI	3694.POPTR_0001s24560.1	9.2e-68	261.5		GO:0005575,GO:0005622,GO:0005623,GO:0005737,GO:0006461,GO:0006950,GO:0008150,GO:0009266,GO:0009408,GO:0009628,GO:0016043,GO:0022607,GO:0043933,GO:0044085,GO:0044424,GO:0044464,GO:0050896,GO:0051259,GO:0065003,GO:0070271,GO:0071822,GO:0071840	K13993		virNOG[6]	1BQYZ@strNOG,1E2SR@virNOG,COG0071@NOG,KOG0710@euNOG	COG0071	NA|NA|NA	O	Heat Shock Protein
408	tr|V4SE49|V4SE49_9ROSI	59689.fgenesh2_kg.5__1447__AT3G51030.1	5.1e-50	202.2		GO:0003674,GO:0003824,GO:0005575,GO:0005576,GO:0005622,GO:0005623,GO:0005737,GO:0005829,GO:0008047,GO:0008150,GO:0008152,GO:0016491,GO:0016667,GO:0016671,GO:0019222,GO:0030234,GO:0043085,GO:0044093,GO:0044424,GO:0044444,GO:0044464,GO:0044710,GO:0048046,GO:0050789,GO:0050790,GO:0055114,GO:0065007,GO:0065009	K03671	RNDR1,RNDR2,RNDR3,RNDR4,RNTR1,RNTR2,RNTR3,RNTR4,TRDR	virNOG[6]	0C6MT@braNOG,1BTMT@strNOG,1E5HS@virNOG,COG0526@NOG,KOG0907@euNOG	COG0526	NA|NA|NA	O	oxidoreductase, acting on sulfur group of donors, disulfide as acceptor
409	tr|V4SCA3|V4SCA3_9ROSI	4558.Sb08g002160.1	5.4e-52	209.5		GO:0003674,GO:0003824,GO:0005575,GO:0005622,GO:0005623,GO:0005737,GO:0005829,GO:0008150,GO:0008152,GO:0016787,GO:0016810,GO:0016811,GO:0016817,GO:0016819,GO:0043530,GO:0044424,GO:0044444,GO:0044464,GO:0047627	K01522		virNOG[6]	0TSD9@lilNOG,15GJY@poaNOG,1BPVC@strNOG,1E2M6@virNOG,COG0537@NOG,KOG3379@euNOG	COG0537	NA|NA|NA	F	HIT domain
410	tr|V4T0T1|V4T0T1_9ROSI	29760.VIT_02s0025g04610.t01	1.4e-160	570.9	OSI_08465	GO:0003674,GO:0003824,GO:0005575,GO:0005576,GO:0005622,GO:0005623,GO:0005737,GO:0005829,GO:0005886,GO:0005911,GO:0006139,GO:0006725,GO:0006753,GO:0006793,GO:0006796,GO:0006807,GO:0008150,GO:0008152,GO:0008830,GO:0008831,GO:0009058,GO:0009117,GO:0009165,GO:0009225,GO:0009226,GO:0009506,GO:0009987,GO:0010253,GO:0010489,GO:0010490,GO:0016020,GO:0016491,GO:0016614,GO:0016616,GO:0016853,GO:0016854,GO:…	K12451		virNOG[6]	1BM4C@strNOG,1DUD3@virNOG,COG1088@NOG,KOG0747@euNOG	COG1088	NA|NA|NA	G	Rhamnose biosynthetic enzyme
411	tr|V4VW15|V4VW15_9ROSI	29760.VIT_07s0005g00070.t01	2.2e-147	526.9		GO:0005575,GO:0005622,GO:0005623,GO:0005737,GO:0005829,GO:0009507,GO:0009536,GO:0043226,GO:0043227,GO:0043229,GO:0043231,GO:0044424,GO:0044444,GO:0044464			virNOG[6]	1BG5F@strNOG,1DU35@virNOG,COG0190@NOG,KOG0089@euNOG	COG0190	NA|NA|NA	H	Tetrahydrofolate dehydrogenase/cyclohydrolase, catalytic domain
412	tr|V4VS36|V4VS36_9ROSI	3694.POPTR_0019s03640.1	1.1e-282	977.2			K11583		virNOG[6]	0XRBK@NOG,1BP18@strNOG,1DV73@virNOG,KOG2562@euNOG	ENOG410XRBK	NA|NA|NA	A	serine threonine-protein phosphatase 2A regulatory subunit B
413	tr|V4SCP6|V4SCP6_9ROSI	3847.GLYMA13G27090.3	4.3e-147	526.2		GO:0005575,GO:0005622,GO:0005623,GO:0005737,GO:0005829,GO:0044424,GO:0044444,GO:0044464			virNOG[6]	1BMF7@strNOG,1DZ9Y@virNOG,COG2214@NOG,KOG0691@euNOG	COG2214	NA|NA|NA	O	chaperone protein dnaJ
414	tr|V4TR92|V4TR92_9ROSI	3694.POPTR_0004s00480.1	7.6e-125	452.2		GO:0005575,GO:0005622,GO:0005623,GO:0005634,GO:0005737,GO:0006950,GO:0008150,GO:0009266,GO:0009314,GO:0009409,GO:0009416,GO:0009507,GO:0009526,GO:0009532,GO:0009534,GO:0009535,GO:0009536,GO:0009570,GO:0009579,GO:0009628,GO:0009642,GO:0009644,GO:0009719,GO:0009725,GO:0009737,GO:0009892,GO:0010033,GO:0010109,GO:0010205,GO:0010287,GO:0010319,GO:0016020,GO:0019222,GO:0031323,GO:0031324,GO:0031967,GO:…			virNOG[6]	0IEUA@euNOG,11PVP@NOG,1BBXZ@strNOG,1DPWP@virNOG	ENOG4111PVP	NA|NA|NA	S	Plastid-lipid-Associated Protein
415	tr|V4U1K0|V4U1K0_9ROSI	3847.GLYMA19G01010.1	0	1298.1		GO:0005575,GO:0016020	K01530		virNOG[6]	0ITKD@euNOG,0XPYK@NOG,1C7IZ@strNOG,1EMGS@virNOG	ENOG410XPYK	NA|NA|NA	P	phospholipid-transporting ATPase 8-like
416	tr|V4TBU3|V4TBU3_9ROSI	29760.VIT_13s0067g01710.t01	2.2e-170	603.6	EIF2A	GO:0005575,GO:0005622,GO:0005623,GO:0005634,GO:0005737,GO:0005829,GO:0043226,GO:0043227,GO:0043229,GO:0043231,GO:0044424,GO:0044444,GO:0044464	K03237		virNOG[6]	1BDDJ@strNOG,1DRAV@virNOG,COG1093@NOG,KOG2916@euNOG	COG1093	NA|NA|NA	J	eukaryotic translation initiation factor 2
417	tr|V4U934|V4U934_9ROSI	3847.GLYMA07G31090.1	5.7e-146	522.3		GO:0005575,GO:0005622,GO:0005623,GO:0005737,GO:0005768,GO:0005769,GO:0005886,GO:0006810,GO:0006897,GO:0006898,GO:0008150,GO:0012505,GO:0012506,GO:0016020,GO:0016023,GO:0016192,GO:0030133,GO:0030658,GO:0030659,GO:0031090,GO:0031410,GO:0031982,GO:0031988,GO:0043226,GO:0043227,GO:0043229,GO:0043231,GO:0044422,GO:0044424,GO:0044433,GO:0044444,GO:0044446,GO:0044464,GO:0051179,GO:0051234,GO:0071944	K19995		virNOG[6]	0XSJN@NOG,1BMHS@strNOG,1DYHH@virNOG,KOG3088@euNOG	ENOG410XSJN	NA|NA|NA	U	Secretory carrier-associated membrane protein
418	tr|V4W2Z9|V4W2Z9_9ROSI	3694.POPTR_0001s33920.1	0	1313.1		GO:0000325,GO:0003674,GO:0005215,GO:0005575,GO:0005622,GO:0005623,GO:0005737,GO:0005773,GO:0005774,GO:0006810,GO:0006811,GO:0006812,GO:0006818,GO:0006820,GO:0006821,GO:0008150,GO:0008324,GO:0008509,GO:0009671,GO:0009705,GO:0009987,GO:0010035,GO:0010167,GO:0015075,GO:0015077,GO:0015078,GO:0015103,GO:0015112,GO:0015291,GO:0015293,GO:0015294,GO:0015296,GO:0015672,GO:0015698,GO:0015706,GO:0015992,GO:…	K05016		virNOG[6]	1BHIA@strNOG,1DRMP@virNOG,COG0038@NOG,KOG0474@euNOG	COG0038	NA|NA|NA	P	chloride channel
419	tr|V4TE12|V4TE12_9ROSI	29760.VIT_18s0041g00420.t01	1.8e-187	661		GO:0005575,GO:0005622,GO:0005623,GO:0005737,GO:0005886,GO:0009507,GO:0009536,GO:0016020,GO:0043226,GO:0043227,GO:0043229,GO:0043231,GO:0044424,GO:0044444,GO:0044464,GO:0071944			virNOG[6]	0XRSQ@NOG,1BDXY@strNOG,1DRVJ@virNOG,KOG1471@euNOG	ENOG410XRSQ	NA|NA|NA	I	Carrier protein that may be involved in membrane- trafficking events associated with cell plate formation during cytokinesis. Binds to some hydrophobic molecules such as phosphoinositides and promotes their transfer between the different cellular sites (By similarity)
420	tr|V4T1S2|V4T1S2_9ROSI	3694.POPTR_0005s07130.1	2e-211	740.3					virNOG[6]	1BJSE@strNOG,1DXPU@virNOG,COG0154@NOG,KOG1211@euNOG	COG0154	NA|NA|NA	J	glutamyl-tRNA(Gln) amidotransferase subunit
421	tr|V4U716|V4U716_9ROSI	29760.VIT_16s0022g02320.t01	3.4e-310	1068.9		GO:0000271,GO:0003674,GO:0003824,GO:0004614,GO:0005575,GO:0005576,GO:0005622,GO:0005623,GO:0005737,GO:0005829,GO:0005975,GO:0005976,GO:0005982,GO:0005984,GO:0005991,GO:0005992,GO:0005996,GO:0006012,GO:0006073,GO:0006793,GO:0006796,GO:0006873,GO:0006874,GO:0006875,GO:0006950,GO:0008150,GO:0008152,GO:0009056,GO:0009058,GO:0009059,GO:0009250,GO:0009266,GO:0009311,GO:0009312,GO:0009409,GO:0009507,GO:…	K01835	PGCM,PPM	virNOG[6]	1BK1M@strNOG,1DXYR@virNOG,COG0033@NOG,KOG0625@euNOG	COG0033	NA|NA|NA	G	phosphoglucomutase EC 5.4.2.2
422	tr|V4SZC7|V4SZC7_9ROSI	3694.POPTR_0004s13090.1	9.4e-75	286.2					virNOG[6]	0IWJ4@euNOG,0YMJK@NOG,1BHTZ@strNOG,1E369@virNOG	ENOG410YMJK	NA|NA|NA
423	tr|V4TZU3|V4TZU3_9ROSI	3847.GLYMA07G32750.1	1.4e-205	720.7	MPK6	GO:0000003,GO:0000165,GO:0000302,GO:0002218,GO:0002252,GO:0002253,GO:0002376,GO:0002682,GO:0002684,GO:0003006,GO:0003674,GO:0003824,GO:0004672,GO:0004674,GO:0004702,GO:0004707,GO:0004871,GO:0005057,GO:0005575,GO:0005622,GO:0005623,GO:0005634,GO:0005737,GO:0005802,GO:0005856,GO:0006464,GO:0006468,GO:0006725,GO:0006790,GO:0006793,GO:0006796,GO:0006807,GO:0006950,GO:0006952,GO:0006955,GO:0006970,GO:…	K14512		virNOG[6]	0XNY0@NOG,1BC2N@strNOG,1DPSZ@virNOG,KOG0660@euNOG	ENOG410XNY0	NA|NA|NA	T	mitogen-activated protein kinase
424	tr|V4SJT5|V4SJT5_9ROSI	3694.POPTR_0001s03420.1	0	1163.7	HSP70B	GO:0005575,GO:0005618,GO:0005622,GO:0005623,GO:0005737,GO:0005886,GO:0006950,GO:0008150,GO:0009266,GO:0009408,GO:0009507,GO:0009536,GO:0009607,GO:0009615,GO:0009628,GO:0016020,GO:0030312,GO:0043226,GO:0043227,GO:0043229,GO:0043231,GO:0044424,GO:0044444,GO:0044464,GO:0050896,GO:0051704,GO:0051707,GO:0071944	K03283		virNOG[6]	1BP3Q@strNOG,1E0Y8@virNOG,COG0443@NOG,KOG0101@euNOG	COG0443	NA|NA|NA	O	heat shock
425	tr|V4SSU4|V4SSU4_9ROSI	29760.VIT_08s0040g01270.t01	4.2e-172	609.4		GO:0000188,GO:0001932,GO:0001933,GO:0003674,GO:0003824,GO:0004721,GO:0006469,GO:0006793,GO:0006796,GO:0008138,GO:0008150,GO:0008152,GO:0009892,GO:0009966,GO:0009968,GO:0009987,GO:0010563,GO:0010605,GO:0010627,GO:0010646,GO:0010648,GO:0010741,GO:0016311,GO:0016787,GO:0016788,GO:0016791,GO:0019220,GO:0019222,GO:0023051,GO:0023057,GO:0031323,GO:0031324,GO:0031399,GO:0031400,GO:0032268,GO:0032269,GO:…	K14819		virNOG[6]	1BHJ0@strNOG,1DVEZ@virNOG,COG2453@NOG,KOG1716@euNOG	COG2453	NA|NA|NA	V	dual specificity protein phosphatase
426	tr|V4SU12|V4SU12_9ROSI	3694.POPTR_0010s06670.1	1.5e-63	247.7			K09775		virNOG[6]	0IWSJ@euNOG,1BRMF@strNOG,1E3FZ@virNOG,COG1963@NOG	COG1963	NA|NA|NA	S	Acid phosphatase vanadium-dependent
427	tr|V4UFM5|V4UFM5_9ROSI	3702.AT1G18210.1	9.3e-47	191.8		GO:0005575,GO:0005622,GO:0005623,GO:0005737,GO:0005773,GO:0005886,GO:0016020,GO:0043226,GO:0043227,GO:0043229,GO:0043231,GO:0044424,GO:0044444,GO:0044464,GO:0071944	K13448		virNOG[6]	0C2P5@braNOG,1BSN2@strNOG,1E4GX@virNOG,COG5126@NOG,KOG0027@euNOG	COG5126	NA|NA|NA	T	calcium-binding protein
428	tr|V4UKS8|V4UKS8_9ROSI	3702.AT2G34585.1	1e-19	100.9		GO:0005575,GO:0005622,GO:0005623,GO:0005737,GO:0005773,GO:0005774,GO:0016020,GO:0031090,GO:0043226,GO:0043227,GO:0043229,GO:0043231,GO:0044422,GO:0044424,GO:0044437,GO:0044444,GO:0044446,GO:0044464			virNOG[6]	0C7RY@braNOG,0J46Q@euNOG,0Z81F@NOG,1BVE0@strNOG,1E7E3@virNOG	ENOG410Z81F	NA|NA|NA
429	tr|V4RJ07|V4RJ07_9ROSI	3694.POPTR_0003s16070.1	4.6e-141	506.1		GO:0003674,GO:0003824,GO:0004812,GO:0004820,GO:0005488,GO:0005515,GO:0005575,GO:0005622,GO:0005623,GO:0005737,GO:0005739,GO:0005768,GO:0005794,GO:0005802,GO:0005829,GO:0006139,GO:0006725,GO:0006753,GO:0006793,GO:0006796,GO:0006807,GO:0008150,GO:0008152,GO:0009058,GO:0009117,GO:0009165,GO:0009987,GO:0010035,GO:0010038,GO:0015959,GO:0015960,GO:0015965,GO:0015966,GO:0016874,GO:0016875,GO:0016876,GO:…	K01880		virNOG[6]	1BIND@strNOG,1DS7N@virNOG,COG0423@NOG,KOG2298@euNOG	COG0423	NA|NA|NA	J	Glycyl-tRNA synthetase
430	tr|V4TNC4|V4TNC4_9ROSI	3694.POPTR_0019s10010.1	9.4e-311	1071.2		GO:0005575,GO:0005622,GO:0005623,GO:0005737,GO:0005829,GO:0044424,GO:0044444,GO:0044464	K01892		virNOG[6]	1BEA4@strNOG,1DS7T@virNOG,COG0124@NOG,KOG1936@euNOG	COG0124	NA|NA|NA	J	Histidyl-tRNA
431	tr|V4SUZ6|V4SUZ6_9ROSI	3694.POPTR_0004s24090.1	4.4e-89	332.8	OSI_35674	GO:0005575,GO:0005622,GO:0005623,GO:0005737,GO:0005829,GO:0008150,GO:0008152,GO:0009056,GO:0009404,GO:0009407,GO:0009987,GO:0019748,GO:0044237,GO:0044248,GO:0044424,GO:0044444,GO:0044464,GO:0044710	K01800		virNOG[6]	1BEK1@strNOG,1DSHV@virNOG,COG0625@NOG,KOG0868@euNOG	COG0625	NA|NA|NA	O	Glutathione S-transferase
432	tr|V4SVI6|V4SVI6_9ROSI	4641.GSMUA_Achr1P13080_001	7.9e-101	371.7	RPS9	GO:0005575,GO:0005618,GO:0005622,GO:0005623,GO:0005634,GO:0005730,GO:0005737,GO:0005773,GO:0005774,GO:0005829,GO:0005840,GO:0005911,GO:0009506,GO:0009507,GO:0009536,GO:0015935,GO:0016020,GO:0022626,GO:0022627,GO:0030054,GO:0030312,GO:0030529,GO:0031090,GO:0031974,GO:0031981,GO:0032991,GO:0043226,GO:0043227,GO:0043228,GO:0043229,GO:0043231,GO:0043232,GO:0043233,GO:0044391,GO:0044422,GO:0044424,GO:…	K02997		virNOG[6]	0TMNV@lilNOG,1BN84@strNOG,1E0BW@virNOG,COG0522@NOG,KOG3301@euNOG	COG0522	NA|NA|NA	J	40S ribosomal protein
433	tr|V4TI05|V4TI05_9ROSI	3702.AT5G62890.1	5.7e-271	938.3		GO:0005575,GO:0005618,GO:0005622,GO:0005623,GO:0005737,GO:0005773,GO:0005783,GO:0005886,GO:0005911,GO:0009506,GO:0016020,GO:0030054,GO:0030312,GO:0043226,GO:0043227,GO:0043229,GO:0043231,GO:0044424,GO:0044444,GO:0044464,GO:0055044,GO:0071944	K14611		virNOG[6]	0C5HJ@braNOG,1BBU0@strNOG,1DPSQ@virNOG,COG2233@NOG,KOG1292@euNOG	COG2233	NA|NA|NA	P	Permease family
434	tr|V4TXY7|V4TXY7_9ROSI	29760.VIT_15s0048g01410.t01	1.2e-246	857.4	NTMC2T4.1	GO:0003674,GO:0003676,GO:0003677,GO:0005488,GO:0005575,GO:0005622,GO:0005623,GO:0005634,GO:0005635,GO:0005737,GO:0005783,GO:0005886,GO:0006355,GO:0006950,GO:0006970,GO:0008150,GO:0008289,GO:0009414,GO:0009415,GO:0009605,GO:0009606,GO:0009628,GO:0009629,GO:0009630,GO:0009651,GO:0009889,GO:0009890,GO:0009892,GO:0009958,GO:0010035,GO:0010468,GO:0010556,GO:0010558,GO:0010605,GO:0010629,GO:0012505,GO:…			virNOG[6]	1BFT6@strNOG,1DX8D@virNOG,COG5038@NOG,KOG1012@euNOG	COG5038	NA|NA|NA	S	integral membrane single C2 domain protein
435	tr|V4TB58|V4TB58_9ROSI	3694.POPTR_0005s28170.1	1.1e-184	651.4					virNOG[6]	1BMF7@strNOG,1DZ9Y@virNOG,COG2214@NOG,KOG0691@euNOG	COG2214	NA|NA|NA	O	chaperone protein dnaJ
436	tr|V4SZJ0|V4SZJ0_9ROSI	3694.POPTR_0006s10120.1	2.1e-64	251.1	OSI_22282	GO:0000278,GO:0000280,GO:0006996,GO:0007049,GO:0007067,GO:0008150,GO:0009987,GO:0016043,GO:0022402,GO:0044699,GO:0044763,GO:0048285,GO:0071840			virNOG[6]	101VR@NOG,1BIEA@strNOG,1DWB5@virNOG,KOG4275@euNOG	ENOG41101VR	NA|NA|NA	O	RING
437	tr|V4S7Q6|V4S7Q6_9ROSI	3694.POPTR_0010s02070.1	1e-248	864.4		GO:0000003,GO:0003006,GO:0003674,GO:0003824,GO:0004764,GO:0005575,GO:0005622,GO:0005623,GO:0005737,GO:0006082,GO:0007275,GO:0008150,GO:0008152,GO:0009507,GO:0009532,GO:0009536,GO:0009570,GO:0009790,GO:0009791,GO:0009793,GO:0009987,GO:0010154,GO:0016491,GO:0016614,GO:0016616,GO:0019632,GO:0019752,GO:0022414,GO:0032501,GO:0032502,GO:0032787,GO:0043226,GO:0043227,GO:0043229,GO:0043231,GO:0043436,GO:…	K13832		virNOG[6]	1BISN@strNOG,1DUDG@virNOG,COG0169@NOG,COG0710@NOG,KOG0692@euNOG	COG0169	NA|NA|NA	E	3-dehydroquinate dehydratase shikimate dehydrogenase
438	tr|V4U044|V4U044_9ROSI	29760.VIT_07s0104g00800.t01	2.6e-216	756.9		GO:0008150,GO:0009314,GO:0009416,GO:0009628,GO:0009719,GO:0009725,GO:0009733,GO:0010033,GO:0042221,GO:0050896	K14487		virNOG[6]	0IS32@euNOG,0YF92@NOG,1BNEP@strNOG,1E1N1@virNOG	ENOG410YF92	NA|NA|NA	S	indole-3-acetic acid-amido synthetase
439	tr|V4SHK6|V4SHK6_9ROSI	3694.POPTR_0003s04610.1	3.8e-67	259.2		GO:0005575,GO:0005622,GO:0005623,GO:0005856,GO:0043226,GO:0043228,GO:0043229,GO:0043232,GO:0044424,GO:0044464	K05759		virNOG[6]	126PD@NOG,1BR88@strNOG,1E32E@virNOG,KOG1755@euNOG	ENOG41126PD	NA|NA|NA	Z	Binds to actin and affects the structure of the cytoskeleton. At high concentrations, profilin prevents the polymerization of actin, whereas it enhances it at low concentrations. By
440	tr|V4TUD6|V4TUD6_9ROSI	4081.Solyc08g078390.2.1	3.5e-268	929.1	ACX5	GO:0001676,GO:0002213,GO:0003674,GO:0003824,GO:0003997,GO:0005575,GO:0005622,GO:0005623,GO:0005737,GO:0005777,GO:0005911,GO:0006082,GO:0006629,GO:0006631,GO:0006635,GO:0006950,GO:0006952,GO:0007275,GO:0008150,GO:0008152,GO:0009056,GO:0009058,GO:0009062,GO:0009506,GO:0009555,GO:0009607,GO:0009611,GO:0009620,GO:0009625,GO:0009694,GO:0009695,GO:0009987,GO:0010035,GO:0010038,GO:0016042,GO:0016053,GO:…	K00232		virNOG[6]	1BEA7@strNOG,1DS7V@virNOG,COG1960@NOG,KOG0136@euNOG	COG1960	NA|NA|NA	I	acyl-coenzyme A oxidase
441	tr|V4SU82|V4SU82_9ROSI	4081.Solyc05g013990.2.1	1.6e-289	1000		GO:0005575,GO:0005622,GO:0005623,GO:0005737,GO:0005829,GO:0005886,GO:0005911,GO:0009506,GO:0016020,GO:0030054,GO:0044424,GO:0044444,GO:0044464,GO:0055044,GO:0071944	K09497		virNOG[6]	1BHUH@strNOG,1DVJQ@virNOG,COG0459@NOG,KOG0357@euNOG	COG0459	NA|NA|NA	O	T-complex protein 1 subunit
442	tr|V4TEZ9|V4TEZ9_9ROSI	3694.POPTR_0015s11320.1	1.1e-238	830.9	GSA1	GO:0005575,GO:0005576,GO:0005622,GO:0005623,GO:0005737,GO:0009507,GO:0009526,GO:0009532,GO:0009536,GO:0009570,GO:0009941,GO:0031967,GO:0031975,GO:0043226,GO:0043227,GO:0043229,GO:0043231,GO:0044422,GO:0044424,GO:0044434,GO:0044435,GO:0044444,GO:0044446,GO:0044464,GO:0048046	K01845		virNOG[6]	0IPFV@euNOG,1C6VG@strNOG,1EKSI@virNOG,COG0001@NOG	COG0001	NA|NA|NA	H	Glutamate-1-semialdehyde 2,1-aminomutase
443	tr|V4VWD1|V4VWD1_9ROSI	3694.POPTR_0014s12220.1	0	1355.9			K19985		virNOG[6]	0XQAE@NOG,1BICW@strNOG,1DW9S@virNOG,KOG2176@euNOG	ENOG410XQAE	NA|NA|NA	U	exocyst complex component
444	tr|V4T2M2|V4T2M2_9ROSI	3694.POPTR_0001s06970.1	9.5e-142	508.4					virNOG[6]	1BFVD@strNOG,1DTT2@virNOG,COG0657@NOG,KOG1515@euNOG	COG0657	NA|NA|NA	V	alpha/beta hydrolase fold
445	tr|V4SY92|V4SY92_9ROSI	29760.VIT_06s0004g00360.t01	2.1e-204	716.8	RPL4	GO:0005575,GO:0005618,GO:0005622,GO:0005623,GO:0005634,GO:0005730,GO:0005737,GO:0005773,GO:0005774,GO:0005829,GO:0005840,GO:0005886,GO:0005911,GO:0009506,GO:0009507,GO:0009536,GO:0015934,GO:0016020,GO:0022625,GO:0022626,GO:0030054,GO:0030312,GO:0030529,GO:0031090,GO:0031974,GO:0031981,GO:0032991,GO:0043226,GO:0043227,GO:0043228,GO:0043229,GO:0043231,GO:0043232,GO:0043233,GO:0044391,GO:0044422,GO:…	K02930		virNOG[6]	1BIPX@strNOG,1DSK3@virNOG,COG0088@NOG,KOG1475@euNOG	COG0088	NA|NA|NA	J	60s ribosomal protein
446	tr|V4TA42|V4TA42_9ROSI	3847.GLYMA05G35030.1	7.4e-78	295		GO:0005575,GO:0005622,GO:0005623,GO:0005634,GO:0005730,GO:0005737,GO:0005773,GO:0005774,GO:0005829,GO:0005840,GO:0005886,GO:0005911,GO:0009506,GO:0015935,GO:0016020,GO:0022626,GO:0022627,GO:0030054,GO:0030529,GO:0031090,GO:0031974,GO:0031981,GO:0032991,GO:0043226,GO:0043227,GO:0043228,GO:0043229,GO:0043231,GO:0043232,GO:0043233,GO:0044391,GO:0044422,GO:0044424,GO:0044428,GO:0044437,GO:0044444,GO:…	K02958		virNOG[6]	1BR04@strNOG,1E2U1@virNOG,COG0185@NOG,KOG0898@euNOG	COG0185	NA|NA|NA	J	40s ribosomal protein
447	tr|V4T978|V4T978_9ROSI	3694.POPTR_0002s24400.1	7.6e-63	245		GO:0005575,GO:0005622,GO:0005623,GO:0005737,GO:0005783,GO:0005789,GO:0012505,GO:0016020,GO:0031090,GO:0042175,GO:0043226,GO:0043227,GO:0043229,GO:0043231,GO:0044422,GO:0044424,GO:0044425,GO:0044432,GO:0044444,GO:0044446,GO:0044464			virNOG[6]	1BRWG@strNOG,1E3RG@virNOG,COG5274@NOG,KOG0537@euNOG	COG5274	NA|NA|NA	C	cytochrome
448	tr|V4U4S9|V4U4S9_9ROSI	29760.VIT_05s0029g01200.t01	0	1381.3		GO:0005575,GO:0005622,GO:0005623,GO:0005737,GO:0005829,GO:0008150,GO:0010035,GO:0010038,GO:0042221,GO:0044424,GO:0044444,GO:0044464,GO:0046686,GO:0050896	K01874,K15437		virNOG[6]	0JTYU@euNOG,1BJPC@strNOG,1DXKS@virNOG,COG0073@NOG,COG0143@NOG,KOG1247@euNOG,KOG2241@euNOG	COG0073	NA|NA|NA	J	methionyl-tRNA synthetase
449	tr|V4TT01|V4TT01_9ROSI	3694.POPTR_0019s04700.1	3.2e-86	323.9		GO:0003674,GO:0005488,GO:0005575,GO:0005622,GO:0005623,GO:0005634,GO:0005737,GO:0030246,GO:0043226,GO:0043227,GO:0043229,GO:0043231,GO:0044424,GO:0044464			virNOG[6]	0IX2Q@euNOG,0YRN6@NOG,1BQVP@strNOG,1DVYG@virNOG	ENOG410YRN6	NA|NA|NA	S	Inherit from euNOG: Stress responsive protein
450	tr|V4RXM3|V4RXM3_9ROSI	3847.GLYMA15G21410.1	4.5e-190	669.1	PDK	GO:0000166,GO:0001882,GO:0001883,GO:0003674,GO:0003824,GO:0004871,GO:0005488,GO:0005524,GO:0005575,GO:0005622,GO:0005623,GO:0005737,GO:0005739,GO:0006464,GO:0006468,GO:0006793,GO:0006796,GO:0007154,GO:0007165,GO:0008150,GO:0008152,GO:0009927,GO:0009987,GO:0016301,GO:0016310,GO:0016740,GO:0016772,GO:0017076,GO:0019538,GO:0023052,GO:0030554,GO:0032549,GO:0032550,GO:0032553,GO:0032555,GO:0032559,GO:…	K00898		virNOG[6]	1BGFU@strNOG,1DUD6@virNOG,COG0642@NOG,KOG0787@euNOG	COG0642	NA|NA|NA	T	Pyruvate dehydrogenase
451	tr|V4WHY8|V4WHY8_9ROSI	3694.POPTR_0006s06280.1	0	1270		GO:0005575,GO:0016020	K05016		virNOG[6]	1BD3K@strNOG,1DR12@virNOG,COG0038@NOG,KOG0474@euNOG	COG0038	NA|NA|NA	P	chloride channel
452	tr|V4SR28|V4SR28_9ROSI	29760.VIT_07s0031g00980.t01	2.4e-211	740.3		GO:0000003,GO:0003006,GO:0003674,GO:0003824,GO:0004069,GO:0005575,GO:0005622,GO:0005623,GO:0005737,GO:0006082,GO:0006520,GO:0006725,GO:0006807,GO:0007275,GO:0008150,GO:0008152,GO:0008483,GO:0008652,GO:0009058,GO:0009072,GO:0009073,GO:0009095,GO:0009507,GO:0009532,GO:0009536,GO:0009570,GO:0009790,GO:0009791,GO:0009793,GO:0009987,GO:0010154,GO:0016053,GO:0016740,GO:0016769,GO:0019438,GO:0019752,GO:…	K15849		virNOG[6]	1BJG7@strNOG,1DXDQ@virNOG,COG0436@NOG,KOG0257@euNOG	COG0436	NA|NA|NA	E	Aspartate aminotransferase
453	tr|V4VCL1|V4VCL1_9ROSI	4113.PGSC0003DMT400009060	9.9e-116	421.4		GO:0000502,GO:0002376,GO:0005575,GO:0005576,GO:0005622,GO:0005623,GO:0005634,GO:0005737,GO:0005829,GO:0005886,GO:0006950,GO:0006952,GO:0006955,GO:0008150,GO:0009507,GO:0009536,GO:0009607,GO:0009620,GO:0009814,GO:0009817,GO:0016020,GO:0032991,GO:0043226,GO:0043227,GO:0043229,GO:0043231,GO:0043234,GO:0044424,GO:0044444,GO:0044464,GO:0045087,GO:0048046,GO:0050832,GO:0050896,GO:0051704,GO:0051707,GO:…	K02732		virNOG[6]	1BCA4@strNOG,1DWEV@virNOG,COG0638@NOG,KOG0179@euNOG	COG0638	NA|NA|NA	O	The proteasome is a multicatalytic proteinase complex which is characterized by its ability to cleave peptides with Arg, Phe, Tyr, Leu, and Glu adjacent to the leaving group at neutral or slightly basic pH. The proteasome has an ATP-dependent proteolytic activity (By similarity)
454	tr|V4S7C4|V4S7C4_9ROSI	29760.VIT_05s0077g02290.t01	3.6e-28	129	RPL22	GO:0005575,GO:0005622,GO:0005623,GO:0005634,GO:0005730,GO:0005737,GO:0005829,GO:0005840,GO:0005886,GO:0005911,GO:0009506,GO:0015934,GO:0016020,GO:0022625,GO:0022626,GO:0030054,GO:0030529,GO:0031974,GO:0031981,GO:0032991,GO:0043226,GO:0043227,GO:0043228,GO:0043229,GO:0043231,GO:0043232,GO:0043233,GO:0044391,GO:0044422,GO:0044424,GO:0044428,GO:0044444,GO:0044445,GO:0044446,GO:0044464,GO:0055044,GO:…	K02891		virNOG[6]	11UVJ@NOG,1BSZD@strNOG,1E4V5@virNOG,KOG3434@euNOG	ENOG4111UVJ	NA|NA|NA	J	60S ribosomal protein
455	tr|V4TDI4|V4TDI4_9ROSI	3694.POPTR_0002s15510.1	5.2e-115	419.1		GO:0003674,GO:0005488,GO:0005515,GO:0005575,GO:0005622,GO:0005623,GO:0005737,GO:0005739,GO:0005777,GO:0005778,GO:0005779,GO:0005911,GO:0006996,GO:0007031,GO:0008150,GO:0009506,GO:0009507,GO:0009536,GO:0009987,GO:0016020,GO:0016021,GO:0016043,GO:0016559,GO:0030054,GO:0031090,GO:0031224,GO:0031231,GO:0031300,GO:0031301,GO:0031903,GO:0032535,GO:0042579,GO:0042802,GO:0043226,GO:0043227,GO:0043229,GO:…			virNOG[6]	11NS6@NOG,1BC3K@strNOG,1DQ28@virNOG,KOG4186@euNOG	ENOG4111NS6	NA|NA|NA	U	Peroxisomal membrane protein
456	tr|V4TN72|V4TN72_9ROSI	29760.VIT_06s0004g08180.t01	5.5e-129	465.7		GO:0005575,GO:0005623,GO:0005886,GO:0016020,GO:0044464,GO:0071944	K03238		virNOG[6]	1BD1E@strNOG,1DQYV@virNOG,COG1601@NOG,KOG2768@euNOG	COG1601	NA|NA|NA	J	eukaryotic translation initiation factor 2
457	tr|V4T6N4|V4T6N4_9ROSI	3694.POPTR_0005s17600.1	6e-107	392.5					virNOG[6]	0IH3N@euNOG,0YBXM@NOG,1BKBJ@strNOG,1DY8A@virNOG	ENOG410YBXM	NA|NA|NA	S	GEM-like protein
458	tr|V4SMN7|V4SMN7_9ROSI	29760.VIT_06s0004g06880.t01	1.1e-82	311.6		GO:0000060,GO:0005575,GO:0005622,GO:0005623,GO:0005634,GO:0005635,GO:0005643,GO:0006605,GO:0006606,GO:0006810,GO:0006886,GO:0006913,GO:0008104,GO:0008150,GO:0009987,GO:0012505,GO:0015031,GO:0016020,GO:0016021,GO:0016482,GO:0017038,GO:0031224,GO:0031967,GO:0031975,GO:0032991,GO:0033036,GO:0033365,GO:0034504,GO:0034613,GO:0043226,GO:0043227,GO:0043229,GO:0043231,GO:0043234,GO:0044422,GO:0044424,GO:…	K15306		virNOG[6]	1BN3W@strNOG,1DYYS@virNOG,COG5171@NOG,KOG0864@euNOG	COG5171	NA|NA|NA	U	ran-binding protein 1
459	tr|V4T6T5|V4T6T5_9ROSI	29760.VIT_13s0067g00270.t01	1.5e-149	534.3	OSI_37384	GO:0003674,GO:0005488,GO:0005507,GO:0005575,GO:0005576,GO:0005622,GO:0005623,GO:0005634,GO:0005730,GO:0005737,GO:0005829,GO:0005840,GO:0005886,GO:0005911,GO:0006950,GO:0006970,GO:0008150,GO:0009266,GO:0009409,GO:0009506,GO:0009507,GO:0009536,GO:0009628,GO:0009651,GO:0010035,GO:0010038,GO:0010043,GO:0016020,GO:0022626,GO:0030054,GO:0030529,GO:0031974,GO:0031981,GO:0032991,GO:0042221,GO:0043167,GO:…	K02941		virNOG[6]	1BIU1@strNOG,1DRVX@virNOG,COG0244@NOG,KOG0815@euNOG	COG0244	NA|NA|NA	J	60S acidic ribosomal protein
460	tr|V4UI13|V4UI13_9ROSI	29760.VIT_04s0008g03880.t01	0	1419.4		GO:0005575,GO:0005622,GO:0005623,GO:0005737,GO:0005794,GO:0005802,GO:0012506,GO:0016020,GO:0016023,GO:0030135,GO:0030136,GO:0030659,GO:0030662,GO:0030665,GO:0031090,GO:0031410,GO:0031982,GO:0031988,GO:0043226,GO:0043227,GO:0043229,GO:0043231,GO:0044422,GO:0044424,GO:0044433,GO:0044444,GO:0044446,GO:0044464			virNOG[6]	1BBRI@strNOG,1DPQA@virNOG,COG5096@NOG,KOG1061@euNOG	COG5096	NA|NA|NA	U	Beta-adaptin-like protein
461	tr|V4VE97|V4VE97_9ROSI	29760.VIT_12s0034g02160.t01	0	1760		GO:0005575,GO:0005622,GO:0005623,GO:0005737,GO:0005829,GO:0044424,GO:0044444,GO:0044464			virNOG[6]	0XP2Z@NOG,1BJC2@strNOG,1DX9D@virNOG,KOG2171@euNOG	ENOG410XP2Z	NA|NA|NA	U, Y	Importin beta-2 subunit family protein
462	tr|A0A097PS95|A0A097PS95_9ROSI	29760.VIT_19s0014g02210.t01	1.4e-177	627.9			K06692		virNOG[6]	0XTFA@NOG,1BNMN@strNOG,1DYYR@virNOG,KOG4413@euNOG	ENOG410XTFA	NA|NA|NA	O	Proteasome non-ATPase 26S subunit
463	tr|V4W2R1|V4W2R1_9ROSI	29760.VIT_14s0068g01260.t01	1.5e-174	617.5		GO:0005575,GO:0005618,GO:0005622,GO:0005623,GO:0005737,GO:0005739,GO:0005740,GO:0005743,GO:0005773,GO:0005774,GO:0006950,GO:0006970,GO:0008150,GO:0009507,GO:0009536,GO:0009628,GO:0009651,GO:0016020,GO:0019866,GO:0030312,GO:0031090,GO:0031966,GO:0031967,GO:0031975,GO:0043226,GO:0043227,GO:0043229,GO:0043231,GO:0044422,GO:0044424,GO:0044429,GO:0044437,GO:0044444,GO:0044446,GO:0044464,GO:0050896,GO:…	K15102		virNOG[6]	0XPST@NOG,1BCZZ@strNOG,1DQXP@virNOG,KOG0767@euNOG	ENOG410XPST	NA|NA|NA	C	Phosphate carrier protein
464	tr|V4U867|V4U867_9ROSI	29760.VIT_19s0027g01790.t01	1.1e-168	598.2			K00818	AOTA	virNOG[6]	1BH1D@strNOG,1DWEC@virNOG,COG4992@NOG,KOG1401@euNOG	COG4992	NA|NA|NA	E	Acetylornithine aminotransferase
465	tr|V4SLK1|V4SLK1_9ROSI	29760.VIT_06s0004g03900.t01	0	1755	ECA1	GO:0000041,GO:0003674,GO:0003824,GO:0005215,GO:0005388,GO:0005575,GO:0005622,GO:0005623,GO:0005737,GO:0005773,GO:0005774,GO:0005783,GO:0005789,GO:0005886,GO:0006139,GO:0006152,GO:0006163,GO:0006195,GO:0006200,GO:0006725,GO:0006753,GO:0006793,GO:0006796,GO:0006807,GO:0006810,GO:0006811,GO:0006812,GO:0006816,GO:0006828,GO:0006873,GO:0006875,GO:0008150,GO:0008152,GO:0008324,GO:0009056,GO:0009116,GO:…	K01537,K05853		virNOG[6]	1BFUR@strNOG,1DTSJ@virNOG,COG0474@NOG,KOG0202@euNOG	COG0474	NA|NA|NA	P	calcium-transporting ATPase
466	tr|V4SCC5|V4SCC5_9ROSI	59689.scaffold_700130.1	4.8e-234	815.5		GO:0005575,GO:0005622,GO:0005623,GO:0005737,GO:0005829,GO:0044424,GO:0044444,GO:0044464	K01889		virNOG[6]	0BWBG@braNOG,1BGJA@strNOG,1DUGG@virNOG,COG0016@NOG,KOG2784@euNOG	COG0016	NA|NA|NA	J	tRNA synthetases class II core domain (F)
467	tr|V4VJ85|V4VJ85_9ROSI	3694.POPTR_0013s02900.1	5.2e-83	312.4	RPS10	GO:0001763,GO:0005575,GO:0005618,GO:0005622,GO:0005623,GO:0005737,GO:0005829,GO:0005840,GO:0007275,GO:0008150,GO:0009507,GO:0009536,GO:0009653,GO:0009888,GO:0009933,GO:0010014,GO:0010016,GO:0010223,GO:0010252,GO:0010346,GO:0015935,GO:0016020,GO:0022603,GO:0022626,GO:0022627,GO:0030312,GO:0030529,GO:0032501,GO:0032502,GO:0032991,GO:0042592,GO:0043226,GO:0043227,GO:0043228,GO:0043229,GO:0043231,GO:…	K02947		virNOG[6]	1BGVN@strNOG,1E3A8@virNOG,COG5045@NOG,KOG3344@euNOG	COG5045	NA|NA|NA	J	40s ribosomal protein
468	tr|V4SZJ1|V4SZJ1_9ROSI	3694.POPTR_0013s03450.1	3.5e-37	160.2					virNOG[6]	0JJY7@euNOG,11AIE@NOG,1C4Y5@strNOG,1EIIQ@virNOG	ENOG4111AIE	NA|NA|NA
469	tr|V4U3G8|V4U3G8_9ROSI	3694.POPTR_0019s05160.1	1.4e-254	883.6			K07374		euNOG[57]	COG5023@NOG,KOG1376@euNOG	COG5023	NA|NA|NA	Z	Tubulin is the major constituent of microtubules. It binds two moles of GTP, one at an exchangeable site on the beta chain and one at a non-exchangeable site on the alpha chain (By similarity)
470	tr|V4VWW2|V4VWW2_9ROSI	3694.POPTR_0002s19080.1	2.5e-104	384					virNOG[6]	0IJ8Q@euNOG,123NR@NOG,1BN3G@strNOG,1DU34@virNOG	ENOG41123NR	NA|NA|NA	S	expressed protein
471	tr|V4VJ81|V4VJ81_9ROSI	29760.VIT_02s0025g00340.t01	2.1e-243	846.7		GO:0000166,GO:0001882,GO:0001883,GO:0003674,GO:0005488,GO:0005524,GO:0005575,GO:0005622,GO:0005623,GO:0005737,GO:0005739,GO:0006950,GO:0008150,GO:0009266,GO:0009409,GO:0009507,GO:0009526,GO:0009532,GO:0009536,GO:0009570,GO:0009628,GO:0010035,GO:0010038,GO:0010319,GO:0017076,GO:0030554,GO:0031967,GO:0031975,GO:0032549,GO:0032550,GO:0032553,GO:0032555,GO:0032559,GO:0035639,GO:0036094,GO:0042221,GO:…	K08232		virNOG[6]	1BP9B@strNOG,1DTI1@virNOG,COG0446@NOG,KOG1336@euNOG	COG0446	NA|NA|NA	S	Monodehydroascorbate reductase
472	tr|V4UR09|V4UR09_9ROSI	3847.GLYMA05G34120.5	4.4e-244	849			K03267		virNOG[6]	1BHW3@strNOG,1DVSE@virNOG,COG5256@NOG,KOG0459@euNOG	COG5256	NA|NA|NA	J	eukaryotic peptide chain release factor GTP-binding subunit
473	tr|V4UR80|V4UR80_9ROSI	4113.PGSC0003DMT400039641	1.5e-210	737.3	HGO	GO:0005575,GO:0005622,GO:0005623,GO:0005737,GO:0005829,GO:0044424,GO:0044444,GO:0044464	K00451		virNOG[6]	1BFGG@strNOG,1DRIQ@virNOG,COG3508@NOG,KOG1417@euNOG	COG3508	NA|NA|NA	E	homogentisate 1,2-dioxygenase
474	tr|V4SMV5|V4SMV5_9ROSI	4081.Solyc03g120670.2.1	1.8e-147	527.3		GO:0003674,GO:0003824,GO:0005575,GO:0005622,GO:0005623,GO:0005737,GO:0005829,GO:0008150,GO:0008152,GO:0009058,GO:0009853,GO:0009854,GO:0009987,GO:0016491,GO:0016614,GO:0016616,GO:0016618,GO:0030267,GO:0043094,GO:0044237,GO:0044249,GO:0044424,GO:0044444,GO:0044464,GO:0044710,GO:0055114	K15919,K18606		virNOG[6]	1BCZF@strNOG,1DQX2@virNOG,COG1052@NOG,KOG0069@euNOG	COG1052	NA|NA|NA	E	Glyoxylate
475	tr|V4S6G6|V4S6G6_9ROSI	29760.VIT_14s0108g00440.t01	1.7e-260	903.3		GO:0000226,GO:0003674,GO:0005198,GO:0005200,GO:0005575,GO:0005618,GO:0005622,GO:0005623,GO:0005634,GO:0005730,GO:0005737,GO:0005773,GO:0005829,GO:0005856,GO:0005874,GO:0005886,GO:0005911,GO:0006950,GO:0006970,GO:0006996,GO:0007010,GO:0007017,GO:0008150,GO:0009506,GO:0009628,GO:0009629,GO:0009651,GO:0009987,GO:0015630,GO:0016020,GO:0016043,GO:0030054,GO:0030312,GO:0031974,GO:0031981,GO:0032991,GO:…	K07374		virNOG[6]	1BGMH@strNOG,1DUIF@virNOG,COG5023@NOG,KOG1376@euNOG	COG5023	NA|NA|NA	Z	Tubulin is the major constituent of microtubules. It binds two moles of GTP, one at an exchangeable site on the beta chain and one at a non-exchangeable site on the alpha chain (By similarity)
476	tr|V4SJ14|V4SJ14_9ROSI	4113.PGSC0003DMT400041810	3.8e-119	433		GO:0005575,GO:0005622,GO:0005623,GO:0005737,GO:0005773,GO:0005774,GO:0005794,GO:0005829,GO:0005886,GO:0007154,GO:0007165,GO:0008150,GO:0009719,GO:0009725,GO:0009741,GO:0009742,GO:0009755,GO:0009987,GO:0010033,GO:0014070,GO:0016020,GO:0023052,GO:0031090,GO:0032870,GO:0033993,GO:0042221,GO:0043226,GO:0043227,GO:0043229,GO:0043231,GO:0043401,GO:0044422,GO:0044424,GO:0044437,GO:0044444,GO:0044446,GO:…	K06630		virNOG[6]	1BJVQ@strNOG,1DXSW@virNOG,COG5040@NOG,KOG0841@euNOG	COG5040	NA|NA|NA	O	Is associated with a DNA binding complex that binds to the G box, a well-characterized cis-acting DNA regulatory element found in plant genes
477	tr|V4SID8|V4SID8_9ROSI	29760.VIT_09s0002g05660.t01	7.2e-177	625.5		GO:0003674,GO:0005215,GO:0005575,GO:0005622,GO:0005623,GO:0005737,GO:0005773,GO:0005774,GO:0006810,GO:0006811,GO:0006820,GO:0008150,GO:0008509,GO:0009987,GO:0015075,GO:0015098,GO:0015103,GO:0015689,GO:0015698,GO:0016020,GO:0022857,GO:0022891,GO:0022892,GO:0031090,GO:0034220,GO:0043226,GO:0043227,GO:0043229,GO:0043231,GO:0044422,GO:0044424,GO:0044437,GO:0044444,GO:0044446,GO:0044464,GO:0044699,GO:…			virNOG[6]	0IFG6@euNOG,0XTGP@NOG,1BCWA@strNOG,1DSI6@virNOG	ENOG410XTGP	NA|NA|NA	P	sulfate transporter
478	tr|V4T646|V4T646_9ROSI	29760.VIT_18s0122g01040.t01	0	1327.8	OSI_37966				virNOG[6]	0ITMG@euNOG,0XQFI@NOG,1C7K1@strNOG,1EMHR@virNOG	ENOG410XQFI	NA|NA|NA	S	U-box domain-containing protein 43-like
479	tr|V4T7U6|V4T7U6_9ROSI	29760.VIT_13s0019g00520.t01	2.9e-112	409.8			K07901		virNOG[6]	0XPUI@NOG,1BHDE@strNOG,1DV9P@virNOG,KOG0078@euNOG	ENOG410XPUI	NA|NA|NA	U	ras-related protein
480	tr|V4UQ14|V4UQ14_9ROSI	3694.POPTR_0018s14760.1	2.6e-120	437.6					virNOG[6]	0ZVDQ@NOG,1BE8X@strNOG,1DU0Q@virNOG,KOG0253@euNOG	ENOG410ZVDQ	NA|NA|NA	G	Sugar (and other) transporter
481	tr|V4UGH4|V4UGH4_9ROSI	29760.VIT_01s0011g05710.t01	0	1235.3		GO:0005575,GO:0005622,GO:0005623,GO:0005737,GO:0005773,GO:0005774,GO:0016020,GO:0031090,GO:0043226,GO:0043227,GO:0043229,GO:0043231,GO:0044422,GO:0044424,GO:0044437,GO:0044444,GO:0044446,GO:0044464	K15305		virNOG[6]	0XP6E@NOG,1BDWM@strNOG,1DTRF@virNOG,KOG0212@euNOG	ENOG410XP6E	NA|NA|NA	U	protein VAC14 homolog
482	tr|V4SXS8|V4SXS8_9ROSI	3694.POPTR_0004s08840.1	5.8e-73	278.9					virNOG[6]	1BJT7@strNOG,1DXQK@virNOG,COG5038@NOG,KOG1030@euNOG	COG5038	NA|NA|NA	S	ADP-ribosylation factor GTPase-activating protein
483	tr|V4U7P5|V4U7P5_9ROSI	3694.POPTR_0014s14210.1	4.5e-99	366.3			K08488		virNOG[6]	1BP9Y@strNOG,1E14A@virNOG,COG5325@NOG,KOG0811@euNOG	COG5325	NA|NA|NA	U	SynN
484	tr|V4TSE0|V4TSE0_9ROSI	3847.GLYMA08G01700.1	2.4e-82	310.5		GO:0003674,GO:0003824,GO:0004601,GO:0004602,GO:0005575,GO:0005576,GO:0005622,GO:0005623,GO:0005737,GO:0005739,GO:0005829,GO:0005886,GO:0006950,GO:0006970,GO:0008150,GO:0008152,GO:0009507,GO:0009536,GO:0009628,GO:0009651,GO:0010035,GO:0010038,GO:0016020,GO:0016209,GO:0016491,GO:0016684,GO:0042221,GO:0043226,GO:0043227,GO:0043229,GO:0043231,GO:0044424,GO:0044444,GO:0044464,GO:0044710,GO:0046686,GO:…	K00432		virNOG[6]	1BHQC@strNOG,1DVKX@virNOG,COG0386@NOG,KOG1651@euNOG	COG0386	NA|NA|NA	O	glutathione peroxidase
485	tr|V4RVU0|V4RVU0_9ROSI	3694.POPTR_0005s12470.1	0	1543.9		GO:0005575,GO:0005911,GO:0009506,GO:0030054,GO:0055044			virNOG[6]	0XNSX@NOG,1BEUY@strNOG,1DSSI@virNOG,KOG2063@euNOG	ENOG410XNSX	NA|NA|NA	U	vam6 Vps39-like protein-like
486	tr|V4S840|V4S840_9ROSI	3847.GLYMA10G38690.1	3.8e-65	253.1		GO:0005575,GO:0005622,GO:0005623,GO:0005737,GO:0005773,GO:0005774,GO:0016020,GO:0031090,GO:0031224,GO:0031225,GO:0043226,GO:0043227,GO:0043229,GO:0043231,GO:0044422,GO:0044424,GO:0044425,GO:0044437,GO:0044444,GO:0044446,GO:0044464			virNOG[6]	0IYUA@euNOG,0YRBB@NOG,1BRTK@strNOG,1E3NE@virNOG	ENOG410YRBB	NA|NA|NA	S	Embryo-specific protein 3, (ATS3)
487	tr|V4S078|V4S078_9ROSI	3694.POPTR_0010s07560.1	1.4e-271	940.3		GO:0003674,GO:0003824,GO:0005575,GO:0005622,GO:0005623,GO:0005737,GO:0006790,GO:0008150,GO:0008152,GO:0009058,GO:0009507,GO:0009532,GO:0009536,GO:0009570,GO:0009987,GO:0010035,GO:0010038,GO:0016143,GO:0016144,GO:0016853,GO:0016866,GO:0019748,GO:0019757,GO:0019758,GO:0019760,GO:0019761,GO:0042221,GO:0043226,GO:0043227,GO:0043229,GO:0043231,GO:0044237,GO:0044249,GO:0044272,GO:0044422,GO:0044424,GO:…	K01703	IMDHT,IMDHT_3c2hmp	virNOG[6]	1BK94@strNOG,1DY4N@virNOG,COG0065@NOG,KOG0454@euNOG	COG0065	NA|NA|NA	E	3-isopropylmalate
488	tr|V4VLF9|V4VLF9_9ROSI	3694.POPTR_0001s00330.1	2.7e-195	686.8	FMOGS-OX1	GO:0000096,GO:0003674,GO:0003824,GO:0004497,GO:0004499,GO:0005575,GO:0005622,GO:0005623,GO:0005737,GO:0005773,GO:0006082,GO:0006520,GO:0006790,GO:0006807,GO:0006950,GO:0006952,GO:0008150,GO:0008152,GO:0009058,GO:0009607,GO:0009620,GO:0009987,GO:0016143,GO:0016144,GO:0016491,GO:0016705,GO:0016709,GO:0019748,GO:0019752,GO:0019757,GO:0019758,GO:0019760,GO:0019761,GO:0033321,GO:0033506,GO:0043226,GO:…			virNOG[6]	1BD5A@strNOG,1DXB0@virNOG,COG2072@NOG,KOG1399@euNOG	COG2072	NA|NA|NA	Q	flavin-containing monooxygenase
489	tr|V4U998|V4U998_9ROSI	29760.VIT_10s0597g00030.t01	2.6e-230	803.1		GO:0005575,GO:0005622,GO:0005623,GO:0005737,GO:0005829,GO:0006810,GO:0006950,GO:0008150,GO:0008152,GO:0009266,GO:0009408,GO:0009628,GO:0009914,GO:0009926,GO:0009987,GO:0010817,GO:0044237,GO:0044424,GO:0044444,GO:0044464,GO:0044699,GO:0044765,GO:0050789,GO:0050794,GO:0050896,GO:0051179,GO:0051234,GO:0051726,GO:0060918,GO:0065007,GO:0065008,GO:0072593			virNOG[6]	1BINK@strNOG,1DWJR@virNOG,COG0278@NOG,KOG0911@euNOG	COG0278	NA|NA|NA	O	Monothiol
490	tr|V4TVV1|V4TVV1_9ROSI	3694.POPTR_0014s12200.1	1.1e-149	534.6					virNOG[6]	0INNC@euNOG,0XVV6@NOG,1C6Q1@strNOG,1EKKX@virNOG	ENOG410XVV6	NA|NA|NA	I	epoxide hydrolase
491	tr|V4SWX2|V4SWX2_9ROSI	29760.VIT_06s0004g08210.t01	1.6e-291	1006.9		GO:0005575,GO:0005623,GO:0005886,GO:0016020,GO:0044464,GO:0071944	K04730		virNOG[6]	0IEGP@euNOG,11F0S@NOG,1BF12@strNOG,1DSZ7@virNOG	ENOG4111F0S	NA|NA|NA	T	inactive receptor kinase
492	tr|V4U2L2|V4U2L2_9ROSI	29760.VIT_05s0062g01250.t01	1.8e-211	740.7		GO:0005575,GO:0005622,GO:0005623,GO:0005737,GO:0005768,GO:0005773,GO:0005774,GO:0010008,GO:0016020,GO:0031090,GO:0043226,GO:0043227,GO:0043229,GO:0043231,GO:0044422,GO:0044424,GO:0044437,GO:0044440,GO:0044444,GO:0044446,GO:0044464	K09597		virNOG[6]	0ZP52@NOG,1BFYE@strNOG,1DTVZ@virNOG,KOG2442@euNOG	ENOG410ZP52	NA|NA|NA	U	signal peptide peptidase-like
493	tr|V4SWB4|V4SWB4_9ROSI	3694.POPTR_0016s07220.1	3.4e-86	323.2		GO:0002252,GO:0002376,GO:0005575,GO:0005911,GO:0006950,GO:0006952,GO:0008150,GO:0009506,GO:0009607,GO:0009615,GO:0030054,GO:0050896,GO:0051607,GO:0051704,GO:0051707,GO:0055044			virNOG[6]	0J8XK@euNOG,119PU@NOG,1BPZ6@strNOG,1E1TB@virNOG	ENOG41119PU	NA|NA|NA	S	Late embryogenesis abundant protein
494	tr|V4SWD9|V4SWD9_9ROSI	29760.VIT_13s0073g00120.t01	5.4e-59	232.3	RPS17	GO:0000028,GO:0005575,GO:0005622,GO:0005623,GO:0005634,GO:0005730,GO:0005737,GO:0005829,GO:0005840,GO:0005886,GO:0006412,GO:0006414,GO:0006996,GO:0008150,GO:0008152,GO:0009058,GO:0009059,GO:0009987,GO:0010467,GO:0015935,GO:0016020,GO:0016043,GO:0019538,GO:0022607,GO:0022613,GO:0022618,GO:0022626,GO:0022627,GO:0030529,GO:0031974,GO:0031981,GO:0032991,GO:0034622,GO:0034645,GO:0042254,GO:0042255,GO:…	K02962		virNOG[6]	1BRXK@strNOG,1E3SI@virNOG,COG1383@NOG,KOG0187@euNOG	COG1383	NA|NA|NA	J	40s ribosomal protein
495	tr|V4U1X7|V4U1X7_9ROSI	3847.GLYMA10G44200.1	9.3e-105	384.8	PBD1	GO:0000502,GO:0005575,GO:0005576,GO:0005622,GO:0005623,GO:0005634,GO:0005737,GO:0005773,GO:0005774,GO:0005829,GO:0005886,GO:0016020,GO:0031090,GO:0032991,GO:0043226,GO:0043227,GO:0043229,GO:0043231,GO:0043234,GO:0044422,GO:0044424,GO:0044437,GO:0044444,GO:0044446,GO:0044464,GO:0048046,GO:0071944	K02734		virNOG[6]	1BE5P@strNOG,1DS3J@virNOG,COG0638@NOG,KOG0177@euNOG	COG0638	NA|NA|NA	O	The proteasome is a multicatalytic proteinase complex which is characterized by its ability to cleave peptides with Arg, Phe, Tyr, Leu, and Glu adjacent to the leaving group at neutral or slightly basic pH. The proteasome has an ATP-dependent proteolytic activity
496	tr|V4TLD5|V4TLD5_9ROSI	29760.VIT_17s0000g03870.t01	1.8e-85	320.5			K03456		virNOG[6]	0XQVI@NOG,1BFI5@strNOG,1DTG7@virNOG,KOG0211@euNOG	ENOG410XQVI	NA|NA|NA	T	serine threonine-protein phosphatase 2A 65 kDa regulatory subunit A
497	tr|V4RYA8|V4RYA8_9ROSI	3847.GLYMA15G40750.1	5e-255	885.2	EIF2S3	GO:0005575,GO:0005622,GO:0005623,GO:0005737,GO:0005829,GO:0044424,GO:0044444,GO:0044464	K03242		virNOG[6]	1BETB@strNOG,1DSBB@virNOG,COG5257@NOG,KOG0466@euNOG	COG5257	NA|NA|NA	J	eukaryotic translation initiation factor 2
498	tr|V4VMP3|V4VMP3_9ROSI	29760.VIT_17s0000g04540.t01	6.7e-231	805.1		GO:0000902,GO:0000904,GO:0003674,GO:0003824,GO:0004634,GO:0005575,GO:0005622,GO:0005623,GO:0005737,GO:0007275,GO:0008150,GO:0008152,GO:0008544,GO:0009507,GO:0009532,GO:0009536,GO:0009570,GO:0009653,GO:0009888,GO:0009913,GO:0009987,GO:0010026,GO:0010090,GO:0016043,GO:0016829,GO:0016835,GO:0016836,GO:0030154,GO:0030855,GO:0032501,GO:0032502,GO:0032989,GO:0043226,GO:0043227,GO:0043229,GO:0043231,GO:…	K01689		virNOG[6]	1BMXK@strNOG,1DV3W@virNOG,COG0148@NOG,KOG2670@euNOG	COG0148	NA|NA|NA	G	Enolase 1
499	tr|V4SP77|V4SP77_9ROSI	3694.POPTR_0016s11670.1	1.1e-86	324.7		GO:0005575,GO:0005622,GO:0005623,GO:0005737,GO:0005773,GO:0005794,GO:0005886,GO:0007154,GO:0007165,GO:0008150,GO:0009314,GO:0009416,GO:0009628,GO:0009639,GO:0009987,GO:0010017,GO:0016020,GO:0023052,GO:0043226,GO:0043227,GO:0043229,GO:0043231,GO:0044424,GO:0044444,GO:0044464,GO:0044699,GO:0044700,GO:0044763,GO:0050789,GO:0050794,GO:0050896,GO:0051716,GO:0065007,GO:0071214,GO:0071478,GO:0071482,GO:…			virNOG[6]	0IWP7@euNOG,11V4G@NOG,1BJMK@strNOG,1DY9A@virNOG	ENOG4111V4G	NA|NA|NA	S	SOUL heme-binding protein
500	tr|V4UX36|V4UX36_9ROSI	29760.VIT_14s0108g00080.t01	7e-201	704.9	VAOD	GO:0000325,GO:0005575,GO:0005622,GO:0005623,GO:0005737,GO:0005773,GO:0005774,GO:0005794,GO:0005886,GO:0005911,GO:0009506,GO:0016020,GO:0030054,GO:0031090,GO:0043226,GO:0043227,GO:0043229,GO:0043231,GO:0044422,GO:0044424,GO:0044437,GO:0044444,GO:0044446,GO:0044464,GO:0055044,GO:0071944	K02146		virNOG[6]	1BHGT@strNOG,1DVCK@virNOG,COG1527@NOG,KOG2957@euNOG	COG1527	NA|NA|NA	C	V-type proton ATPase subunit
501	tr|V4U193|V4U193_9ROSI	29760.VIT_11s0052g00860.t01	3.3e-109	399.8	GS1	GO:0005575,GO:0005622,GO:0005623,GO:0005737,GO:0005739,GO:0043226,GO:0043227,GO:0043229,GO:0043231,GO:0044424,GO:0044444,GO:0044464	K17623		virNOG[6]	1BK9J@strNOG,1DY63@virNOG,COG0637@NOG,KOG2914@euNOG	COG0637	NA|NA|NA	S	Haloacid dehalogenase-like hydrolase domain-containing protein
502	tr|V4WGQ4|V4WGQ4_9ROSI	3694.POPTR_0011s09640.1	0	5324.2	UPL1	GO:0003674,GO:0003824,GO:0004842,GO:0005575,GO:0005622,GO:0005623,GO:0005634,GO:0005737,GO:0005739,GO:0005829,GO:0006464,GO:0006508,GO:0006511,GO:0008150,GO:0008152,GO:0009056,GO:0009057,GO:0009987,GO:0016567,GO:0016874,GO:0016879,GO:0016881,GO:0019538,GO:0019787,GO:0019941,GO:0030163,GO:0032446,GO:0036211,GO:0042787,GO:0043170,GO:0043226,GO:0043227,GO:0043229,GO:0043231,GO:0043412,GO:0043632,GO:…	K10592		virNOG[6]	1BC5Y@strNOG,1DTGA@virNOG,COG5021@NOG,KOG0939@euNOG	COG5021	NA|NA|NA	O	Ubiquitin-protein ligase
503	tr|V4VY37|V4VY37_9ROSI	3694.POPTR_0014s07630.1	5.2e-122	442.6	PMM	GO:0003674,GO:0003824,GO:0004615,GO:0005575,GO:0005622,GO:0005623,GO:0005737,GO:0005829,GO:0005975,GO:0005996,GO:0006082,GO:0006766,GO:0006767,GO:0006950,GO:0006970,GO:0008150,GO:0008152,GO:0009058,GO:0009110,GO:0009628,GO:0009651,GO:0009987,GO:0016051,GO:0016053,GO:0016853,GO:0016866,GO:0016868,GO:0019752,GO:0019852,GO:0019853,GO:0042364,GO:0043436,GO:0044237,GO:0044238,GO:0044249,GO:0044281,GO:…	K17497		virNOG[6]	1BEDB@strNOG,1DSDT@virNOG,COG0561@NOG,KOG3189@euNOG	COG0561	NA|NA|NA	G	phosphomannomutase
504	tr|V4SNV3|V4SNV3_9ROSI	3694.POPTR_0006s08710.1	5.4e-126	456.1		GO:0003674,GO:0005488,GO:0005507,GO:0005575,GO:0005576,GO:0005622,GO:0005623,GO:0005737,GO:0006950,GO:0006952,GO:0008150,GO:0009507,GO:0009532,GO:0009536,GO:0009570,GO:0009579,GO:0009607,GO:0009617,GO:0042742,GO:0043167,GO:0043169,GO:0043226,GO:0043227,GO:0043229,GO:0043231,GO:0044422,GO:0044424,GO:0044434,GO:0044435,GO:0044444,GO:0044446,GO:0044464,GO:0046872,GO:0046914,GO:0048046,GO:0050896,GO:…			virNOG[6]	1BEHP@strNOG,1DRJT@virNOG,COG0702@NOG,KOG1203@euNOG	COG0702	NA|NA|NA	G	3-beta hydroxysteroid dehydrogenase/isomerase family
505	tr|V4U217|V4U217_9ROSI	3847.GLYMA12G13500.1	6.1e-165	585.5			K09510		virNOG[6]	1BMP7@strNOG,1DR6F@virNOG,COG0484@NOG,KOG0714@euNOG	COG0484	NA|NA|NA	O	DnaJ homolog subfamily B member
506	tr|V4SNU5|V4SNU5_9ROSI	3847.GLYMA15G04210.1	1.1e-219	767.7		GO:0005575,GO:0005622,GO:0005623,GO:0005737,GO:0005829,GO:0044424,GO:0044444,GO:0044464			virNOG[6]	0XP9E@NOG,1BDYA@strNOG,1DRVZ@virNOG,KOG1737@euNOG	ENOG410XP9E	NA|NA|NA	I	protein)-related protein
507	tr|V4S5K2|V4S5K2_9ROSI	29760.VIT_08s0058g00320.t01	0	1876.7			K03178		virNOG[6]	1BEK8@strNOG,1DSI3@virNOG,COG0476@NOG,KOG2012@euNOG	COG0476	NA|NA|NA	O	Ubiquitin-activating enzyme e1
508	tr|V4URF8|V4URF8_9ROSI	3702.AT5G35160.2	0	1137.9		GO:0005575,GO:0005622,GO:0005623,GO:0005737,GO:0005768,GO:0005773,GO:0005774,GO:0005794,GO:0005802,GO:0005911,GO:0009506,GO:0016020,GO:0030054,GO:0031090,GO:0043226,GO:0043227,GO:0043229,GO:0043231,GO:0044422,GO:0044424,GO:0044437,GO:0044444,GO:0044446,GO:0044464,GO:0055044	K17086		virNOG[6]	0C2J9@braNOG,0XPIW@NOG,1BJK8@strNOG,1DXHU@virNOG,KOG1278@euNOG	ENOG410XPIW	NA|NA|NA	U	Endomembrane protein 70
509	tr|V4VGL9|V4VGL9_9ROSI	29760.VIT_01s0026g00170.t01	2.6e-178	630.2	ENT1	GO:0003674,GO:0005215,GO:0005337,GO:0005575,GO:0005622,GO:0005623,GO:0005737,GO:0005773,GO:0005774,GO:0006810,GO:0008150,GO:0009987,GO:0010174,GO:0015291,GO:0015931,GO:0015932,GO:0016020,GO:0022804,GO:0022857,GO:0022891,GO:0022892,GO:0031090,GO:0043226,GO:0043227,GO:0043229,GO:0043231,GO:0044422,GO:0044424,GO:0044437,GO:0044444,GO:0044446,GO:0044464,GO:0044699,GO:0044763,GO:0044765,GO:0051179,GO:…	K15014		virNOG[6]	0Y3MT@NOG,1BFND@strNOG,1DTKA@virNOG,KOG1479@euNOG	ENOG410Y3MT	NA|NA|NA	P	equilibrative nucleoside transporter
510	tr|V4SFU5|V4SFU5_9ROSI	29760.VIT_14s0128g00320.t01	5.7e-170	602.4	AMI1	GO:0003674,GO:0003824,GO:0004040,GO:0005575,GO:0005622,GO:0005623,GO:0005737,GO:0005829,GO:0006082,GO:0006725,GO:0006807,GO:0008150,GO:0008152,GO:0009058,GO:0009683,GO:0009684,GO:0009850,GO:0009851,GO:0009987,GO:0010817,GO:0016053,GO:0016787,GO:0016810,GO:0016811,GO:0018130,GO:0019438,GO:0019752,GO:0032787,GO:0034641,GO:0034754,GO:0042430,GO:0042435,GO:0042445,GO:0042446,GO:0043436,GO:0043864,GO:…			virNOG[6]	1BJ6H@strNOG,1DX3T@virNOG,COG0154@NOG,KOG1211@euNOG	COG0154	NA|NA|NA	J	Amidase
511	tr|V4TE56|V4TE56_9ROSI	3694.POPTR_0010s24290.1	5e-31	138.7			K07213		virNOG[6]	1BU2Z@strNOG,1E5ZS@virNOG,COG2608@NOG,KOG1603@euNOG	COG2608	NA|NA|NA	P	copper transport protein
512	tr|V4S6P4|V4S6P4_9ROSI	3694.POPTR_0016s04240.1	0	1377.5		GO:0000325,GO:0003674,GO:0003824,GO:0005215,GO:0005388,GO:0005488,GO:0005515,GO:0005516,GO:0005575,GO:0005622,GO:0005623,GO:0005737,GO:0005773,GO:0005774,GO:0005794,GO:0005886,GO:0006139,GO:0006152,GO:0006163,GO:0006195,GO:0006200,GO:0006725,GO:0006753,GO:0006793,GO:0006796,GO:0006807,GO:0006810,GO:0006811,GO:0006812,GO:0006816,GO:0006950,GO:0006952,GO:0006970,GO:0008150,GO:0008152,GO:0008324,GO:…	K01537		virNOG[6]	0XNNC@NOG,1BD14@strNOG,1DQYJ@virNOG,KOG0204@euNOG	ENOG410XNNC	NA|NA|NA	P	calcium-transporting ATPase
513	tr|V4S6F1|V4S6F1_9ROSI	3694.POPTR_0011s00650.1	6.3e-190	668.7	CPX	GO:0003674,GO:0005488,GO:0005515,GO:0005575,GO:0005576,GO:0005622,GO:0005623,GO:0005737,GO:0009507,GO:0009532,GO:0009536,GO:0009570,GO:0042802,GO:0042803,GO:0043226,GO:0043227,GO:0043229,GO:0043231,GO:0044422,GO:0044424,GO:0044434,GO:0044435,GO:0044444,GO:0044446,GO:0044464,GO:0046983,GO:0048046	K00228		virNOG[6]	1BK46@strNOG,1DY12@virNOG,COG0408@NOG,KOG1518@euNOG	COG0408	NA|NA|NA	H	Key enzyme in heme biosynthesis. Catalyzes the oxidative decarboxylation of propionic acid side chains of rings A and B of coproporphyrinogen III (By similarity)
514	tr|V4TM00|V4TM00_9ROSI	29760.VIT_02s0025g01000.t01	2.4e-101	373.6		GO:0000003,GO:0000325,GO:0003006,GO:0003674,GO:0003824,GO:0005215,GO:0005575,GO:0005622,GO:0005623,GO:0005737,GO:0005773,GO:0005774,GO:0005794,GO:0005829,GO:0005840,GO:0006139,GO:0006152,GO:0006163,GO:0006195,GO:0006200,GO:0006725,GO:0006753,GO:0006793,GO:0006796,GO:0006807,GO:0006810,GO:0006811,GO:0006812,GO:0006818,GO:0006950,GO:0006952,GO:0006970,GO:0006996,GO:0007030,GO:0007275,GO:0008150,GO:…	K02150		virNOG[6]	1BCU7@strNOG,1DQRX@virNOG,COG1390@NOG,KOG1664@euNOG	COG1390	NA|NA|NA	C	)-ATPase subunit
515	tr|V4SNB9|V4SNB9_9ROSI	3694.POPTR_0005s10960.1	1.5e-52	211.1					virNOG[6]	0J24G@euNOG,0ZEBC@NOG,1BU32@strNOG,1E6D9@virNOG	ENOG410ZEBC	NA|NA|NA
516	tr|V4TIQ3|V4TIQ3_9ROSI	3694.POPTR_0001s33680.1	7.1e-141	505.4		GO:0005575,GO:0005576	K00430		virNOG[6]	0INUY@euNOG,0YDU7@NOG,1BH5P@strNOG,1DQGE@virNOG	ENOG410YDU7	NA|NA|NA	G	peroxidase
517	tr|V4VTI1|V4VTI1_9ROSI	29760.VIT_16s0039g01860.t01	1.7e-95	354.4					virNOG[6]	0IKSJ@euNOG,11FG4@NOG,1BF5A@strNOG,1DW7N@virNOG	ENOG4111FG4	NA|NA|NA	S	nucleic acid binding protein
518	tr|V4V581|V4V581_9ROSI	29760.VIT_18s0001g07100.t01	3.7e-249	865.9		GO:0003674,GO:0003824,GO:0004733,GO:0005575,GO:0005622,GO:0005623,GO:0005737,GO:0005829,GO:0006081,GO:0006725,GO:0006732,GO:0006766,GO:0006767,GO:0006793,GO:0006796,GO:0006807,GO:0008150,GO:0008152,GO:0009058,GO:0009108,GO:0009507,GO:0009536,GO:0009987,GO:0016491,GO:0016638,GO:0016641,GO:0019637,GO:0034641,GO:0042816,GO:0042817,GO:0042822,GO:0042823,GO:0043226,GO:0043227,GO:0043229,GO:0043231,GO:…	K00275,K17759		virNOG[6]	1BEKB@strNOG,1DSI8@virNOG,COG0062@NOG,COG0259@NOG,KOG2585@euNOG,KOG2586@euNOG	COG0062	NA|NA|NA	H	(pyridoxamine) 5'-phosphate oxidase
519	tr|V4S784|V4S784_9ROSI	3847.GLYMA02G35990.1	1.4e-81	307.4			K10704		virNOG[6]	11MDW@NOG,1BHX2@strNOG,1DVTD@virNOG,KOG0896@euNOG	ENOG4111MDW	NA|NA|NA	O	Ubiquitin-conjugating enzyme E2 variant
520	tr|V4UK60|V4UK60_9ROSI	29760.VIT_14s0060g02350.t01	1.2e-304	1050.4		GO:0003674,GO:0003824,GO:0004812,GO:0004824,GO:0005575,GO:0005622,GO:0005623,GO:0005737,GO:0005829,GO:0005911,GO:0008150,GO:0008152,GO:0009506,GO:0016874,GO:0016875,GO:0016876,GO:0030054,GO:0044424,GO:0044444,GO:0044464,GO:0055044	K04567		virNOG[6]	1BCWQ@strNOG,1DPRW@virNOG,COG0514@NOG,COG1190@NOG,KOG0351@euNOG,KOG1885@euNOG	COG0514	NA|NA|NA	J	lysyl-trna synthetase
521	tr|V4TSH8|V4TSH8_9ROSI	3694.POPTR_0006s28030.1	0	1131.7		GO:0005575,GO:0005618,GO:0005622,GO:0005623,GO:0005737,GO:0005768,GO:0005773,GO:0005774,GO:0005794,GO:0005802,GO:0009505,GO:0016020,GO:0030312,GO:0031090,GO:0043226,GO:0043227,GO:0043229,GO:0043231,GO:0044422,GO:0044424,GO:0044437,GO:0044444,GO:0044446,GO:0044464,GO:0071944	K17086		virNOG[6]	0XPIW@NOG,1BC2Q@strNOG,1DQ18@virNOG,KOG1278@euNOG	ENOG410XPIW	NA|NA|NA	U	transmembrane 9 superfamily member
522	tr|V4TF49|V4TF49_9ROSI	29760.VIT_13s0073g00170.t01	0	1111.3			K07195		virNOG[6]	0YIGI@NOG,1BNGZ@strNOG,1DYPY@virNOG,KOG2344@euNOG	ENOG410YIGI	NA|NA|NA	U	exocyst complex component
523	tr|V4UPR2|V4UPR2_9ROSI	3694.POPTR_0001s44990.1	9.1e-79	298.1	TPX1	GO:0005575,GO:0005622,GO:0005623,GO:0005737,GO:0005829,GO:0005886,GO:0008150,GO:0009507,GO:0009536,GO:0010035,GO:0010038,GO:0016020,GO:0042221,GO:0043226,GO:0043227,GO:0043229,GO:0043231,GO:0044424,GO:0044444,GO:0044464,GO:0046686,GO:0050896,GO:0071944	K03386		virNOG[6]	1BH1N@strNOG,1DQKE@virNOG,COG0678@NOG,KOG0541@euNOG	COG0678	NA|NA|NA	O	Reduces hydrogen peroxide and alkyl hydroperoxides with reducing equivalents provided through the thioredoxin or glutaredoxin system. May be involved in intracellular redox signaling
524	tr|V4SM89|V4SM89_9ROSI	3847.GLYMA07G04890.1	2.7e-127	460.3	RPSA	GO:0000028,GO:0000447,GO:0000460,GO:0000461,GO:0000462,GO:0000466,GO:0000469,GO:0000478,GO:0000479,GO:0003674,GO:0003735,GO:0005198,GO:0005575,GO:0005622,GO:0005623,GO:0005634,GO:0005737,GO:0005829,GO:0005840,GO:0005886,GO:0005911,GO:0006139,GO:0006364,GO:0006396,GO:0006403,GO:0006405,GO:0006407,GO:0006412,GO:0006725,GO:0006807,GO:0006810,GO:0006913,GO:0006950,GO:0006970,GO:0006996,GO:0008150,GO:…	K02998		virNOG[6]	1DQ1S@virNOG,COG0052@NOG,KOG0830@euNOG	COG0052	NA|NA|NA	J	Required for the assembly and or stability of the 40S ribosomal subunit. Required for the processing of the 20S rRNA- precursor to mature 18S rRNA in a late step of the maturation of 40S ribosomal subunits (By similarity)
525	tr|V4V5B0|V4V5B0_9ROSI	4081.Solyc01g081310.2.1	7.1e-82	308.9			K00799		virNOG[6]	0XSIX@NOG,1BNIK@strNOG,1DZZH@virNOG,KOG0406@euNOG	ENOG410XSIX	NA|NA|NA	O	glutathione
526	tr|V4UXJ0|V4UXJ0_9ROSI	3694.POPTR_0004s11780.1	7.8e-74	281.6	RPS19	GO:0005575,GO:0005618,GO:0005622,GO:0005623,GO:0005634,GO:0005730,GO:0005737,GO:0005773,GO:0005829,GO:0005840,GO:0005911,GO:0009506,GO:0015935,GO:0016020,GO:0022626,GO:0022627,GO:0030054,GO:0030312,GO:0030529,GO:0031974,GO:0031981,GO:0032991,GO:0043226,GO:0043227,GO:0043228,GO:0043229,GO:0043231,GO:0043232,GO:0043233,GO:0044391,GO:0044422,GO:0044424,GO:0044428,GO:0044444,GO:0044445,GO:0044446,GO:…	K02966		virNOG[6]	1BQS7@strNOG,1E2KA@virNOG,COG2238@NOG,KOG3411@euNOG	COG2238	NA|NA|NA	J	40S ribosomal protein
527	tr|V4UM97|V4UM97_9ROSI	29760.VIT_09s0002g07060.t01	4.9e-174	615.9		GO:0005575,GO:0005623,GO:0005886,GO:0005911,GO:0009506,GO:0016020,GO:0030054,GO:0044464,GO:0055044,GO:0071944			virNOG[6]	1BEYA@strNOG,1DSW7@virNOG,COG0515@NOG,KOG1187@euNOG	COG0515	NA|NA|NA	T	PTI1-like tyrosine-protein kinase
528	tr|V4TN45|V4TN45_9ROSI	29760.VIT_01s0011g01570.t01	2.9e-244	849.7		GO:0000139,GO:0005575,GO:0005622,GO:0005623,GO:0005737,GO:0005794,GO:0005798,GO:0005829,GO:0005911,GO:0009506,GO:0012505,GO:0012506,GO:0016020,GO:0016023,GO:0030054,GO:0030135,GO:0030137,GO:0030659,GO:0030660,GO:0030662,GO:0030663,GO:0031090,GO:0031410,GO:0031982,GO:0031988,GO:0043226,GO:0043227,GO:0043229,GO:0043231,GO:0044422,GO:0044424,GO:0044431,GO:0044433,GO:0044444,GO:0044446,GO:0044464,GO:…			virNOG[6]	0XRH2@NOG,1BCC3@strNOG,1DQA3@virNOG,KOG2635@euNOG	ENOG410XRH2	NA|NA|NA	U	Coatomer subunit
529	tr|V4TQ35|V4TQ35_9ROSI	3694.POPTR_0003s12350.1	4.8e-163	579.3		GO:0003674,GO:0003824,GO:0004842,GO:0005575,GO:0006464,GO:0008150,GO:0008152,GO:0009987,GO:0016020,GO:0016567,GO:0016874,GO:0016879,GO:0016881,GO:0019538,GO:0019787,GO:0032446,GO:0036211,GO:0043170,GO:0043412,GO:0044237,GO:0044238,GO:0044260,GO:0044267,GO:0070647,GO:0071704			virNOG[6]	121N2@NOG,1BDQ9@strNOG,1DRMD@virNOG,KOG0800@euNOG	ENOG41121N2	NA|NA|NA	O	E3 ubiquitin-protein ligase
530	tr|V4TLH5|V4TLH5_9ROSI	29760.VIT_02s0025g02160.t01	1e-311	1073.9		GO:0003674,GO:0005215,GO:0005575,GO:0005622,GO:0005623,GO:0005737,GO:0005829,GO:0006810,GO:0006950,GO:0006952,GO:0008150,GO:0009607,GO:0009617,GO:0010035,GO:0010038,GO:0042221,GO:0042742,GO:0044424,GO:0044444,GO:0044464,GO:0046686,GO:0050896,GO:0051179,GO:0051234,GO:0051704,GO:0051707	K06158,K06185		virNOG[6]	1BCQ8@strNOG,1DQMZ@virNOG,COG0488@NOG,KOG0062@euNOG	COG0488	NA|NA|NA	E, J	ABC transporter F family member
531	tr|V4SD80|V4SD80_9ROSI	3694.POPTR_0015s14780.1	2.9e-226	789.6		GO:0005575,GO:0005623,GO:0005886,GO:0005911,GO:0009506,GO:0016020,GO:0030054,GO:0031224,GO:0031225,GO:0031226,GO:0044425,GO:0044459,GO:0044464,GO:0046658,GO:0055044,GO:0071944	K19791		virNOG[6]	1BQEP@strNOG,1E28V@virNOG,COG2132@NOG,KOG1263@euNOG	COG2132	NA|NA|NA	Q	monocopper oxidase-like protein
532	tr|V4RZM7|V4RZM7_9ROSI	3847.GLYMA05G35030.1	1.1e-76	291.2		GO:0005575,GO:0005622,GO:0005623,GO:0005634,GO:0005730,GO:0005737,GO:0005773,GO:0005774,GO:0005829,GO:0005840,GO:0005886,GO:0005911,GO:0009506,GO:0015935,GO:0016020,GO:0022626,GO:0022627,GO:0030054,GO:0030529,GO:0031090,GO:0031974,GO:0031981,GO:0032991,GO:0043226,GO:0043227,GO:0043228,GO:0043229,GO:0043231,GO:0043232,GO:0043233,GO:0044391,GO:0044422,GO:0044424,GO:0044428,GO:0044437,GO:0044444,GO:…	K02958		virNOG[6]	1BR04@strNOG,1E2U1@virNOG,COG0185@NOG,KOG0898@euNOG	COG0185	NA|NA|NA	J	40s ribosomal protein
533	tr|V4TWU1|V4TWU1_9ROSI	3847.GLYMA12G35390.1	4.9e-255	885.6		GO:0005575,GO:0005622,GO:0005623,GO:0005737,GO:0005829,GO:0009507,GO:0009532,GO:0009536,GO:0009570,GO:0043226,GO:0043227,GO:0043229,GO:0043231,GO:0044422,GO:0044424,GO:0044434,GO:0044435,GO:0044444,GO:0044446,GO:0044464	K16054		virNOG[6]	1BEVT@strNOG,1DSTD@virNOG,COG0235@NOG,COG4229@NOG,KOG2630@euNOG,KOG2631@euNOG	COG0235	NA|NA|NA	E	bifunctional methylthioribulose-1-phosphate dehydratase enolase-phosphatase
534	tr|V4TTB5|V4TTB5_9ROSI	29760.VIT_00s0225g00220.t01	5.9e-234	815.1		GO:0005575,GO:0005622,GO:0005623,GO:0005737,GO:0005829,GO:0044424,GO:0044444,GO:0044464	K12393		virNOG[6]	0XPFS@NOG,1BKW1@strNOG,1DYRE@virNOG,KOG0937@euNOG	ENOG410XPFS	NA|NA|NA	U	AP-1 complex subunit
535	tr|V4TY40|V4TY40_9ROSI	3694.POPTR_0002s14730.1	0	1306.6		GO:0003674,GO:0003824,GO:0004802,GO:0005575,GO:0005622,GO:0005623,GO:0005737,GO:0006950,GO:0006970,GO:0008150,GO:0008152,GO:0009507,GO:0009526,GO:0009532,GO:0009534,GO:0009535,GO:0009536,GO:0009570,GO:0009579,GO:0009628,GO:0009651,GO:0009941,GO:0010035,GO:0010038,GO:0016020,GO:0016740,GO:0016744,GO:0031967,GO:0031975,GO:0031976,GO:0031984,GO:0034357,GO:0042221,GO:0042651,GO:0043226,GO:0043227,GO:…	K00615		virNOG[6]	1BCDX@strNOG,1DQBZ@virNOG,COG0021@NOG,KOG0523@euNOG	COG0021	NA|NA|NA	G	Transketolase
536	tr|V4VK56|V4VK56_9ROSI	29760.VIT_17s0000g08890.t01	0	1497.3	CDC48		K13525		virNOG[6]	1BG33@strNOG,1DU0N@virNOG,COG0464@NOG,KOG0730@euNOG	COG0464	NA|NA|NA	O	cell division cycle protein 48
537	tr|V4S8K7|V4S8K7_9ROSI	3694.POPTR_0017s02770.1	5.9e-202	708.8	GS	GO:0005575,GO:0005622,GO:0005623,GO:0005737,GO:0044424,GO:0044464	K01915	GLNS	virNOG[6]	1BBW6@strNOG,1DPUW@virNOG,COG0174@NOG,KOG0683@euNOG	COG0174	NA|NA|NA	E	glutamine synthetase
538	tr|V4U8P8|V4U8P8_9ROSI	3847.GLYMA12G13240.1	1.9e-179	634		GO:0003674,GO:0005215,GO:0005471,GO:0005575,GO:0005622,GO:0005623,GO:0005737,GO:0005739,GO:0005740,GO:0005743,GO:0006810,GO:0006862,GO:0008150,GO:0009507,GO:0009526,GO:0009536,GO:0009941,GO:0009987,GO:0015291,GO:0015297,GO:0015748,GO:0015865,GO:0015931,GO:0016020,GO:0019866,GO:0022804,GO:0022857,GO:0031090,GO:0031966,GO:0031967,GO:0031975,GO:0043226,GO:0043227,GO:0043229,GO:0043231,GO:0044422,GO:…	K05863		virNOG[6]	0XNW0@NOG,1BIW3@strNOG,1DWT9@virNOG,KOG0749@euNOG	ENOG410XNW0	NA|NA|NA	C	ADP,ATP carrier protein
539	tr|V4SA43|V4SA43_9ROSI	3711.Bra011599.1-P	7.5e-182	641.7	IDH1	GO:0003674,GO:0005488,GO:0005575,GO:0005622,GO:0005623,GO:0005737,GO:0005739,GO:0006082,GO:0006091,GO:0006099,GO:0006102,GO:0008150,GO:0008152,GO:0008270,GO:0009060,GO:0009987,GO:0015980,GO:0019752,GO:0043167,GO:0043169,GO:0043226,GO:0043227,GO:0043229,GO:0043231,GO:0043436,GO:0044237,GO:0044238,GO:0044281,GO:0044424,GO:0044444,GO:0044464,GO:0044710,GO:0045333,GO:0046872,GO:0046914,GO:0055114,GO:…	K00030		virNOG[6]	0BZ6E@braNOG,1BCAP@strNOG,1DQ8R@virNOG,COG0473@NOG,KOG0784@euNOG	COG0473	NA|NA|NA	C	Isocitrate/isopropylmalate dehydrogenase
540	tr|V4TZ82|V4TZ82_9ROSI	3847.GLYMA04G40470.1	9.2e-94	348.2	RPL9	GO:0003002,GO:0005575,GO:0005622,GO:0005623,GO:0005634,GO:0005730,GO:0005737,GO:0005773,GO:0005774,GO:0005829,GO:0005840,GO:0005886,GO:0005911,GO:0007275,GO:0007389,GO:0008150,GO:0009506,GO:0009507,GO:0009526,GO:0009536,GO:0009941,GO:0009955,GO:0015934,GO:0016020,GO:0022625,GO:0022626,GO:0030054,GO:0030529,GO:0031090,GO:0031967,GO:0031974,GO:0031975,GO:0031981,GO:0032501,GO:0032502,GO:0032991,GO:…	K02940		virNOG[6]	1BCFW@strNOG,1DQDY@virNOG,COG0097@NOG,KOG3255@euNOG	COG0097	NA|NA|NA	J	60S ribosomal protein
541	tr|V4T8C6|V4T8C6_9ROSI	29760.VIT_14s0128g00650.t01	4.8e-86	322.8		GO:0005575,GO:0005576,GO:0031012,GO:0048046			virNOG[6]	0IJA4@euNOG,0YERY@NOG,1BD12@strNOG,1DQYI@virNOG	ENOG410YERY	NA|NA|NA	S	germin-like protein
542	tr|V4SP59|V4SP59_9ROSI	3694.POPTR_0006s09460.1	3.2e-59	233		GO:0003674,GO:0003676,GO:0003723,GO:0003729,GO:0005488,GO:0005515,GO:0005575,GO:0005622,GO:0005623,GO:0005634,GO:0005737,GO:0005739,GO:0005829,GO:0005856,GO:0006403,GO:0006405,GO:0006406,GO:0006457,GO:0006810,GO:0006913,GO:0006950,GO:0006986,GO:0006996,GO:0007010,GO:0007154,GO:0008150,GO:0008152,GO:0009266,GO:0009267,GO:0009408,GO:0009605,GO:0009628,GO:0009987,GO:0009991,GO:0010033,GO:0015931,GO:…	K13993		euNOG[57]	COG0071@NOG,KOG0710@euNOG	COG0071	NA|NA|NA	O	heat shock protein
543	tr|V4U5U4|V4U5U4_9ROSI	3847.GLYMA01G03610.1	6.3e-180	635.2	TRIP-1	GO:0000151,GO:0005575,GO:0005622,GO:0005623,GO:0005737,GO:0005829,GO:0005911,GO:0006950,GO:0006970,GO:0008150,GO:0009506,GO:0009628,GO:0009651,GO:0010035,GO:0010038,GO:0030054,GO:0031461,GO:0032991,GO:0042221,GO:0043234,GO:0044424,GO:0044444,GO:0044464,GO:0046686,GO:0050896,GO:0055044,GO:0080008	K03246		virNOG[6]	0XQ3E@NOG,1BIEC@strNOG,1DT3X@virNOG,KOG0643@euNOG	ENOG410XQ3E	NA|NA|NA	J	Component of the eukaryotic translation initiation factor 3 (eIF-3) complex, which is involved in protein synthesis and, together with other initiation factors, stimulates binding of mRNA and methionyl-tRNAi to the 40S ribosome (By similarity)
544	tr|V4VXA4|V4VXA4_9ROSI	3847.GLYMA06G13840.5	2.3e-48	196.8		GO:0005575,GO:0005622,GO:0005623,GO:0005737,GO:0005773,GO:0005774,GO:0005783,GO:0005789,GO:0005886,GO:0009507,GO:0009534,GO:0009535,GO:0009536,GO:0009579,GO:0012505,GO:0016020,GO:0031090,GO:0031976,GO:0031984,GO:0034357,GO:0042175,GO:0042651,GO:0043226,GO:0043227,GO:0043229,GO:0043231,GO:0044422,GO:0044424,GO:0044425,GO:0044432,GO:0044434,GO:0044435,GO:0044436,GO:0044437,GO:0044444,GO:0044446,GO:…			virNOG[6]	1BR9I@strNOG,1E33R@virNOG,COG5274@NOG,KOG0537@euNOG	COG5274	NA|NA|NA	C	Cytochrome b5
545	tr|V4VHI6|V4VHI6_9ROSI	3694.POPTR_0003s16480.1	4e-187	659.4		GO:0005575,GO:0005576,GO:0005622,GO:0005623,GO:0005634,GO:0005730,GO:0005737,GO:0005739,GO:0005759,GO:0005773,GO:0005774,GO:0006950,GO:0006952,GO:0008150,GO:0009607,GO:0009617,GO:0016020,GO:0031090,GO:0031974,GO:0031981,GO:0042742,GO:0043226,GO:0043227,GO:0043228,GO:0043229,GO:0043231,GO:0043232,GO:0043233,GO:0044422,GO:0044424,GO:0044428,GO:0044429,GO:0044437,GO:0044444,GO:0044446,GO:0044464,GO:…	K00162		virNOG[6]	1BD9Y@strNOG,1DR7C@virNOG,COG0022@NOG,KOG0524@euNOG	COG0022	NA|NA|NA	C	pyruvate dehydrogenase E1 component subunit beta
546	tr|V4SAR4|V4SAR4_9ROSI	3847.GLYMA08G07330.1	1.7e-61	240.7	SL20.1SHSP	GO:0000302,GO:0005575,GO:0005622,GO:0005623,GO:0005737,GO:0006457,GO:0006461,GO:0006950,GO:0006970,GO:0006979,GO:0008150,GO:0008152,GO:0009266,GO:0009314,GO:0009408,GO:0009416,GO:0009628,GO:0009642,GO:0009644,GO:0009651,GO:0009987,GO:0010035,GO:0016043,GO:0019538,GO:0022607,GO:0042221,GO:0042542,GO:0043170,GO:0043933,GO:0044085,GO:0044237,GO:0044238,GO:0044260,GO:0044267,GO:0044424,GO:0044464,GO:…	K13993		virNOG[6]	1BSI6@strNOG,1E4D2@virNOG,COG0071@NOG,KOG0710@euNOG	COG0071	NA|NA|NA	O	heat shock protein
547	tr|V4SR15|V4SR15_9ROSI	4555.Si009794m	1.1e-240	837.8	CNX	GO:0005575,GO:0005618,GO:0005622,GO:0005623,GO:0005737,GO:0005739,GO:0005773,GO:0005774,GO:0005783,GO:0005789,GO:0005886,GO:0005911,GO:0009505,GO:0009506,GO:0009507,GO:0009536,GO:0012505,GO:0016020,GO:0030054,GO:0030312,GO:0031090,GO:0042175,GO:0043226,GO:0043227,GO:0043229,GO:0043231,GO:0044422,GO:0044424,GO:0044425,GO:0044432,GO:0044437,GO:0044444,GO:0044446,GO:0044464,GO:0055044,GO:0071944	K08054		virNOG[6]	0TMP0@lilNOG,0XP7T@NOG,15Q5D@poaNOG,1BMR6@strNOG,1E08J@virNOG,KOG0675@euNOG	ENOG410XP7T	NA|NA|NA	O	Calnexin
548	tr|V4T3Y6|V4T3Y6_9ROSI	3694.POPTR_0017s14530.1	4e-204	716.1		GO:0005575,GO:0005622,GO:0005623,GO:0005737,GO:0005773,GO:0005774,GO:0016020,GO:0031090,GO:0043226,GO:0043227,GO:0043229,GO:0043231,GO:0044422,GO:0044424,GO:0044437,GO:0044444,GO:0044446,GO:0044464	K14207		virNOG[6]	1BDC3@strNOG,1DR9H@virNOG,COG0814@NOG,KOG1305@euNOG	COG0814	NA|NA|NA	E	amino acid transporter
549	tr|V4S535|V4S535_9ROSI	3694.POPTR_0012s14980.1	3.4e-119	433		GO:0000502,GO:0005575,GO:0005622,GO:0005623,GO:0005634,GO:0005737,GO:0005829,GO:0005840,GO:0006950,GO:0006952,GO:0008150,GO:0009607,GO:0009617,GO:0010035,GO:0010038,GO:0010043,GO:0022626,GO:0030529,GO:0032991,GO:0042221,GO:0042742,GO:0043226,GO:0043227,GO:0043228,GO:0043229,GO:0043231,GO:0043232,GO:0043234,GO:0044424,GO:0044444,GO:0044445,GO:0044464,GO:0050896,GO:0051704,GO:0051707	K02726		virNOG[6]	0XPQ8@NOG,1BDN4@strNOG,1DTN4@virNOG,KOG0181@euNOG	ENOG410XPQ8	NA|NA|NA	O	The proteasome is a multicatalytic proteinase complex which is characterized by its ability to cleave peptides with Arg, Phe, Tyr, Leu, and Glu adjacent to the leaving group at neutral or slightly basic pH. The proteasome has an ATP-dependent proteolytic activity
550	tr|V4SF00|V4SF00_9ROSI	3847.GLYMA03G40680.1	6.8e-148	528.9					virNOG[6]	1BDRE@strNOG,1DRNE@virNOG,COG0667@NOG,KOG1575@euNOG	COG0667	NA|NA|NA	C	Auxin-induced protein
551	tr|V4TVP7|V4TVP7_9ROSI	3694.POPTR_0011s11320.1	4.1e-182	642.9		GO:0005575,GO:0005622,GO:0005623,GO:0005737,GO:0009507,GO:0009532,GO:0009536,GO:0009570,GO:0043226,GO:0043227,GO:0043229,GO:0043231,GO:0044422,GO:0044424,GO:0044434,GO:0044435,GO:0044444,GO:0044446,GO:0044464	K03152		virNOG[6]	1BFVE@strNOG,1DTT4@virNOG,COG0693@NOG,KOG2764@euNOG	COG0693	NA|NA|NA	V	monophosphate biosynthesis
552	tr|V4SKF2|V4SKF2_9ROSI	3847.GLYMA06G03620.1	0	1140.9					virNOG[6]	0IIMZ@euNOG,0YRY7@NOG,1BGTJ@strNOG,1DV6R@virNOG	ENOG410YRY7	NA|NA|NA
553	tr|V4SK25|V4SK25_9ROSI	3694.POPTR_0008s00670.1	5.8e-246	855.1		GO:0005575,GO:0005623,GO:0005886,GO:0016020,GO:0044464,GO:0071944			virNOG[6]	0IGUX@euNOG,0ZNXM@NOG,1BFCZ@strNOG,1DTB5@virNOG	ENOG410ZNXM	NA|NA|NA
554	tr|V4TPB1|V4TPB1_9ROSI	3694.POPTR_0007s00300.1	1.2e-155	554.7		GO:0005575,GO:0005622,GO:0005623,GO:0005737,GO:0005794,GO:0005829,GO:0005886,GO:0005911,GO:0008150,GO:0009506,GO:0010035,GO:0010038,GO:0016020,GO:0030054,GO:0042221,GO:0043226,GO:0043227,GO:0043229,GO:0043231,GO:0044424,GO:0044444,GO:0044464,GO:0046686,GO:0050896,GO:0055044,GO:0071944			virNOG[6]	0IVJG@euNOG,0ZM32@NOG,1BDNE@strNOG,1DRJN@virNOG	ENOG410ZM32	NA|NA|NA	J	abundant protein
555	tr|V4U5B8|V4U5B8_9ROSI	3694.POPTR_0014s13490.1	6.4e-75	285.4		GO:0005575,GO:0005622,GO:0005623,GO:0005737,GO:0005829,GO:0044424,GO:0044444,GO:0044464	K00432		virNOG[6]	1BP2Y@strNOG,1E0XI@virNOG,COG0386@NOG,KOG1651@euNOG	COG0386	NA|NA|NA	O	Glutathione peroxidase
556	tr|V4UQY9|V4UQY9_9ROSI	3694.POPTR_0010s18800.1	6.2e-142	508.8		GO:0003674,GO:0003824,GO:0004842,GO:0006464,GO:0008150,GO:0008152,GO:0009987,GO:0016567,GO:0016874,GO:0016879,GO:0016881,GO:0019538,GO:0019787,GO:0032446,GO:0036211,GO:0043170,GO:0043412,GO:0044237,GO:0044238,GO:0044260,GO:0044267,GO:0070647,GO:0071704	K11968		euNOG[57]	0XP9Y@NOG,KOG1815@euNOG	ENOG410XP9Y	NA|NA|NA	O	RING finger) protein
557	tr|V4T5E8|V4T5E8_9ROSI	29760.VIT_18s0001g14360.t01	1.9e-259	899.8	TUB1	GO:0000902,GO:0005575,GO:0005622,GO:0005623,GO:0005737,GO:0005773,GO:0005856,GO:0008150,GO:0009314,GO:0009416,GO:0009628,GO:0009653,GO:0009826,GO:0009987,GO:0016043,GO:0016049,GO:0032502,GO:0032989,GO:0040007,GO:0043226,GO:0043227,GO:0043228,GO:0043229,GO:0043231,GO:0043232,GO:0044424,GO:0044444,GO:0044464,GO:0044699,GO:0044763,GO:0044767,GO:0048589,GO:0048856,GO:0048869,GO:0050896,GO:0060560,GO:…	K07375		virNOG[6]	1BP6M@strNOG,1E10S@virNOG,COG5023@NOG,KOG1375@euNOG	COG5023	NA|NA|NA	Z	Tubulin is the major constituent of microtubules. It binds two moles of GTP, one at an exchangeable site on the beta chain and one at a non-exchangeable site on the alpha chain
558	tr|V4SSX5|V4SSX5_9ROSI	3694.POPTR_0010s13760.1	0	1099.7		GO:0000159,GO:0003674,GO:0005575,GO:0005618,GO:0005622,GO:0005623,GO:0005634,GO:0005737,GO:0005829,GO:0005886,GO:0006810,GO:0007154,GO:0007165,GO:0008150,GO:0008287,GO:0008601,GO:0009719,GO:0009723,GO:0009725,GO:0009737,GO:0009738,GO:0009755,GO:0009787,GO:0009789,GO:0009914,GO:0009926,GO:0009966,GO:0009967,GO:0009987,GO:0010033,GO:0010035,GO:0010038,GO:0010119,GO:0010646,GO:0010647,GO:0010817,GO:…	K03456		virNOG[6]	0XQVI@NOG,1BFI5@strNOG,1DTG7@virNOG,KOG0211@euNOG	ENOG410XQVI	NA|NA|NA	T	serine threonine-protein phosphatase 2A 65 kDa regulatory subunit A
559	tr|V4U6U1|V4U6U1_9ROSI	29760.VIT_16s0022g01500.t01	1.1e-186	658.3			K00512		euNOG[57]	COG2124@NOG,KOG0156@euNOG	COG2124	NA|NA|NA	Q	Cytochrome p450
560	tr|V4T7R2|V4T7R2_9ROSI	29760.VIT_05s0102g00230.t01	3.8e-143	513.1	FTA	GO:0003674,GO:0003824,GO:0004311,GO:0004659,GO:0005575,GO:0005622,GO:0005623,GO:0005737,GO:0005953,GO:0005965,GO:0006464,GO:0006950,GO:0008150,GO:0008152,GO:0008318,GO:0008360,GO:0009414,GO:0009415,GO:0009628,GO:0009787,GO:0009788,GO:0009966,GO:0009968,GO:0009987,GO:0010035,GO:0010646,GO:0010648,GO:0016740,GO:0016765,GO:0018342,GO:0018343,GO:0018344,GO:0019538,GO:0022603,GO:0022604,GO:0023051,GO:…	K05955		virNOG[6]	1BGXI@strNOG,1DUU6@virNOG,COG5536@NOG,KOG0530@euNOG	COG5536	NA|NA|NA	O	Protein farnesyltransferase geranylgeranyltransferase type-1 subunit
561	tr|V4TN38|V4TN38_9ROSI	29760.VIT_18s0041g01900.t01	4.3e-213	745.7		GO:0003674,GO:0005488,GO:0005507,GO:0005575,GO:0005618,GO:0005622,GO:0005623,GO:0005737,GO:0005773,GO:0005829,GO:0005886,GO:0005911,GO:0008150,GO:0009506,GO:0010035,GO:0010038,GO:0010043,GO:0016020,GO:0030054,GO:0030312,GO:0042221,GO:0043167,GO:0043169,GO:0043226,GO:0043227,GO:0043229,GO:0043231,GO:0044424,GO:0044444,GO:0044464,GO:0046686,GO:0046872,GO:0046914,GO:0050896,GO:0055044,GO:0071944	K03233		virNOG[6]	1BG1X@strNOG,1DVK3@virNOG,COG0625@NOG,KOG0867@euNOG,KOG1627@euNOG	COG0625	NA|NA|NA	J	Elongation factor
562	tr|V4UGC1|V4UGC1_9ROSI	4113.PGSC0003DMT400066706	0	1282.7					virNOG[6]	0IIW7@euNOG,102Z7@NOG,1BCQZ@strNOG,1DQNU@virNOG	ENOG41102Z7	NA|NA|NA	T	receptor protein kinase
563	tr|V4T4L2|V4T4L2_9ROSI	29760.VIT_18s0001g09420.t01	2.1e-177	627.1		GO:0003002,GO:0003674,GO:0003824,GO:0005575,GO:0005622,GO:0005623,GO:0005737,GO:0005829,GO:0006629,GO:0006950,GO:0007275,GO:0007389,GO:0008150,GO:0008152,GO:0008202,GO:0009611,GO:0010051,GO:0016491,GO:0016627,GO:0016628,GO:0032501,GO:0032502,GO:0035671,GO:0044238,GO:0044424,GO:0044444,GO:0044464,GO:0044699,GO:0044707,GO:0044710,GO:0050896,GO:0055114,GO:0071704,GO:1901360			virNOG[6]	0IH3A@euNOG,0XPIJ@NOG,1BN3T@strNOG,1DVAI@virNOG	ENOG410XPIJ	NA|NA|NA	S	Inherit from euNOG: NAD dependent epimerase dehydratase family protein
564	tr|V4W4S7|V4W4S7_9ROSI	29760.VIT_12s0057g01200.t01	6.9e-200	701.8	ACAT2	GO:0000003,GO:0000902,GO:0000904,GO:0003006,GO:0003674,GO:0003824,GO:0003985,GO:0003988,GO:0005575,GO:0005622,GO:0005623,GO:0005737,GO:0005777,GO:0005829,GO:0005886,GO:0006066,GO:0006629,GO:0008150,GO:0008152,GO:0008202,GO:0009653,GO:0009826,GO:0009846,GO:0009856,GO:0009860,GO:0009932,GO:0009987,GO:0016020,GO:0016043,GO:0016049,GO:0016125,GO:0016407,GO:0016408,GO:0016453,GO:0016740,GO:0016746,GO:…	K00626	ACACT1r	virNOG[6]	1BE1H@strNOG,1DRZ8@virNOG,COG0183@NOG,KOG1390@euNOG	COG0183	NA|NA|NA	I	acetyl-CoA acetyltransferase, cytosolic
565	tr|V4S4P5|V4S4P5_9ROSI	3694.POPTR_0006s08830.1	2.8e-174	616.7		GO:0003674,GO:0005488,GO:0005515,GO:0005575,GO:0005622,GO:0005623,GO:0005634,GO:0005737,GO:0006950,GO:0006970,GO:0008150,GO:0009266,GO:0009408,GO:0009628,GO:0009651,GO:0030544,GO:0031072,GO:0043226,GO:0043227,GO:0043229,GO:0043231,GO:0044424,GO:0044464,GO:0050896	K09562		virNOG[6]	0Y90B@NOG,1BJ6G@strNOG,1DX3S@virNOG,KOG2160@euNOG	ENOG410Y90B	NA|NA|NA	O	hsp70-binding protein
566	tr|V4TQZ7|V4TQZ7_9ROSI	29760.VIT_10s0116g01800.t01	3.5e-239	832.8	CPK21	GO:0003674,GO:0003824,GO:0004672,GO:0005575,GO:0005623,GO:0005886,GO:0005911,GO:0006464,GO:0006468,GO:0006793,GO:0006796,GO:0008150,GO:0008152,GO:0009506,GO:0009987,GO:0016020,GO:0016301,GO:0016310,GO:0016740,GO:0016772,GO:0016773,GO:0019538,GO:0030054,GO:0036211,GO:0043170,GO:0043412,GO:0044237,GO:0044238,GO:0044260,GO:0044267,GO:0044464,GO:0055044,GO:0071704,GO:0071944	K13412		virNOG[6]	0XRMJ@NOG,1BBQN@strNOG,1DPPD@virNOG,KOG0032@euNOG	ENOG410XRMJ	NA|NA|NA	T	Calcium-dependent protein kinase
567	tr|V4TVB1|V4TVB1_9ROSI	3847.GLYMA05G35800.1	3.7e-311	1072		GO:0003674,GO:0003824,GO:0004470,GO:0004473,GO:0005575,GO:0005622,GO:0005623,GO:0005737,GO:0005829,GO:0006082,GO:0006108,GO:0006461,GO:0008150,GO:0008152,GO:0009507,GO:0009536,GO:0009987,GO:0016043,GO:0016491,GO:0016614,GO:0016615,GO:0016616,GO:0019752,GO:0022607,GO:0043226,GO:0043227,GO:0043229,GO:0043231,GO:0043436,GO:0043648,GO:0043933,GO:0044085,GO:0044237,GO:0044281,GO:0044424,GO:0044444,GO:…	K00029		virNOG[6]	1BBPG@strNOG,1DPN6@virNOG,COG0281@NOG,KOG1257@euNOG	COG0281	NA|NA|NA	C	malic enzyme
568	tr|D3GQL0|D3GQL0_9ROSI	3694.POPTR_0007s09260.1	0	1700.3		GO:0003674,GO:0003676,GO:0003723,GO:0003729,GO:0003824,GO:0003994,GO:0005488,GO:0005507,GO:0005575,GO:0005576,GO:0005622,GO:0005623,GO:0005737,GO:0005739,GO:0005773,GO:0005829,GO:0005886,GO:0005911,GO:0006082,GO:0006101,GO:0006102,GO:0006950,GO:0006970,GO:0008150,GO:0008152,GO:0009506,GO:0009628,GO:0009651,GO:0009987,GO:0016020,GO:0016829,GO:0016835,GO:0016836,GO:0019752,GO:0030054,GO:0043167,GO:…	K01681		virNOG[6]	1BJMF@strNOG,1DXJ5@virNOG,COG1048@NOG,KOG0452@euNOG	COG1048	NA|NA|NA	C	Aconitate hydratase
569	tr|V4SJK9|V4SJK9_9ROSI	3694.POPTR_0013s11120.1	1.4e-246	857.4		GO:0005575,GO:0016020	K14638		virNOG[6]	1BGGU@strNOG,1DUEA@virNOG,COG3104@NOG,KOG1237@euNOG	COG3104	NA|NA|NA	E	peptide nitrate transporter At1g22540-like
570	tr|V4U796|V4U796_9ROSI	29760.VIT_10s0003g00550.t01	2.2e-71	273.5		GO:0005575,GO:0005622,GO:0005623,GO:0005737,GO:0005829,GO:0005886,GO:0008150,GO:0010035,GO:0010038,GO:0016020,GO:0042221,GO:0044424,GO:0044444,GO:0044464,GO:0046686,GO:0050896,GO:0071944	K07904,K07976		virNOG[6]	1BBZX@strNOG,1DPYH@virNOG,COG1100@NOG,KOG0087@euNOG	COG1100	NA|NA|NA	U	ras-related protein
571	tr|V4RWG8|V4RWG8_9ROSI	29760.VIT_07s0031g00490.t01	1.4e-166	591.3		GO:0005575,GO:0005623,GO:0005886,GO:0016020,GO:0044464,GO:0071944			virNOG[6]	0IIFR@euNOG,0ZQG3@NOG,1C6CU@strNOG,1EKBE@virNOG	ENOG410ZQG3	NA|NA|NA	S	PI-PLC X domain-containing protein
572	tr|V4S866|V4S866_9ROSI	3694.POPTR_0012s14010.1	2.4e-153	547		GO:0005575,GO:0005622,GO:0005623,GO:0005737,GO:0005829,GO:0008150,GO:0010035,GO:0010038,GO:0042221,GO:0044424,GO:0044444,GO:0044464,GO:0046686,GO:0050896	K00847		virNOG[6]	1BPEH@strNOG,1E198@virNOG,COG0524@NOG,KOG2855@euNOG	COG0524	NA|NA|NA	G	fructokinase EC 2.7.1.4
573	tr|V4TDC2|V4TDC2_9ROSI	3694.POPTR_0002s15950.1	0	1695.6					virNOG[6]	0IJC0@euNOG,0XRQN@NOG,1BDMR@strNOG,1E12D@virNOG	ENOG410XRQN	NA|NA|NA	S	Multiple C2 and transmembrane domain-containing protein
574	tr|V4SGY6|V4SGY6_9ROSI	3694.POPTR_0004s14850.1	3.6e-280	969.1					virNOG[6]	1BCIF@strNOG,1DQGB@virNOG,COG5167@NOG,KOG2395@euNOG	COG5167	NA|NA|NA	U	VID27 cytoplasmic protein
575	tr|V4V738|V4V738_9ROSI	29760.VIT_03s0097g00670.t01	0	1156.4	SEC6		K06110		virNOG[6]	1BFQG@strNOG,1DTNI@virNOG,COG5173@NOG,KOG2286@euNOG	COG5173	NA|NA|NA	U	exocyst complex component 3-like
576	tr|V4W0Y3|V4W0Y3_9ROSI	29760.VIT_06s0009g03520.t01	3.4e-176	622.9		GO:0000003,GO:0005575,GO:0005622,GO:0005623,GO:0005737,GO:0005783,GO:0005789,GO:0007275,GO:0008150,GO:0009555,GO:0009846,GO:0009856,GO:0012505,GO:0016020,GO:0022414,GO:0031090,GO:0032501,GO:0032502,GO:0042175,GO:0043226,GO:0043227,GO:0043229,GO:0043231,GO:0044422,GO:0044424,GO:0044425,GO:0044432,GO:0044444,GO:0044446,GO:0044464,GO:0044699,GO:0044703,GO:0044706,GO:0044707,GO:0048229,GO:0048856,GO:…	K09595		virNOG[6]	0XTES@NOG,1BFYD@strNOG,1DTVY@virNOG,KOG2443@euNOG	ENOG410XTES	NA|NA|NA	U	Minor histocompatibility antigen
577	tr|V4TQP3|V4TQP3_9ROSI	3694.POPTR_0009s06150.1	6.9e-95	352.1			K00670		virNOG[6]	1BI93@strNOG,1DW60@virNOG,COG0456@NOG,KOG3235@euNOG	COG0456	NA|NA|NA	S	FR47-like protein
578	tr|V4UKA2|V4UKA2_9ROSI	29760.VIT_11s0016g02540.t01	2.3e-244	850.1			K14213		virNOG[6]	1BFEY@strNOG,1DTD7@virNOG,COG0006@NOG,KOG2737@euNOG	COG0006	NA|NA|NA	E	AMP_N
579	tr|V4U9E8|V4U9E8_9ROSI	29760.VIT_06s0004g00500.t01	0	1973.4		GO:0005575,GO:0005618,GO:0005622,GO:0005623,GO:0005737,GO:0005829,GO:0030312,GO:0044424,GO:0044444,GO:0044464,GO:0071944			virNOG[6]	0XQAJ@NOG,1BKMD@strNOG,1DRV7@virNOG,KOG2171@euNOG	ENOG410XQAJ	NA|NA|NA	U, Y	HEAT repeat
580	tr|V4U4B9|V4U4B9_9ROSI	29760.VIT_13s0047g01210.t01	0	1818.1		GO:0005575,GO:0005623,GO:0005886,GO:0016020,GO:0044464,GO:0071944	K14802		virNOG[6]	0ITKD@euNOG,0XPYK@NOG,1C7J0@strNOG,1EMGT@virNOG	ENOG410XPYK	NA|NA|NA	P	phospholipid-transporting ATPase
581	tr|V4TWG9|V4TWG9_9ROSI	29760.VIT_17s0000g03040.t01	3.5e-268	929.1		GO:0005575,GO:0005622,GO:0005623,GO:0005737,GO:0005829,GO:0008150,GO:0010035,GO:0010038,GO:0042221,GO:0044424,GO:0044444,GO:0044464,GO:0046686,GO:0050896	K09496		virNOG[6]	1BEM0@strNOG,1DSIW@virNOG,COG0459@NOG,KOG0358@euNOG	COG0459	NA|NA|NA	O	T-complex protein 1 subunit delta
582	tr|V4S5E9|V4S5E9_9ROSI	29760.VIT_16s0050g00660.t01	1.8e-82	310.5		GO:0005575,GO:0005622,GO:0005623,GO:0005737,GO:0005802,GO:0012506,GO:0016020,GO:0016023,GO:0030135,GO:0030136,GO:0030659,GO:0030662,GO:0030665,GO:0031090,GO:0031410,GO:0031982,GO:0031988,GO:0043226,GO:0043227,GO:0043229,GO:0043231,GO:0044422,GO:0044424,GO:0044433,GO:0044444,GO:0044446,GO:0044464	K12394		virNOG[6]	1BJ1A@strNOG,1DSEE@virNOG,COG5030@NOG,KOG0934@euNOG	COG5030	NA|NA|NA	U	AP-1 complex subunit
583	tr|V4SS21|V4SS21_9ROSI	3847.GLYMA12G22340.1	9.7e-40	167.5		GO:0000502,GO:0005575,GO:0005622,GO:0005623,GO:0005634,GO:0005737,GO:0005773,GO:0005774,GO:0005829,GO:0005840,GO:0008150,GO:0010035,GO:0010038,GO:0010043,GO:0016020,GO:0022626,GO:0030529,GO:0031090,GO:0032991,GO:0042221,GO:0043226,GO:0043227,GO:0043228,GO:0043229,GO:0043231,GO:0043232,GO:0043234,GO:0044422,GO:0044424,GO:0044437,GO:0044444,GO:0044445,GO:0044446,GO:0044464,GO:0050896	K02730		virNOG[6]	0XR7X@NOG,1BIS6@strNOG,1DSW1@virNOG,KOG0182@euNOG	ENOG410XR7X	NA|NA|NA	O	The proteasome is a multicatalytic proteinase complex which is characterized by its ability to cleave peptides with Arg, Phe, Tyr, Leu, and Glu adjacent to the leaving group at neutral or slightly basic pH. The proteasome has an ATP-dependent proteolytic activity
584	tr|V4TH28|V4TH28_9ROSI	29760.VIT_14s0066g02380.t01	3e-160	569.7	SEC13	GO:0005575,GO:0005622,GO:0005623,GO:0005634,GO:0005635,GO:0005643,GO:0005730,GO:0005737,GO:0005829,GO:0012505,GO:0016020,GO:0016021,GO:0031224,GO:0031967,GO:0031974,GO:0031975,GO:0031981,GO:0032991,GO:0043226,GO:0043227,GO:0043228,GO:0043229,GO:0043231,GO:0043232,GO:0043233,GO:0043234,GO:0044422,GO:0044424,GO:0044425,GO:0044428,GO:0044444,GO:0044446,GO:0044464,GO:0046930,GO:0070013	K14004		virNOG[6]	0XPFM@NOG,1BF68@strNOG,1DSE5@virNOG,KOG1332@euNOG	ENOG410XPFM	NA|NA|NA	U	protein SEC13 homolog
585	tr|V4UKY3|V4UKY3_9ROSI	4081.Solyc02g080880.2.1	7e-250	868.2		GO:0003674,GO:0003824,GO:0004175,GO:0005575,GO:0005622,GO:0005623,GO:0005737,GO:0005773,GO:0005829,GO:0005911,GO:0006508,GO:0006950,GO:0006970,GO:0008150,GO:0008152,GO:0008233,GO:0009506,GO:0009628,GO:0009651,GO:0016787,GO:0019538,GO:0030054,GO:0043170,GO:0043226,GO:0043227,GO:0043229,GO:0043231,GO:0044238,GO:0044424,GO:0044444,GO:0044464,GO:0050896,GO:0055044,GO:0070011,GO:0071704	K08245		virNOG[6]	0XNV7@NOG,1BJFM@strNOG,1DQEY@virNOG,KOG1339@euNOG	ENOG410XNV7	NA|NA|NA	O	aspartic proteinase
586	tr|V4T1E6|V4T1E6_9ROSI	3847.GLYMA03G35920.1	1e-67	261.9	YLS9	GO:0002252,GO:0002376,GO:0005575,GO:0005622,GO:0005623,GO:0005737,GO:0006950,GO:0006952,GO:0007275,GO:0007568,GO:0008150,GO:0009507,GO:0009536,GO:0009607,GO:0009615,GO:0010150,GO:0010260,GO:0032501,GO:0032502,GO:0043226,GO:0043227,GO:0043229,GO:0043231,GO:0044424,GO:0044444,GO:0044464,GO:0044699,GO:0044707,GO:0044767,GO:0048366,GO:0048367,GO:0048513,GO:0048731,GO:0048827,GO:0048856,GO:0050896,GO:…			virNOG[6]	0IXCV@euNOG,0YGQV@NOG,1BS0A@strNOG,1E3S5@virNOG	ENOG410YGQV	NA|NA|NA	S	Late embryogenesis abundant protein
587	tr|V4VE38|V4VE38_9ROSI	3702.AT1G64980.1	2.4e-126	456.8		GO:0000003,GO:0000902,GO:0000904,GO:0003006,GO:0005575,GO:0005622,GO:0005623,GO:0005737,GO:0005829,GO:0008150,GO:0009653,GO:0009826,GO:0009846,GO:0009856,GO:0009860,GO:0009932,GO:0009987,GO:0016043,GO:0016049,GO:0022414,GO:0030154,GO:0032501,GO:0032502,GO:0032989,GO:0040007,GO:0044424,GO:0044444,GO:0044464,GO:0044699,GO:0044703,GO:0044706,GO:0044707,GO:0044763,GO:0044767,GO:0048468,GO:0048588,GO:…			virNOG[6]	0BX40@braNOG,0IIAI@euNOG,0ZX6Q@NOG,1BKC6@strNOG,1DT0X@virNOG	ENOG410ZX6Q	NA|NA|NA
588	tr|V4T9B8|V4T9B8_9ROSI	29760.VIT_07s0005g05600.t01	1.7e-244	850.1			K05841		virNOG[6]	1BJ88@strNOG,1DRW6@virNOG,COG1819@NOG,KOG1192@euNOG	COG1819	NA|NA|NA	C, G	sterol 3-beta-glucosyltransferase-like
589	tr|V4SJQ8|V4SJQ8_9ROSI	3847.GLYMA02G43930.1	0	2095.1			K11838		virNOG[6]	1BE58@strNOG,1DRQE@virNOG,COG5077@NOG,KOG1863@euNOG	COG5077	NA|NA|NA	O	ubiquitin carboxyl-terminal hydrolase
590	tr|V4T8W4|V4T8W4_9ROSI	29760.VIT_18s0001g09990.t01	3.8e-158	562.8		GO:0003674,GO:0003824,GO:0005575,GO:0005576,GO:0005622,GO:0005623,GO:0005737,GO:0005773,GO:0005783,GO:0005829,GO:0005911,GO:0006508,GO:0006950,GO:0006952,GO:0006970,GO:0008150,GO:0008152,GO:0008233,GO:0008234,GO:0009506,GO:0009507,GO:0009536,GO:0009607,GO:0009620,GO:0009628,GO:0009651,GO:0016787,GO:0019538,GO:0030054,GO:0043170,GO:0043226,GO:0043227,GO:0043229,GO:0043231,GO:0044238,GO:0044424,GO:…	K01365,K16292		virNOG[6]	1BKD9@strNOG,1DWX4@virNOG,COG4870@NOG,KOG1543@euNOG,KOG4296@euNOG	COG4870	NA|NA|NA	O	cysteine proteinase
591	tr|V4VL35|V4VL35_9ROSI	3847.GLYMA05G05190.1	3.2e-101	373.2		GO:0005575,GO:0005622,GO:0005623,GO:0005737,GO:0005829,GO:0044424,GO:0044444,GO:0044464	K05609		virNOG[6]	11HNA@NOG,1BKMJ@strNOG,1DZUJ@virNOG,KOG1415@euNOG	ENOG4111HNA	NA|NA|NA	O	ubiquitin carboxyl-terminal hydrolase isozyme
592	tr|V4UGS8|V4UGS8_9ROSI	3694.POPTR_0011s12830.1	2.7e-176	624					virNOG[6]	0JWJW@euNOG,1BWUX@strNOG,1E95P@virNOG,COG0515@NOG	COG0515	NA|NA|NA	T	Domain of unknown function (DUF3403)
593	tr|V4RJI6|V4RJI6_9ROSI	3694.POPTR_0017s08380.1	1.2e-186	657.9					virNOG[6]	0IP10@euNOG,0ZKH8@NOG,1C6T2@strNOG,1EKPZ@virNOG	ENOG410ZKH8	NA|NA|NA	O	PUB domain
594	tr|V4UC03|V4UC03_9ROSI	29760.VIT_04s0008g06080.t01	0	1929.8		GO:0000910,GO:0000911,GO:0000919,GO:0007049,GO:0008150,GO:0009987,GO:0016043,GO:0022402,GO:0022607,GO:0032506,GO:0044085,GO:0044699,GO:0044763,GO:0051301,GO:0071840			virNOG[6]	0YEPC@NOG,1BCG4@strNOG,1DQE6@virNOG,KOG1953@euNOG	ENOG410YEPC	NA|NA|NA	U	Pfam:Trs120
595	tr|V4VAF3|V4VAF3_9ROSI	3847.GLYMA02G38450.1	1.7e-123	447.2	RPL10		K02866		virNOG[6]	1BH58@strNOG,1DV1C@virNOG,COG0197@NOG,KOG0857@euNOG	COG0197	NA|NA|NA	J	60S ribosomal protein
596	tr|Q6VTH3|Q6VTH3_9ROSI	3847.GLYMA16G04190.4	7.2e-16	89					virNOG[6]	0JUM1@euNOG,106RW@NOG,1C4PU@strNOG,1EI97@virNOG	ENOG41106RW	NA|NA|NA
597	tr|V4U5Y8|V4U5Y8_9ROSI	3847.GLYMA19G42090.2	9e-58	228			K02891		virNOG[6]	11UVJ@NOG,1BSZD@strNOG,1E4V5@virNOG,KOG3434@euNOG	ENOG4111UVJ	NA|NA|NA	J	60S ribosomal protein
598	tr|V4V3G4|V4V3G4_9ROSI	3702.AT5G27410.2	0	1259.6			K00826		virNOG[6]	0BU7Y@braNOG,1BD51@strNOG,1DR2I@virNOG,COG0115@NOG,KOG0975@euNOG,KOG2497@euNOG	COG0115	NA|NA|NA	E	Aminotransferase class IV family protein
599	tr|V4TQH9|V4TQH9_9ROSI	3847.GLYMA04G12320.1	6.4e-97	358.6	RPL11	GO:0005575,GO:0005622,GO:0005623,GO:0005634,GO:0005730,GO:0005737,GO:0005773,GO:0005829,GO:0005840,GO:0005911,GO:0006412,GO:0008150,GO:0008152,GO:0009058,GO:0009059,GO:0009506,GO:0009507,GO:0009536,GO:0009987,GO:0010467,GO:0015934,GO:0016020,GO:0019538,GO:0022625,GO:0022626,GO:0030054,GO:0030529,GO:0031974,GO:0031981,GO:0032991,GO:0034645,GO:0043170,GO:0043226,GO:0043227,GO:0043228,GO:0043229,GO:…	K02868		virNOG[6]	1BIFF@strNOG,1DVJX@virNOG,COG0094@NOG,KOG0397@euNOG	COG0094	NA|NA|NA	J	ribosomal protein
600	tr|V4WHD4|V4WHD4_9ROSI	29760.VIT_08s0007g04470.t01	2e-90	337.4		GO:0000813,GO:0005575,GO:0005622,GO:0005623,GO:0005737,GO:0005768,GO:0010008,GO:0016020,GO:0031090,GO:0032991,GO:0043226,GO:0043227,GO:0043229,GO:0043231,GO:0043234,GO:0044422,GO:0044424,GO:0044425,GO:0044440,GO:0044444,GO:0044446,GO:0044464	K12185		virNOG[6]	11UJN@NOG,1BKFH@strNOG,1E24B@virNOG,KOG3270@euNOG	ENOG4111UJN	NA|NA|NA	U	vacuolar protein-sorting-associated protein 37 homolog
601	tr|V4T998|V4T998_9ROSI	3847.GLYMA08G47040.1	1.6e-110	404.1			K08511,K08515		virNOG[6]	1BD79@strNOG,1DR4S@virNOG,COG5143@NOG,KOG0859@euNOG	COG5143	NA|NA|NA	U	vesicle-associated membrane protein
602	tr|V4TIU2|V4TIU2_9ROSI	3694.POPTR_0001s34010.1	1.9e-114	417.2	OSI_31954	GO:0005575,GO:0005622,GO:0005623,GO:0005737,GO:0005829,GO:0005886,GO:0016020,GO:0044424,GO:0044444,GO:0044464,GO:0071944	K01783		virNOG[6]	1BNQN@strNOG,1E0IK@virNOG,COG0036@NOG,KOG3111@euNOG	COG0036	NA|NA|NA	G	ribulose-phosphate 3-epimerase
603	tr|V4SKS7|V4SKS7_9ROSI	29760.VIT_18s0001g13610.t01	2.7e-204	716.5		GO:0003674,GO:0003824,GO:0004620,GO:0004623,GO:0008150,GO:0008152,GO:0008374,GO:0016298,GO:0016411,GO:0016740,GO:0016746,GO:0016747,GO:0016787,GO:0016788,GO:0042171,GO:0042592,GO:0048878,GO:0050801,GO:0052689,GO:0055081,GO:0055088,GO:0055089,GO:0055090,GO:0055091,GO:0065007,GO:0065008,GO:0070328,GO:0071617			virNOG[6]	1BDGK@strNOG,1DRE1@virNOG,COG0596@NOG,KOG4409@euNOG	COG0596	NA|NA|NA	S	hydrolase, alpha beta fold family protein
604	tr|V4TTQ1|V4TTQ1_9ROSI	3847.GLYMA16G13580.1	1.1e-103	382.1	RPL13A	GO:0005575,GO:0005622,GO:0005623,GO:0005737,GO:0005829,GO:0005840,GO:0005911,GO:0009506,GO:0015934,GO:0016020,GO:0022625,GO:0022626,GO:0030054,GO:0030529,GO:0032991,GO:0043226,GO:0043228,GO:0043229,GO:0043232,GO:0044391,GO:0044422,GO:0044424,GO:0044444,GO:0044445,GO:0044446,GO:0044464,GO:0055044	K02872		virNOG[6]	1BJ5H@strNOG,1DPUB@virNOG,COG0102@NOG,KOG3204@euNOG	COG0102	NA|NA|NA	J	60S ribosomal protein
605	tr|V4U2P9|V4U2P9_9ROSI	29760.VIT_16s0039g02170.t01	2.4e-218	763.5	VGT1	GO:0000325,GO:0003674,GO:0005215,GO:0005353,GO:0005355,GO:0005575,GO:0005622,GO:0005623,GO:0005737,GO:0005773,GO:0005774,GO:0006810,GO:0007275,GO:0008150,GO:0008643,GO:0008645,GO:0009607,GO:0009624,GO:0009705,GO:0009791,GO:0009845,GO:0009909,GO:0009911,GO:0009987,GO:0015144,GO:0015145,GO:0015149,GO:0015749,GO:0015755,GO:0015758,GO:0016020,GO:0022857,GO:0022891,GO:0022892,GO:0031090,GO:0032501,GO:…			virNOG[6]	0XNQK@NOG,1BJHY@strNOG,1DXFJ@virNOG,KOG0254@euNOG	ENOG410XNQK	NA|NA|NA	G	D-xylose-proton symporter-like
606	tr|V4SLP2|V4SLP2_9ROSI	3847.GLYMA07G01240.1	0	1117.1		GO:0005575,GO:0005622,GO:0005623,GO:0005634,GO:0005737,GO:0005768,GO:0005773,GO:0005774,GO:0005794,GO:0005802,GO:0006873,GO:0006875,GO:0006878,GO:0006882,GO:0008150,GO:0009987,GO:0016020,GO:0019725,GO:0030003,GO:0031090,GO:0042592,GO:0043226,GO:0043227,GO:0043229,GO:0043231,GO:0044422,GO:0044424,GO:0044437,GO:0044444,GO:0044446,GO:0044464,GO:0044699,GO:0044763,GO:0046916,GO:0048878,GO:0050801,GO:…	K17086		virNOG[6]	0XPIW@NOG,1BCAF@strNOG,1DQ18@virNOG,KOG1278@euNOG	ENOG410XPIW	NA|NA|NA	U	transmembrane 9 superfamily member
607	tr|V4UUU2|V4UUU2_9ROSI	3847.GLYMA08G03020.1	0	1886.7					virNOG[6]	0IJTQ@euNOG,0ZW1U@NOG,1BG7W@strNOG,1DV9Q@virNOG	ENOG410ZW1U	NA|NA|NA	T	SH3
608	tr|V4T9V8|V4T9V8_9ROSI	3694.POPTR_0001s02950.1	1.9e-61	240.4		GO:0005575,GO:0005622,GO:0005623,GO:0005737,GO:0005768,GO:0005773,GO:0010008,GO:0016020,GO:0031090,GO:0043226,GO:0043227,GO:0043229,GO:0043231,GO:0044422,GO:0044424,GO:0044440,GO:0044444,GO:0044446,GO:0044464			virNOG[6]	11UCZ@NOG,1BQTV@strNOG,1E2MW@virNOG,KOG2174@euNOG	ENOG4111UCZ	NA|NA|NA	U	Vacuolar protein sorting-associated protein 55 homolog
609	tr|V4U752|V4U752_9ROSI	29760.VIT_15s0048g02840.t01	2.5e-283	979.5	OSI_24450	GO:0003674,GO:0003824,GO:0004672,GO:0004674,GO:0005488,GO:0005515,GO:0005516,GO:0005575,GO:0005623,GO:0005886,GO:0006464,GO:0006468,GO:0006793,GO:0006796,GO:0007275,GO:0007568,GO:0008150,GO:0008152,GO:0009719,GO:0009725,GO:0009737,GO:0009987,GO:0010033,GO:0010150,GO:0010260,GO:0016020,GO:0016301,GO:0016310,GO:0016740,GO:0016772,GO:0016773,GO:0019538,GO:0032501,GO:0032502,GO:0032870,GO:0033993,GO:…			virNOG[6]	0XRMJ@NOG,1BEUV@strNOG,1DSSE@virNOG,KOG0032@euNOG	ENOG410XRMJ	NA|NA|NA	T	CDPK-related protein
610	tr|V4TNW0|V4TNW0_9ROSI	29760.VIT_01s0127g00060.t01	0	2057	GWD	GO:0000272,GO:0003674,GO:0003824,GO:0005575,GO:0005622,GO:0005623,GO:0005737,GO:0005739,GO:0005975,GO:0005976,GO:0005982,GO:0005983,GO:0006073,GO:0006793,GO:0006796,GO:0006950,GO:0008150,GO:0008152,GO:0009056,GO:0009057,GO:0009251,GO:0009266,GO:0009409,GO:0009507,GO:0009526,GO:0009532,GO:0009536,GO:0009570,GO:0009607,GO:0009608,GO:0009610,GO:0009620,GO:0009628,GO:0009631,GO:0009941,GO:0009987,GO:…	K08244		virNOG[6]	0IHGM@euNOG,0XUE8@NOG,1BKD2@strNOG,1DWGN@virNOG	ENOG410XUE8	NA|NA|NA	S	alpha-glucan water dikinase
611	tr|V4VU14|V4VU14_9ROSI	29760.VIT_15s0021g02230.t01	1.9e-277	959.9		GO:0005575,GO:0005622,GO:0005623,GO:0005737,GO:0005829,GO:0044424,GO:0044444,GO:0044464	K09493		virNOG[6]	1BCTX@strNOG,1DQRN@virNOG,COG0459@NOG,KOG0360@euNOG	COG0459	NA|NA|NA	O	T-complex protein 1 subunit alpha
612	tr|V4SS09|V4SS09_9ROSI	29760.VIT_08s0007g04780.t01	2.6e-120	436.8	GAMMA-TIP	GO:0000322,GO:0000325,GO:0000326,GO:0003674,GO:0005215,GO:0005372,GO:0005575,GO:0005622,GO:0005623,GO:0005737,GO:0005773,GO:0005774,GO:0006810,GO:0006833,GO:0008150,GO:0009507,GO:0009526,GO:0009536,GO:0009705,GO:0009941,GO:0009987,GO:0015204,GO:0015250,GO:0015267,GO:0015840,GO:0016020,GO:0019755,GO:0022803,GO:0022838,GO:0022857,GO:0022891,GO:0022892,GO:0031090,GO:0031967,GO:0031975,GO:0042044,GO:…	K09873		virNOG[6]	1BKMI@strNOG,1DYH7@virNOG,COG0580@NOG,KOG0223@euNOG	COG0580	NA|NA|NA	G	Aquaporin
613	tr|V4T556|V4T556_9ROSI	29760.VIT_18s0001g13280.t01	9.1e-77	291.6					virNOG[6]	0XRG3@NOG,1BE13@strNOG,1DRYU@virNOG,KOG2659@euNOG	ENOG410XRG3	NA|NA|NA	Z	Pfam:RanBPM_CRA
614	tr|V4RJX1|V4RJX1_9ROSI	4641.GSMUA_Achr2P22280_001	3.7e-127	459.5	EMB3010	GO:0005575,GO:0005622,GO:0005623,GO:0005634,GO:0005730,GO:0005737,GO:0005829,GO:0005840,GO:0005886,GO:0005911,GO:0006139,GO:0006364,GO:0006396,GO:0006725,GO:0006807,GO:0008150,GO:0008152,GO:0009506,GO:0009507,GO:0009536,GO:0009987,GO:0010467,GO:0015935,GO:0016020,GO:0016070,GO:0016072,GO:0022613,GO:0022626,GO:0022627,GO:0030054,GO:0030529,GO:0031974,GO:0031981,GO:0032991,GO:0034470,GO:0034641,GO:…	K02991		virNOG[6]	0TJSJ@lilNOG,1BCUX@strNOG,1DQSP@virNOG,COG2125@NOG,KOG1646@euNOG	COG2125	NA|NA|NA	J	40S ribosomal protein S6
615	tr|V4U0D3|V4U0D3_9ROSI	59689.scaffold_604014.1	0	1308.1	CUL1	GO:0000003,GO:0000151,GO:0000228,GO:0000793,GO:0000794,GO:0003006,GO:0005575,GO:0005622,GO:0005623,GO:0005634,GO:0005694,GO:0005737,GO:0005819,GO:0005829,GO:0005856,GO:0006461,GO:0007154,GO:0007165,GO:0007275,GO:0008150,GO:0009524,GO:0009719,GO:0009725,GO:0009733,GO:0009753,GO:0009755,GO:0009790,GO:0009791,GO:0009793,GO:0009867,GO:0009987,GO:0010033,GO:0010154,GO:0010265,GO:0015630,GO:0016043,GO:…	K03347,K03943		virNOG[6]	0C2H9@braNOG,1BC6Y@strNOG,1DQ55@virNOG,COG5647@NOG,KOG2166@euNOG	COG5647	NA|NA|NA	D	cullin 1
616	tr|V4U8T6|V4U8T6_9ROSI	3694.POPTR_0004s03180.1	1.6e-49	200.7		GO:0003674,GO:0003756,GO:0003824,GO:0005575,GO:0005622,GO:0005623,GO:0005737,GO:0005829,GO:0006457,GO:0008150,GO:0008152,GO:0009987,GO:0016853,GO:0016860,GO:0016862,GO:0016864,GO:0019538,GO:0043170,GO:0044237,GO:0044238,GO:0044260,GO:0044267,GO:0044424,GO:0044444,GO:0044464,GO:0071704	K03671		virNOG[6]	1BT6B@strNOG,1E527@virNOG,COG0526@NOG,KOG0907@euNOG	COG0526	NA|NA|NA	O	Thioredoxin
617	tr|V4UCM3|V4UCM3_9ROSI	4641.GSMUA_Achr1P04790_001	4.3e-78	295.8			K10580		virNOG[6]	0TWB4@lilNOG,1BIF0@strNOG,1DS2M@virNOG,COG5078@NOG,KOG0417@euNOG	COG5078	NA|NA|NA	O	ubiquitin-conjugating enzyme
618	tr|V4SVT0|V4SVT0_9ROSI	3847.GLYMA04G39690.1	7.9e-203	711.4		GO:0000166,GO:0001882,GO:0001883,GO:0003674,GO:0003824,GO:0003924,GO:0005488,GO:0005525,GO:0005575,GO:0005622,GO:0005623,GO:0005737,GO:0005829,GO:0006139,GO:0006152,GO:0006163,GO:0006184,GO:0006195,GO:0006725,GO:0006753,GO:0006793,GO:0006796,GO:0006807,GO:0008150,GO:0008152,GO:0009056,GO:0009116,GO:0009117,GO:0009119,GO:0009141,GO:0009143,GO:0009144,GO:0009146,GO:0009150,GO:0009154,GO:0009164,GO:…	K06944		virNOG[6]	1BMMZ@strNOG,1DZG6@virNOG,COG1163@NOG,KOG1487@euNOG	COG1163	NA|NA|NA	T	GTP-binding protein
619	tr|V4UHQ0|V4UHQ0_9ROSI	3694.POPTR_0018s01370.1	1.5e-44	184.1	UQCRB	GO:0000003,GO:0000302,GO:0002119,GO:0002164,GO:0003674,GO:0003824,GO:0005215,GO:0005488,GO:0005515,GO:0005575,GO:0005622,GO:0005623,GO:0005737,GO:0005739,GO:0005740,GO:0005743,GO:0005746,GO:0005750,GO:0005773,GO:0005774,GO:0006091,GO:0006119,GO:0006122,GO:0006461,GO:0006793,GO:0006796,GO:0006810,GO:0006811,GO:0006812,GO:0006818,GO:0006915,GO:0006950,GO:0006979,GO:0006996,GO:0007005,GO:0007275,GO:…	K00417		euNOG[57]	11V1G@NOG,KOG3440@euNOG	ENOG4111V1G	NA|NA|NA	C	Component of the ubiquinol-cytochrome c reductase complex (complex III or cytochrome b-c1 complex), which is part of the mitochondrial respiratory chain (By similarity)
620	tr|V4TFR8|V4TFR8_9ROSI	3694.POPTR_0002s25070.1	1.4e-48	198.4					virNOG[6]	0XR70@NOG,1BPDS@strNOG,1E18B@virNOG,KOG4293@euNOG	ENOG410XR70	NA|NA|NA	T	Protein of unknown function (DUF568)
621	tr|V4TZK5|V4TZK5_9ROSI	4113.PGSC0003DMT400024361	2.7e-51	206.8		GO:0005575,GO:0005622,GO:0005623,GO:0005737,GO:0005773,GO:0005774,GO:0005794,GO:0005886,GO:0016020,GO:0031090,GO:0043226,GO:0043227,GO:0043229,GO:0043231,GO:0044422,GO:0044424,GO:0044437,GO:0044444,GO:0044446,GO:0044464,GO:0071944	K02151		virNOG[6]	1BR4S@strNOG,1E2WU@virNOG,COG1436@NOG,KOG3432@euNOG	COG1436	NA|NA|NA	C	Subunit of the peripheral V1 complex of vacuolar ATPase essential for assembly or catalytic function. V-ATPase is responsible for acidifying a variety of intracellular compartments in eukaryotic cells (By similarity)
622	tr|V4UUG4|V4UUG4_9ROSI	3847.GLYMA02G35230.1	2.9e-132	476.9	SYP121	GO:0002682,GO:0003674,GO:0005488,GO:0005515,GO:0005575,GO:0005622,GO:0005623,GO:0005737,GO:0005802,GO:0005886,GO:0005911,GO:0006605,GO:0006612,GO:0006810,GO:0006833,GO:0006886,GO:0006950,GO:0006952,GO:0007009,GO:0007154,GO:0007165,GO:0008104,GO:0008150,GO:0009504,GO:0009506,GO:0009607,GO:0009620,GO:0009719,GO:0009725,GO:0009737,GO:0009751,GO:0009753,GO:0009755,GO:0009863,GO:0009867,GO:0009987,GO:…	K08486		virNOG[6]	1BMKW@strNOG,1DRAB@virNOG,COG5074@NOG,KOG0810@euNOG	COG5074	NA|NA|NA	U	K08486 syntaxin 1B 2 3
623	tr|V4UJP1|V4UJP1_9ROSI	29760.VIT_11s0118g00510.t01	1e-193	681.8					virNOG[6]	0ZK3P@NOG,1BKU6@strNOG,1DSIX@virNOG,KOG2561@euNOG	ENOG410ZK3P	NA|NA|NA	O, T	NEDD8 ultimate buster
624	tr|V4SZI9|V4SZI9_9ROSI	29760.VIT_14s0108g01650.t01	7.2e-258	894.8		GO:0003674,GO:0005488,GO:0005575,GO:0005618,GO:0005622,GO:0005623,GO:0005634,GO:0005730,GO:0005737,GO:0005739,GO:0005740,GO:0005741,GO:0005743,GO:0005746,GO:0005750,GO:0005758,GO:0005759,GO:0005773,GO:0005774,GO:0008270,GO:0009507,GO:0009536,GO:0016020,GO:0019866,GO:0019867,GO:0030312,GO:0031090,GO:0031966,GO:0031967,GO:0031968,GO:0031970,GO:0031974,GO:0031975,GO:0031981,GO:0032991,GO:0043167,GO:…	K17732		virNOG[6]	1BFD3@strNOG,1DZHJ@virNOG,COG0612@NOG,KOG0960@euNOG	COG0612	NA|NA|NA	O	mitochondrial-processing peptidase subunit
625	tr|V4SGM2|V4SGM2_9ROSI	3694.POPTR_0001s40530.1	5.3e-41	174.5					virNOG[6]	0JEEA@euNOG,1162D@NOG,1BT98@strNOG,1E553@virNOG	ENOG411162D	NA|NA|NA
626	tr|V4RPZ5|V4RPZ5_9ROSI	3694.POPTR_0004s16130.1	7.8e-219	765		GO:0000902,GO:0005575,GO:0005622,GO:0005623,GO:0005737,GO:0005829,GO:0006996,GO:0007010,GO:0008150,GO:0009653,GO:0009826,GO:0009987,GO:0016043,GO:0016049,GO:0030029,GO:0030036,GO:0032502,GO:0032989,GO:0040007,GO:0044424,GO:0044444,GO:0044464,GO:0044699,GO:0044763,GO:0044767,GO:0048589,GO:0048856,GO:0048869,GO:0060560,GO:0071840	K17261		virNOG[6]	0XPXJ@NOG,1BDHH@strNOG,1DREZ@virNOG,KOG2675@euNOG	ENOG410XPXJ	NA|NA|NA	T, Z	adenylyl cyclase-associated protein
627	tr|V4U8U1|V4U8U1_9ROSI	3702.AT4G21320.1	1.1e-127	461.5	PSR	GO:0003674,GO:0003824,GO:0004175,GO:0004252,GO:0005575,GO:0005618,GO:0005623,GO:0006950,GO:0008150,GO:0008152,GO:0008233,GO:0008236,GO:0009266,GO:0009408,GO:0009628,GO:0010286,GO:0010468,GO:0010608,GO:0016787,GO:0017171,GO:0019222,GO:0030312,GO:0044464,GO:0050789,GO:0050896,GO:0060255,GO:0065007,GO:0070011,GO:0071944			virNOG[6]	0IKVB@euNOG,1BN34@strNOG,1DZXZ@virNOG,COG1809@NOG	COG1809	NA|NA|NA	S	(2R)-phospho-3-sulfolactate synthase (ComA)
628	tr|V4RW07|V4RW07_9ROSI	3694.POPTR_0007s12260.1	5.2e-104	382.9					virNOG[6]	11FM2@NOG,1BE7I@strNOG,1DS5G@virNOG,KOG2913@euNOG	ENOG4111FM2	NA|NA|NA	G	PQ-loop repeat family protein
629	tr|V4UQY6|V4UQY6_9ROSI	3694.POPTR_0018s10880.1	2e-115	420.6		GO:0005575,GO:0005622,GO:0005623,GO:0005737,GO:0005794,GO:0005886,GO:0005911,GO:0009506,GO:0016020,GO:0030054,GO:0043226,GO:0043227,GO:0043229,GO:0043231,GO:0044424,GO:0044444,GO:0044464,GO:0055044,GO:0071944			virNOG[6]	0IEIA@euNOG,0XRN9@NOG,1BIRZ@strNOG,1DQ3P@virNOG	ENOG410XRN9	NA|NA|NA	S	Tetraspanin family
630	tr|V4UNW1|V4UNW1_9ROSI	29760.VIT_19s0015g01270.t01	0	2960.2	OSI_22659		K06699		virNOG[6]	0XP7J@NOG,1BIUQ@strNOG,1DWRT@virNOG,KOG1851@euNOG	ENOG410XP7J	NA|NA|NA	G	proteasome activator complex subunit 4-like
631	tr|V4SN89|V4SN89_9ROSI	29760.VIT_09s0002g05590.t01	0	2165.6		GO:0000302,GO:0005575,GO:0005623,GO:0005886,GO:0006810,GO:0006811,GO:0006812,GO:0006820,GO:0006855,GO:0006869,GO:0006950,GO:0006979,GO:0008150,GO:0009719,GO:0009723,GO:0009725,GO:0009751,GO:0009753,GO:0009987,GO:0010033,GO:0010035,GO:0010193,GO:0010876,GO:0014070,GO:0015692,GO:0015711,GO:0015718,GO:0015849,GO:0015850,GO:0015893,GO:0016020,GO:0030001,GO:0033036,GO:0042221,GO:0042493,GO:0044464,GO:…			virNOG[6]	1BDVJ@strNOG,1DRSZ@virNOG,COG0842@NOG,KOG0065@euNOG	COG0842	NA|NA|NA	Q	Pleiotropic drug resistance protein
632	tr|V4VIL6|V4VIL6_9ROSI	3694.POPTR_0003s14580.1	1.9e-167	594		GO:0005575,GO:0005622,GO:0005623,GO:0005737,GO:0005739,GO:0005829,GO:0043226,GO:0043227,GO:0043229,GO:0043231,GO:0044424,GO:0044444,GO:0044464			virNOG[6]	1BF7P@strNOG,1DT5Y@virNOG,COG4286@NOG,KOG2948@euNOG	COG4286	NA|NA|NA	S	UPF0160 protein MYG1
633	tr|V4TEC0|V4TEC0_9ROSI	3694.POPTR_0003s08940.1	5.4e-251	871.7		GO:0005575,GO:0005622,GO:0005623,GO:0005737,GO:0005829,GO:0005886,GO:0016020,GO:0044424,GO:0044444,GO:0044464,GO:0071944	K11826		virNOG[6]	0XPFS@NOG,1BCYY@strNOG,1DQWJ@virNOG,KOG0938@euNOG	ENOG410XPFS	NA|NA|NA	U	AP-2 complex subunit
634	tr|V4UFY3|V4UFY3_9ROSI	29760.VIT_00s0187g00130.t01	7.4e-245	851.7		GO:0003674,GO:0005215,GO:0005310,GO:0005342,GO:0005575,GO:0005622,GO:0005623,GO:0005737,GO:0005773,GO:0005774,GO:0006810,GO:0006811,GO:0006820,GO:0006835,GO:0006873,GO:0006885,GO:0008150,GO:0008509,GO:0008514,GO:0009987,GO:0015075,GO:0015140,GO:0015556,GO:0015711,GO:0015740,GO:0015743,GO:0015849,GO:0016020,GO:0019725,GO:0022857,GO:0022891,GO:0022892,GO:0030003,GO:0030004,GO:0030641,GO:0031090,GO:…	K14430,K14445		virNOG[6]	1BGYA@strNOG,1DUUZ@virNOG,COG0471@NOG,KOG1281@euNOG	COG0471	NA|NA|NA	P	tonoplast dicarboxylate
635	tr|V4UL30|V4UL30_9ROSI	3694.POPTR_0011s02000.1	6.5e-289	998		GO:0000003,GO:0003006,GO:0003674,GO:0003824,GO:0005575,GO:0005618,GO:0005622,GO:0005623,GO:0005737,GO:0005829,GO:0005975,GO:0006793,GO:0006796,GO:0007275,GO:0008150,GO:0008152,GO:0008443,GO:0009790,GO:0009791,GO:0009793,GO:0009987,GO:0010035,GO:0010038,GO:0010154,GO:0015979,GO:0016020,GO:0016301,GO:0016310,GO:0016740,GO:0016772,GO:0016773,GO:0019200,GO:0022414,GO:0030312,GO:0032501,GO:0032502,GO:…	K00895		virNOG[6]	1BE1T@strNOG,1DRZJ@virNOG,COG0205@NOG,KOG2440@euNOG	COG0205	NA|NA|NA	G	pyrophosphate--fructose 6-phosphate 1-phosphotransferase
636	tr|V4SPW2|V4SPW2_9ROSI	29760.VIT_09s0018g01920.t01	0	1219.5		GO:0005575,GO:0005622,GO:0005623,GO:0005737,GO:0005829,GO:0005886,GO:0016020,GO:0044424,GO:0044444,GO:0044464,GO:0071944	K19986		virNOG[6]	0XT7U@NOG,1BGPP@strNOG,1DR36@virNOG,KOG2215@euNOG	ENOG410XT7U	NA|NA|NA	U	Vps51/Vps67
637	tr|V4TZA8|V4TZA8_9ROSI	29760.VIT_19s0015g01070.t01	2.2e-115	420.2	CBL2	GO:0000325,GO:0003674,GO:0005488,GO:0005509,GO:0005513,GO:0005575,GO:0005622,GO:0005623,GO:0005737,GO:0005773,GO:0005774,GO:0005829,GO:0005840,GO:0005886,GO:0007154,GO:0007165,GO:0008150,GO:0009593,GO:0009705,GO:0009987,GO:0010035,GO:0010038,GO:0012506,GO:0016020,GO:0016023,GO:0019722,GO:0019932,GO:0022626,GO:0023052,GO:0030529,GO:0030659,GO:0031090,GO:0031410,GO:0031982,GO:0031988,GO:0032578,GO:…	K06268		virNOG[6]	1BEDI@strNOG,1DSBC@virNOG,COG5126@NOG,KOG0034@euNOG	COG5126	NA|NA|NA	T	calcineurin b-like protein
638	tr|V4TJQ9|V4TJQ9_9ROSI	3694.POPTR_0003s11290.1	4e-262	909.1		GO:0000302,GO:0005575,GO:0005622,GO:0005623,GO:0005634,GO:0005737,GO:0005829,GO:0005886,GO:0006950,GO:0006979,GO:0008150,GO:0009266,GO:0009314,GO:0009408,GO:0009416,GO:0009628,GO:0009642,GO:0009644,GO:0010035,GO:0010038,GO:0016020,GO:0042221,GO:0042542,GO:0043226,GO:0043227,GO:0043229,GO:0043231,GO:0044424,GO:0044444,GO:0044464,GO:0046686,GO:0050896,GO:0071944,GO:1901700	K09553		virNOG[6]	0XTCJ@NOG,1BH2K@strNOG,1DXH2@virNOG,KOG0548@euNOG	ENOG410XTCJ	NA|NA|NA	O	heat shock protein
639	tr|V4UNT5|V4UNT5_9ROSI	3694.POPTR_0018s05190.1	3.4e-170	603.2	OSI_23408	GO:0000041,GO:0003674,GO:0005215,GO:0005381,GO:0005385,GO:0005575,GO:0005622,GO:0005623,GO:0005737,GO:0005773,GO:0005774,GO:0005886,GO:0006810,GO:0006811,GO:0006812,GO:0006826,GO:0006829,GO:0008150,GO:0008324,GO:0009507,GO:0009534,GO:0009535,GO:0009536,GO:0009579,GO:0009607,GO:0009624,GO:0009987,GO:0015075,GO:0016020,GO:0022857,GO:0022890,GO:0022891,GO:0022892,GO:0030001,GO:0031090,GO:0031976,GO:…	K14709		virNOG[6]	11GP2@NOG,1BC0Y@strNOG,1DPZF@virNOG,KOG1558@euNOG	ENOG4111GP2	NA|NA|NA	P	zinc transporter
640	tr|V4SJC6|V4SJC6_9ROSI	3694.POPTR_0003s02330.1	2e-237	827		GO:0005575,GO:0005622,GO:0005623,GO:0005634,GO:0008150,GO:0009628,GO:0043226,GO:0043227,GO:0043229,GO:0043231,GO:0044424,GO:0044464,GO:0050896,GO:0080167			virNOG[6]	0IEGJ@euNOG,10VKM@NOG,1BH0A@strNOG,1DUWU@virNOG	ENOG4110VKM	NA|NA|NA	S	Nodulin-like
641	tr|V4SX99|V4SX99_9ROSI	3847.GLYMA08G08690.1	4.9e-130	469.2		GO:0000003,GO:0000502,GO:0003006,GO:0005575,GO:0005622,GO:0005623,GO:0005634,GO:0005737,GO:0005829,GO:0006461,GO:0006508,GO:0006511,GO:0006950,GO:0007275,GO:0008150,GO:0008152,GO:0009056,GO:0009057,GO:0009266,GO:0009314,GO:0009408,GO:0009416,GO:0009507,GO:0009526,GO:0009536,GO:0009628,GO:0009642,GO:0009646,GO:0009647,GO:0009719,GO:0009725,GO:0009733,GO:0009735,GO:0009790,GO:0009791,GO:0009793,GO:…	K03031		virNOG[6]	0XXP2@NOG,1BBP6@strNOG,1DPMX@virNOG,KOG3151@euNOG	ENOG410XXP2	NA|NA|NA	O	26S proteasome non-ATPase regulatory subunit
642	tr|V4T2N0|V4T2N0_9ROSI	3694.POPTR_0002s08650.1	4.9e-188	662.5		GO:0005575,GO:0005622,GO:0005623,GO:0005737,GO:0009507,GO:0009536,GO:0043226,GO:0043227,GO:0043229,GO:0043231,GO:0044424,GO:0044444,GO:0044464			virNOG[6]	1BGEN@strNOG,1DV5K@virNOG,COG0436@NOG,KOG0257@euNOG	COG0436	NA|NA|NA	E	Aminotransferase
643	tr|V4UUT3|V4UUT3_9ROSI	29760.VIT_09s0070g00310.t01	7e-175	618.6		GO:0005575,GO:0005623,GO:0005886,GO:0005911,GO:0009506,GO:0016020,GO:0030054,GO:0031224,GO:0031225,GO:0031226,GO:0044425,GO:0044459,GO:0044464,GO:0046658,GO:0055044,GO:0071944	K19893		virNOG[6]	0IEQN@euNOG,0YE7X@NOG,1BBTX@strNOG,1DPSJ@virNOG	ENOG410YE7X	NA|NA|NA	G	glucan endo-1-3-beta-glucosidase
644	tr|V4RYE0|V4RYE0_9ROSI	29760.VIT_05s0020g01400.t01	8.2e-78	295.8					virNOG[6]	0IZHB@euNOG,0YJ7V@NOG,1BKVN@strNOG,1DYQZ@virNOG	ENOG410YJ7V	NA|NA|NA	S	C2 domain
645	tr|V4U5R5|V4U5R5_9ROSI	3694.POPTR_0016s09070.1	1.2e-262	910.6		GO:0003674,GO:0003824,GO:0004108,GO:0005575,GO:0005622,GO:0005623,GO:0005737,GO:0005777,GO:0005911,GO:0006082,GO:0006629,GO:0006631,GO:0006635,GO:0008150,GO:0008152,GO:0009056,GO:0009062,GO:0009506,GO:0009987,GO:0016042,GO:0016054,GO:0016740,GO:0016746,GO:0019395,GO:0019752,GO:0030054,GO:0030258,GO:0032787,GO:0034440,GO:0042579,GO:0043226,GO:0043227,GO:0043229,GO:0043231,GO:0043436,GO:0044237,GO:…	K01647		virNOG[6]	1BEZU@strNOG,1DSXU@virNOG,COG0372@NOG,KOG2617@euNOG	COG0372	NA|NA|NA	C	citrate synthase
646	tr|V4TZG9|V4TZG9_9ROSI	29760.VIT_05s0094g01160.t01	1.3e-80	304.7			K07119,K19825		virNOG[6]	1BK6V@strNOG,1DUY7@virNOG,COG2130@NOG,KOG1196@euNOG	COG2130	NA|NA|NA	S	NADP-dependent alkenal double bond reductase
647	tr|V4SGJ4|V4SGJ4_9ROSI	3694.POPTR_0001s19530.1	1.2e-96	357.8	SAL1	GO:0000003,GO:0000578,GO:0003006,GO:0006810,GO:0007275,GO:0007389,GO:0008150,GO:0009790,GO:0009791,GO:0009793,GO:0009798,GO:0009880,GO:0009987,GO:0010154,GO:0016197,GO:0022414,GO:0032501,GO:0032502,GO:0032509,GO:0040007,GO:0044699,GO:0044707,GO:0044763,GO:0044765,GO:0044767,GO:0046907,GO:0048316,GO:0048608,GO:0048731,GO:0048856,GO:0051179,GO:0051234,GO:0051641,GO:0051649,GO:0061458	K12197		virNOG[6]	1BC7M@strNOG,1DQ5S@virNOG,COG5491@NOG,KOG3232@euNOG	COG5491	NA|NA|NA	U	Charged multivesicular body protein
648	tr|V4SUB1|V4SUB1_9ROSI	29760.VIT_13s0067g00550.t01	7.6e-91	339.3		GO:0005575,GO:0005622,GO:0005623,GO:0005737,GO:0005886,GO:0005905,GO:0009504,GO:0009507,GO:0009524,GO:0009526,GO:0009536,GO:0009941,GO:0012505,GO:0012506,GO:0016020,GO:0016023,GO:0030659,GO:0031090,GO:0031410,GO:0031967,GO:0031975,GO:0031982,GO:0031988,GO:0043226,GO:0043227,GO:0043229,GO:0043231,GO:0044422,GO:0044424,GO:0044425,GO:0044433,GO:0044434,GO:0044435,GO:0044444,GO:0044446,GO:0044464,GO:…			virNOG[6]	0IZR8@euNOG,0YMJV@NOG,1BS3I@strNOG,1E3YR@virNOG	ENOG410YMJV	NA|NA|NA	U	Clathrin light chain
649	tr|V4VHD7|V4VHD7_9ROSI	3694.POPTR_0010s17070.1	1.8e-65	255					virNOG[6]	0IVZE@euNOG,0YKVG@NOG,1BR57@strNOG,1E2ZF@virNOG	ENOG410YKVG	NA|NA|NA
650	tr|V4UA14|V4UA14_9ROSI	3694.POPTR_0009s09570.1	4.2e-92	342.8					virNOG[6]	1BF6B@strNOG,1DX3M@virNOG,COG0526@NOG,KOG1672@euNOG	COG0526	NA|NA|NA	O	Thioredoxin domain-containing protein 9
651	tr|V4WD62|V4WD62_9ROSI	3694.POPTR_0018s08800.1	2.7e-262	909.8		GO:0003674,GO:0003824,GO:0004672,GO:0004674,GO:0005575,GO:0005623,GO:0005886,GO:0006464,GO:0006468,GO:0006793,GO:0006796,GO:0006950,GO:0008150,GO:0008152,GO:0009607,GO:0009611,GO:0009620,GO:0009987,GO:0016020,GO:0016301,GO:0016310,GO:0016740,GO:0016772,GO:0016773,GO:0019538,GO:0036211,GO:0043170,GO:0043412,GO:0044237,GO:0044238,GO:0044260,GO:0044267,GO:0044464,GO:0046777,GO:0050896,GO:0051704,GO:…			virNOG[6]	1BD8R@strNOG,1DR6B@virNOG,COG0515@NOG,KOG1187@euNOG	COG0515	NA|NA|NA	T	proline-rich receptor-like protein kinase
652	tr|V4V4C5|V4V4C5_9ROSI	3694.POPTR_0013s01110.1	7.6e-60	235.3					virNOG[6]	0IY6F@euNOG,0XURP@NOG,1BP7R@strNOG,1E494@virNOG	ENOG410XURP	NA|NA|NA	S	Universal stress protein
653	tr|V4TE95|V4TE95_9ROSI	29760.VIT_15s0021g01840.t01	1.1e-243	847.8		GO:0005575,GO:0005622,GO:0005623,GO:0005737,GO:0005773,GO:0005774,GO:0009507,GO:0009526,GO:0009536,GO:0009941,GO:0016020,GO:0031090,GO:0031967,GO:0031969,GO:0031975,GO:0042170,GO:0043226,GO:0043227,GO:0043229,GO:0043231,GO:0044422,GO:0044424,GO:0044434,GO:0044435,GO:0044437,GO:0044444,GO:0044446,GO:0044464	K03294		virNOG[6]	1BEF5@strNOG,1DSD0@virNOG,COG0531@NOG,KOG1286@euNOG	COG0531	NA|NA|NA	E	amino acid
654	tr|V4S687|V4S687_9ROSI	29760.VIT_08s0007g05210.t01	3.1e-195	686.8		GO:0005575,GO:0005622,GO:0005623,GO:0005737,GO:0005773,GO:0005774,GO:0016020,GO:0031090,GO:0043226,GO:0043227,GO:0043229,GO:0043231,GO:0044422,GO:0044424,GO:0044437,GO:0044444,GO:0044446,GO:0044464	K15015		virNOG[6]	1BFWC@strNOG,1DTTX@virNOG,COG0814@NOG,KOG1303@euNOG	COG0814	NA|NA|NA	E	Amino acid transporter
655	tr|V4W9G7|V4W9G7_9ROSI	3694.POPTR_0004s13700.1	1.5e-55	220.7		GO:0000226,GO:0005575,GO:0005622,GO:0005623,GO:0005737,GO:0005829,GO:0006996,GO:0007010,GO:0007017,GO:0008150,GO:0009987,GO:0016043,GO:0016272,GO:0030865,GO:0031122,GO:0032991,GO:0043234,GO:0043622,GO:0043933,GO:0044424,GO:0044444,GO:0044445,GO:0044464,GO:0044699,GO:0044763,GO:0071822,GO:0071840	K04798		virNOG[6]	0IQJP@euNOG,11S9Q@NOG,1C728@strNOG,1EKZB@virNOG	ENOG4111S9Q	NA|NA|NA	O	Prefoldin subunit
656	tr|V4TSV4|V4TSV4_9ROSI	3694.POPTR_0018s01960.1	0	1747.3		GO:0005575,GO:0005623,GO:0005886,GO:0007275,GO:0008150,GO:0009555,GO:0009653,GO:0009987,GO:0010208,GO:0010927,GO:0016020,GO:0016043,GO:0032501,GO:0032502,GO:0032989,GO:0044464,GO:0044699,GO:0044707,GO:0044763,GO:0044767,GO:0045229,GO:0048229,GO:0048646,GO:0048856,GO:0048869,GO:0071840,GO:0071944	K00696		virNOG[6]	1BD56@strNOG,1DR2P@virNOG,COG0438@NOG,KOG0853@euNOG	COG0438	NA|NA|NA	M	role in photosynthetic sucrose synthesis by catalyzing the rate-limiting step of sucrose biosynthesis from UDP-glucose and fructose- 6-phosphate. Involved in the regulation of carbon partitioning in the leaves of plants. May regulate the synthesis of sucrose and therefore play a major role as a limiting factor in the export of photoassimilates out of the leaf. Plays a role for sucrose availabilit…
657	tr|V4WCV1|V4WCV1_9ROSI	29760.VIT_11s0016g04570.t01	2e-302	1043.1		GO:0005575,GO:0005623,GO:0005886,GO:0016020,GO:0044464,GO:0071944			virNOG[6]	0IEGP@euNOG,11F0S@NOG,1BF12@strNOG,1DSZ7@virNOG	ENOG4111F0S	NA|NA|NA	T	inactive receptor kinase
658	tr|V4W4T4|V4W4T4_9ROSI	29760.VIT_12s0057g01270.t01	0	1104		GO:0001676,GO:0003674,GO:0003824,GO:0004467,GO:0005575,GO:0005622,GO:0005623,GO:0005737,GO:0005783,GO:0005794,GO:0006082,GO:0006629,GO:0006631,GO:0008150,GO:0008152,GO:0009507,GO:0009526,GO:0009536,GO:0009941,GO:0009987,GO:0015645,GO:0016874,GO:0016877,GO:0019752,GO:0031967,GO:0031975,GO:0032787,GO:0043226,GO:0043227,GO:0043229,GO:0043231,GO:0043436,GO:0044237,GO:0044238,GO:0044255,GO:0044281,GO:…	K01897,K02295		virNOG[6]	1BEPV@strNOG,1DSMJ@virNOG,COG1022@NOG,KOG1180@euNOG	COG1022	NA|NA|NA	I	Long chain acyl-CoA synthetase
659	tr|V4TZU5|V4TZU5_9ROSI	3694.POPTR_0008s10020.1	1e-256	891		GO:0000166,GO:0001882,GO:0001883,GO:0003674,GO:0003824,GO:0004148,GO:0005488,GO:0005507,GO:0005524,GO:0005575,GO:0005576,GO:0005622,GO:0005623,GO:0005737,GO:0005739,GO:0005740,GO:0005743,GO:0005746,GO:0005747,GO:0005759,GO:0008150,GO:0008152,GO:0008270,GO:0009507,GO:0009536,GO:0010035,GO:0010038,GO:0016020,GO:0016491,GO:0016651,GO:0016667,GO:0016668,GO:0017076,GO:0019866,GO:0030554,GO:0030964,GO:…	K00382		virNOG[6]	1BBX4@strNOG,1DPVX@virNOG,COG1249@NOG,KOG1335@euNOG	COG1249	NA|NA|NA	C	dihydrolipoyl dehydrogenase
660	tr|V4SB19|V4SB19_9ROSI	5786.XP_003292976.1	3.2e-14	82.8	FG00986.1	GO:0000003,GO:0003006,GO:0003674,GO:0005488,GO:0005509,GO:0005543,GO:0005544,GO:0005575,GO:0005622,GO:0005623,GO:0005634,GO:0005737,GO:0005768,GO:0005886,GO:0006810,GO:0006811,GO:0006812,GO:0006816,GO:0006873,GO:0006874,GO:0006875,GO:0006937,GO:0006950,GO:0007275,GO:0008150,GO:0008289,GO:0009605,GO:0009607,GO:0009617,GO:0009987,GO:0009991,GO:0010008,GO:0016020,GO:0016023,GO:0019725,GO:0019954,GO:…	K17094,K17095,K17099		euNOG[57]	0XPUN@NOG,KOG0819@euNOG	ENOG410XPUN	NA|NA|NA	S	annexin A7
661	tr|V4SXU5|V4SXU5_9ROSI	29760.VIT_14s0006g01570.t01	0	1877.1	DEG7	GO:0003674,GO:0003824,GO:0005575,GO:0005622,GO:0005623,GO:0005737,GO:0005829,GO:0008150,GO:0008152,GO:0008233,GO:0009314,GO:0009416,GO:0009507,GO:0009536,GO:0009628,GO:0009642,GO:0009644,GO:0009892,GO:0010109,GO:0010205,GO:0016787,GO:0019222,GO:0031323,GO:0031324,GO:0042548,GO:0043155,GO:0043226,GO:0043227,GO:0043229,GO:0043231,GO:0043467,GO:0044424,GO:0044444,GO:0044464,GO:0048519,GO:0048523,GO:…			virNOG[6]	1BI3M@strNOG,1DW0K@virNOG,COG0265@NOG,KOG1421@euNOG	COG0265	NA|NA|NA	O	protease do-like
662	tr|V4SUS0|V4SUS0_9ROSI	29760.VIT_14s0108g01370.t01	1.5e-200	704.1		GO:0005575,GO:0005622,GO:0005623,GO:0005737,GO:0005739,GO:0005740,GO:0005773,GO:0005774,GO:0005886,GO:0009507,GO:0009526,GO:0009536,GO:0009941,GO:0016020,GO:0031090,GO:0031966,GO:0031967,GO:0031975,GO:0043226,GO:0043227,GO:0043229,GO:0043231,GO:0044422,GO:0044424,GO:0044429,GO:0044434,GO:0044435,GO:0044437,GO:0044444,GO:0044446,GO:0044464,GO:0071944	K03263		virNOG[6]	1BJYI@strNOG,1DXVG@virNOG,COG3268@NOG,KOG2733@euNOG	COG3268	NA|NA|NA	J	saccharopine dehydrogenase
663	tr|V4S4K9|V4S4K9_9ROSI	29760.VIT_16s0050g01160.t01	6.3e-89	332	RPS10	GO:0001763,GO:0005575,GO:0005618,GO:0005622,GO:0005623,GO:0005737,GO:0005829,GO:0005840,GO:0007275,GO:0008150,GO:0009507,GO:0009536,GO:0009653,GO:0009888,GO:0009933,GO:0010014,GO:0010016,GO:0010223,GO:0010252,GO:0010346,GO:0015935,GO:0016020,GO:0022603,GO:0022626,GO:0022627,GO:0030312,GO:0030529,GO:0032501,GO:0032502,GO:0032991,GO:0042592,GO:0043226,GO:0043227,GO:0043228,GO:0043229,GO:0043231,GO:…	K02947		virNOG[6]	1BGVN@strNOG,1E3A8@virNOG,COG5045@NOG,KOG3344@euNOG	COG5045	NA|NA|NA	J	40s ribosomal protein
664	tr|V4U2S9|V4U2S9_9ROSI	3694.POPTR_0002s23870.1	7.6e-230	801.6		GO:0005575,GO:0005622,GO:0005623,GO:0005737,GO:0005783,GO:0005886,GO:0016020,GO:0043226,GO:0043227,GO:0043229,GO:0043231,GO:0044424,GO:0044444,GO:0044464,GO:0071944			virNOG[6]	0IET9@euNOG,114E1@NOG,1BKTB@strNOG,1DYJ3@virNOG	ENOG41114E1	NA|NA|NA	S	expressed protein
665	tr|V4SNC9|V4SNC9_9ROSI	3694.POPTR_0003s05820.1	4.3e-182	642.5		GO:0005575,GO:0005622,GO:0005623,GO:0005737,GO:0005829,GO:0044424,GO:0044444,GO:0044464	K13137		virNOG[6]	0XPJ4@NOG,1BJJ7@strNOG,1DXGT@virNOG,KOG0278@euNOG	ENOG410XPJ4	NA|NA|NA	I	serine-threonine kinase receptor-associated
666	tr|V4SDR0|V4SDR0_9ROSI	3847.GLYMA01G36990.1	1.3e-166	591.3			K03029		virNOG[6]	1BIEF@strNOG,1DWBB@virNOG,COG5148@NOG,KOG2884@euNOG	COG5148	NA|NA|NA	O	26S proteasome non-atpase regulatory subunit
667	tr|V4U130|V4U130_9ROSI	3694.POPTR_0001s04410.1	7.5e-126	455.7		GO:0000302,GO:0003674,GO:0003824,GO:0006725,GO:0006950,GO:0006979,GO:0008150,GO:0008152,GO:0008219,GO:0009058,GO:0009698,GO:0009699,GO:0009804,GO:0009805,GO:0009987,GO:0010035,GO:0010421,GO:0012501,GO:0016265,GO:0016491,GO:0018130,GO:0019438,GO:0019748,GO:0033554,GO:0034599,GO:0034614,GO:0042221,GO:0042542,GO:0044237,GO:0044249,GO:0044550,GO:0044699,GO:0044710,GO:0044711,GO:0044763,GO:0046483,GO:…	K06892		virNOG[6]	1BE36@strNOG,1DS0Y@virNOG,COG3491@NOG,KOG0143@euNOG	COG3491	NA|NA|NA	Q	2-oxoglutarate-iron(II)-dependent oxygenase
668	tr|V4UPY4|V4UPY4_9ROSI	29760.VIT_11s0118g00230.t01	7e-267	924.9	NTMC2T2.1	GO:0005575,GO:0005622,GO:0005623,GO:0005737,GO:0005783,GO:0005886,GO:0005911,GO:0009506,GO:0012505,GO:0016020,GO:0030054,GO:0043226,GO:0043227,GO:0043229,GO:0043231,GO:0044424,GO:0044444,GO:0044464,GO:0055044,GO:0071944			virNOG[6]	1BGBP@strNOG,1DU99@virNOG,COG5038@NOG,KOG1012@euNOG	COG5038	NA|NA|NA	S	Plant synaptotagmin
669	tr|V4TUY3|V4TUY3_9ROSI	3694.POPTR_0001s39060.1	4.4e-134	483	OSI_34620	GO:0003674,GO:0003824,GO:0007275,GO:0007568,GO:0008150,GO:0008152,GO:0010260,GO:0016491,GO:0016679,GO:0016682,GO:0032501,GO:0032502,GO:0044699,GO:0044707,GO:0044710,GO:0044767,GO:0048513,GO:0048731,GO:0048856,GO:0055114			virNOG[6]	1BEWW@strNOG,1DSUJ@virNOG,COG3491@NOG,KOG0143@euNOG	COG3491	NA|NA|NA	Q	SRG1-like
670	tr|V4UDG8|V4UDG8_9ROSI	29760.VIT_10s0003g04390.t01	0	2746.8		GO:0000325,GO:0003674,GO:0003824,GO:0005215,GO:0005575,GO:0005622,GO:0005623,GO:0005737,GO:0005773,GO:0005774,GO:0005911,GO:0006139,GO:0006152,GO:0006163,GO:0006195,GO:0006200,GO:0006725,GO:0006753,GO:0006793,GO:0006796,GO:0006807,GO:0006810,GO:0006811,GO:0006812,GO:0006820,GO:0008150,GO:0008152,GO:0008324,GO:0008490,GO:0008509,GO:0009056,GO:0009116,GO:0009117,GO:0009119,GO:0009123,GO:0009125,GO:…	K05666		virNOG[6]	1BMRM@strNOG,1DYE5@virNOG,COG1132@NOG,KOG0054@euNOG	COG1132	NA|NA|NA	Q	ABC transporter C family member
671	tr|V4SMT5|V4SMT5_9ROSI	3694.POPTR_0001s28870.1	1e-175	621.7		GO:0005575,GO:0005622,GO:0005623,GO:0005634,GO:0005737,GO:0005829,GO:0008150,GO:0009909,GO:0043226,GO:0043227,GO:0043229,GO:0043231,GO:0044424,GO:0044444,GO:0044464,GO:0048580,GO:0048831,GO:0050789,GO:0050793,GO:0051239,GO:0065007,GO:2000026,GO:2000241			virNOG[6]	1BHI1@strNOG,1DS7X@virNOG,COG1819@NOG,KOG1192@euNOG	COG1819	NA|NA|NA	C, G	UDP-Glycosyltransferase
672	tr|V4TD65|V4TD65_9ROSI	29760.VIT_01s0011g00750.t01	1.5e-238	830.5		GO:0003674,GO:0003824,GO:0004553,GO:0004565,GO:0005575,GO:0005576,GO:0005622,GO:0005623,GO:0005737,GO:0008150,GO:0008152,GO:0008422,GO:0009507,GO:0009536,GO:0015925,GO:0015926,GO:0016787,GO:0016798,GO:0033907,GO:0042973,GO:0043226,GO:0043227,GO:0043229,GO:0043231,GO:0044424,GO:0044444,GO:0044464,GO:0048046,GO:0080079,GO:0080083	K01188		virNOG[6]	1BIYR@strNOG,1DYGK@virNOG,COG2723@NOG,KOG0626@euNOG	COG2723	NA|NA|NA	G	beta-glucosidase
673	tr|V4U981|V4U981_9ROSI	29760.VIT_03s0038g02520.t01	7.5e-145	518.5		GO:0003674,GO:0005215,GO:0005372,GO:0005575,GO:0005622,GO:0005623,GO:0005634,GO:0005737,GO:0005773,GO:0005886,GO:0005911,GO:0006810,GO:0006833,GO:0008150,GO:0009506,GO:0009719,GO:0009725,GO:0009737,GO:0009987,GO:0010033,GO:0015250,GO:0015267,GO:0016020,GO:0022803,GO:0022838,GO:0022857,GO:0022891,GO:0022892,GO:0030054,GO:0031224,GO:0031225,GO:0031226,GO:0033993,GO:0042044,GO:0042221,GO:0043226,GO:…	K09872		virNOG[6]	1BFFK@strNOG,1DTDT@virNOG,COG0580@NOG,KOG0223@euNOG	COG0580	NA|NA|NA	P	plasma membrane intrinsic protein
674	tr|V4SFZ3|V4SFZ3_9ROSI	3847.GLYMA07G30470.1	1.9e-195	687.2		GO:0005575,GO:0005623,GO:0005886,GO:0016020,GO:0044464,GO:0071944	K16302		virNOG[6]	1BD54@strNOG,1DR2M@virNOG,COG1253@NOG,KOG2118@euNOG	COG1253	NA|NA|NA	P	domain--containing protein
675	tr|V4SV81|V4SV81_9ROSI	3694.POPTR_0010s04480.1	7e-198	695.7					virNOG[6]	0XR50@NOG,1BF3D@strNOG,1DT1K@virNOG,KOG2610@euNOG	ENOG410XR50	NA|NA|NA	S	tetratricopeptide repeat protein 38-like
676	tr|V4SST6|V4SST6_9ROSI	29760.VIT_08s0040g01910.t01	4.1e-24	115.5		GO:0000325,GO:0003674,GO:0003824,GO:0005215,GO:0005575,GO:0005622,GO:0005623,GO:0005737,GO:0005773,GO:0005774,GO:0005794,GO:0005829,GO:0005886,GO:0006139,GO:0006152,GO:0006163,GO:0006195,GO:0006200,GO:0006725,GO:0006753,GO:0006793,GO:0006796,GO:0006807,GO:0006810,GO:0006811,GO:0006812,GO:0006818,GO:0008150,GO:0008152,GO:0008324,GO:0009056,GO:0009116,GO:0009117,GO:0009119,GO:0009123,GO:0009125,GO:…	K02152		virNOG[6]	11XX0@NOG,1BTCD@strNOG,1E587@virNOG,KOG1772@euNOG	ENOG4111XX0	NA|NA|NA	C	V-type proton ATPase subunit
677	tr|V4TT69|V4TT69_9ROSI	29760.VIT_17s0000g08830.t01	1.2e-76	291.6					virNOG[6]	0IG6G@euNOG,0ZWW6@NOG,1BEUK@strNOG,1DSS2@virNOG	ENOG410ZWW6	NA|NA|NA	S	heme-binding protein
678	tr|V4TN30|V4TN30_9ROSI	4081.Solyc03g112770.2.1	2.1e-43	180.3		GO:0005575,GO:0005622,GO:0005623,GO:0005737,GO:0044424,GO:0044464	K03676		virNOG[6]	1BTB6@strNOG,1E571@virNOG,COG0695@NOG,KOG1752@euNOG	COG0695	NA|NA|NA	O	Glutaredoxin
679	tr|V4SFL4|V4SFL4_9ROSI	3694.POPTR_0005s19050.1	6e-131	472.2		GO:0005575,GO:0005622,GO:0005623,GO:0005737,GO:0005739,GO:0005740,GO:0005741,GO:0016020,GO:0019867,GO:0031090,GO:0031966,GO:0031967,GO:0031968,GO:0031975,GO:0043226,GO:0043227,GO:0043229,GO:0043231,GO:0044422,GO:0044424,GO:0044429,GO:0044444,GO:0044446,GO:0044464	K15040		virNOG[6]	0ZBK1@NOG,1BDWJ@strNOG,1DRU1@virNOG,KOG3126@euNOG	ENOG410ZBK1	NA|NA|NA	P	membrane protein porin
680	tr|V4U9C7|V4U9C7_9ROSI	29760.VIT_00s0880g00020.t01	2.3e-281	973		GO:0005575,GO:0005622,GO:0005623,GO:0005737,GO:0005829,GO:0044424,GO:0044444,GO:0044464	K03251		virNOG[6]	0XP1E@NOG,1BHRN@strNOG,1DVNA@virNOG,KOG2479@euNOG	ENOG410XP1E	NA|NA|NA	J	Component of the eukaryotic translation initiation factor 3 (eIF-3) complex, which is involved in protein synthesis and, together with other initiation factors, stimulates binding of mRNA and methionyl-tRNAi to the 40S ribosome (By similarity)
681	tr|V4SC69|V4SC69_9ROSI	29760.VIT_03s0063g02060.t01	0	1142.9	OSI_24733	GO:0005575,GO:0005622,GO:0005623,GO:0005737,GO:0005829,GO:0005911,GO:0009506,GO:0030054,GO:0044424,GO:0044444,GO:0044464,GO:0055044	K14018		virNOG[6]	0XS67@NOG,1BFIR@strNOG,1DTGU@virNOG,KOG0301@euNOG	ENOG410XS67	NA|NA|NA	I	Phospholipase A-2-activating
682	tr|V4SM98|V4SM98_9ROSI	3694.POPTR_0006s00240.1	5.6e-76	288.9		GO:0005575,GO:0005622,GO:0005623,GO:0005737,GO:0005768,GO:0005802,GO:0005829,GO:0005886,GO:0005911,GO:0009504,GO:0009506,GO:0010008,GO:0016020,GO:0030054,GO:0031090,GO:0032588,GO:0043226,GO:0043227,GO:0043229,GO:0043231,GO:0044422,GO:0044424,GO:0044440,GO:0044444,GO:0044446,GO:0044464,GO:0055044,GO:0071944	K07904,K07905,K07976		virNOG[6]	1BD9C@strNOG,1DPR3@virNOG,COG1100@NOG,KOG0087@euNOG	COG1100	NA|NA|NA	U	ras-related protein
683	tr|V4SFS8|V4SFS8_9ROSI	3694.POPTR_0009s13550.1	3.9e-230	802.7					virNOG[6]	0XS0P@NOG,1BH6Y@strNOG,1DV33@virNOG,KOG1362@euNOG	ENOG410XS0P	NA|NA|NA	I	Plasma-membrane choline transporter
684	tr|V4T5W7|V4T5W7_9ROSI	29760.VIT_00s0499g00030.t01	8.4e-195	684.9	SSI2	GO:0002213,GO:0002252,GO:0002376,GO:0003674,GO:0003824,GO:0004768,GO:0005575,GO:0005622,GO:0005623,GO:0005737,GO:0006082,GO:0006629,GO:0006631,GO:0006633,GO:0006636,GO:0006950,GO:0006952,GO:0008150,GO:0008152,GO:0008610,GO:0009058,GO:0009507,GO:0009532,GO:0009534,GO:0009536,GO:0009570,GO:0009579,GO:0009607,GO:0009615,GO:0009617,GO:0009625,GO:0009966,GO:0009987,GO:0010646,GO:0016053,GO:0016215,GO:…	K03921		virNOG[6]	0IF20@euNOG,0XPNS@NOG,1BC61@strNOG,1DQ4D@virNOG	ENOG410XPNS	NA|NA|NA	I	Converts stearoyl-ACP to oleoyl-ACP by introduction of a cis double bond between carbons Delta(9) and Delta(10) of the acyl chain
685	tr|V4TK97|V4TK97_9ROSI	3694.POPTR_0001s13410.1	4.7e-92	343.2		GO:0003674,GO:0005215,GO:0005575,GO:0005623,GO:0005886,GO:0005887,GO:0006810,GO:0008150,GO:0008643,GO:0009987,GO:0015144,GO:0016020,GO:0016021,GO:0022857,GO:0022891,GO:0022892,GO:0031224,GO:0031226,GO:0034219,GO:0044425,GO:0044459,GO:0044464,GO:0044699,GO:0044763,GO:0044765,GO:0051119,GO:0051179,GO:0051234,GO:0055085,GO:0071702,GO:0071944,GO:1901476	K15382		virNOG[6]	11M4R@NOG,1BBVR@strNOG,1DRRF@virNOG,KOG1623@euNOG	ENOG4111M4R	NA|NA|NA	U	bidirectional sugar transporter
686	tr|V4THB5|V4THB5_9ROSI	4113.PGSC0003DMT400049116	3.5e-42	176		GO:0005575,GO:0005622,GO:0005623,GO:0005737,GO:0009507,GO:0009536,GO:0043226,GO:0043227,GO:0043229,GO:0043231,GO:0044424,GO:0044444,GO:0044464	K03676		virNOG[6]	1BSUR@strNOG,1E4PY@virNOG,COG0695@NOG,KOG1752@euNOG	COG0695	NA|NA|NA	O	Glutaredoxin
687	tr|V4TWB9|V4TWB9_9ROSI	3694.POPTR_0018s01500.1	2.3e-116	424.5					virNOG[6]	0JCAX@euNOG,0ZKCS@NOG,1BQ94@strNOG,1E23B@virNOG	ENOG410ZKCS	NA|NA|NA	S	UPF0481 protein
688	tr|V4TPU3|V4TPU3_9ROSI	3694.POPTR_0004s04020.1	2.7e-106	390.6		GO:0005575,GO:0005622,GO:0005623,GO:0005737,GO:0005905,GO:0012505,GO:0012506,GO:0016020,GO:0016023,GO:0030659,GO:0031090,GO:0031410,GO:0031982,GO:0031988,GO:0043226,GO:0043227,GO:0043229,GO:0043231,GO:0044422,GO:0044424,GO:0044425,GO:0044433,GO:0044444,GO:0044446,GO:0044464			virNOG[6]	0IJTY@euNOG,0YB93@NOG,1BG21@strNOG,1DRPA@virNOG	ENOG410YB93	NA|NA|NA	U	Clathrin light chain
689	tr|V4UKD0|V4UKD0_9ROSI	29760.VIT_11s0016g02380.t01	1.5e-138	497.7	OSI_23452	GO:0000302,GO:0006950,GO:0006979,GO:0007154,GO:0008150,GO:0009267,GO:0009605,GO:0009987,GO:0009991,GO:0010033,GO:0010035,GO:0010038,GO:0010039,GO:0031667,GO:0031668,GO:0031669,GO:0033554,GO:0033993,GO:0034599,GO:0034614,GO:0042221,GO:0042594,GO:0044699,GO:0044763,GO:0050896,GO:0051365,GO:0051716,GO:0070542,GO:0070887,GO:0071241,GO:0071248,GO:0071281,GO:0071310,GO:0071396,GO:0071398,GO:0071496,GO:…	K05933		virNOG[6]	1BC62@strNOG,1DQ4E@virNOG,COG3491@NOG,KOG0143@euNOG	COG3491	NA|NA|NA	Q	1-aminocyclopropane-1-carboxylate oxidase
690	tr|V4UCQ4|V4UCQ4_9ROSI	29760.VIT_12s0028g01820.t01	5.5e-224	781.9	AAT	GO:0003674,GO:0003824,GO:0004069,GO:0005488,GO:0005507,GO:0005575,GO:0005622,GO:0005623,GO:0005737,GO:0005739,GO:0005759,GO:0006082,GO:0006103,GO:0006520,GO:0006531,GO:0006536,GO:0006807,GO:0008150,GO:0008152,GO:0008483,GO:0009064,GO:0009066,GO:0009987,GO:0010035,GO:0010038,GO:0016740,GO:0016769,GO:0019752,GO:0031974,GO:0042221,GO:0043167,GO:0043169,GO:0043226,GO:0043227,GO:0043229,GO:0043231,GO:…	K14455		virNOG[6]	1BGII@strNOG,1DSFY@virNOG,COG1448@NOG,KOG1411@euNOG	COG1448	NA|NA|NA	E	Aspartate aminotransferase
691	tr|V4UIS4|V4UIS4_9ROSI	3847.GLYMA12G32060.1	3.9e-63	245.7	RBX1	GO:0000151,GO:0005575,GO:0005622,GO:0005623,GO:0005634,GO:0005737,GO:0006464,GO:0008150,GO:0008152,GO:0009719,GO:0009725,GO:0009733,GO:0009987,GO:0010033,GO:0016567,GO:0019005,GO:0019538,GO:0031461,GO:0031463,GO:0032446,GO:0032991,GO:0036211,GO:0042221,GO:0043170,GO:0043226,GO:0043227,GO:0043229,GO:0043231,GO:0043234,GO:0043412,GO:0044237,GO:0044238,GO:0044260,GO:0044267,GO:0044424,GO:0044464,GO:…	K03868,K06265		euNOG[57]	COG5194@NOG,KOG2930@euNOG	COG5194	NA|NA|NA	O	RinG-box protein
692	tr|V4SV60|V4SV60_9ROSI	3847.GLYMA02G02990.1	2.6e-183	646.4		GO:0005575,GO:0005622,GO:0005623,GO:0005737,GO:0044424,GO:0044464	K04382		virNOG[6]	1BBY5@strNOG,1DPWT@virNOG,COG0639@NOG,KOG0371@euNOG	COG0639	NA|NA|NA	T	serine threonine-protein phosphatase
693	tr|V4S6W7|V4S6W7_9ROSI	29760.VIT_08s0007g07180.t01	3.3e-122	443.4	EIF3C	GO:0005575,GO:0005622,GO:0005623,GO:0005634,GO:0005737,GO:0005829,GO:0043226,GO:0043227,GO:0043229,GO:0043231,GO:0044424,GO:0044444,GO:0044464	K03252,K08597		virNOG[6]	0XRU3@NOG,1BK1X@strNOG,1DRJ6@virNOG,KOG1076@euNOG	ENOG410XRU3	NA|NA|NA	J	Component of the eukaryotic translation initiation factor 3 (eIF-3) complex, which is involved in protein synthesis and, together with other initiation factors, stimulates binding of mRNA and methionyl-tRNAi to the 40S ribosome (By similarity)
694	tr|V4UX13|V4UX13_9ROSI	4113.PGSC0003DMT400005236	2.8e-139	500	HIR1	GO:0005575,GO:0005622,GO:0005623,GO:0005737,GO:0005773,GO:0005774,GO:0005886,GO:0005911,GO:0009506,GO:0009507,GO:0009536,GO:0016020,GO:0030054,GO:0031090,GO:0043226,GO:0043227,GO:0043229,GO:0043231,GO:0044422,GO:0044424,GO:0044437,GO:0044444,GO:0044446,GO:0044464,GO:0055044,GO:0071944			virNOG[6]	1BCSD@strNOG,1DQQ7@virNOG,COG0330@NOG,KOG2620@euNOG	COG0330	NA|NA|NA	O	hypersensitive-induced response protein
695	tr|V4SX86|V4SX86_9ROSI	29760.VIT_02s0025g02140.t01	0	1228.4	BIP	GO:0000741,GO:0005575,GO:0005618,GO:0005622,GO:0005623,GO:0005634,GO:0005654,GO:0005730,GO:0005737,GO:0005773,GO:0005774,GO:0005783,GO:0005788,GO:0005794,GO:0005829,GO:0005886,GO:0005911,GO:0006508,GO:0006511,GO:0006950,GO:0006996,GO:0006997,GO:0007275,GO:0008150,GO:0008152,GO:0009056,GO:0009057,GO:0009506,GO:0009507,GO:0009536,GO:0009553,GO:0009559,GO:0009561,GO:0009987,GO:0010035,GO:0010038,GO:…	K09490		virNOG[6]	1BJ07@strNOG,1DWXK@virNOG,COG0443@NOG,KOG0100@euNOG	COG0443	NA|NA|NA	O	luminal-binding protein
696	tr|V4S968|V4S968_9ROSI	29760.VIT_07s0005g00290.t01	9.4e-53	211.8		GO:0005575,GO:0005622,GO:0005623,GO:0005737,GO:0005773,GO:0005794,GO:0005886,GO:0016020,GO:0043226,GO:0043227,GO:0043229,GO:0043231,GO:0044424,GO:0044444,GO:0044464,GO:0071944			virNOG[6]	0IW03@euNOG,1BQTQ@strNOG,1E2MS@virNOG,COG0589@NOG	COG0589	NA|NA|NA	T	Universal stress protein
697	tr|V4SUS3|V4SUS3_9ROSI	3694.POPTR_0001s03410.1	0	1184.5	HSP70B	GO:0005575,GO:0005618,GO:0005622,GO:0005623,GO:0005737,GO:0005886,GO:0006950,GO:0008150,GO:0009266,GO:0009408,GO:0009507,GO:0009536,GO:0009607,GO:0009615,GO:0009628,GO:0016020,GO:0030312,GO:0043226,GO:0043227,GO:0043229,GO:0043231,GO:0044424,GO:0044444,GO:0044464,GO:0050896,GO:0051704,GO:0051707,GO:0071944	K03283		virNOG[6]	1BP3Q@strNOG,1E0Y8@virNOG,COG0443@NOG,KOG0101@euNOG	COG0443	NA|NA|NA	O	heat shock
698	tr|V4VDI2|V4VDI2_9ROSI	3694.POPTR_0002s25080.1	9.9e-140	501.9					virNOG[6]	0XR70@NOG,1BG9C@strNOG,1DRWM@virNOG,KOG4293@euNOG	ENOG410XR70	NA|NA|NA	T	auxin-induced in root cultures protein 12-like
699	tr|V4SF69|V4SF69_9ROSI	3847.GLYMA03G40530.1	2.2e-62	243.4	RPS24	GO:0000462,GO:0005575,GO:0005618,GO:0005622,GO:0005623,GO:0005634,GO:0005730,GO:0005737,GO:0005829,GO:0005840,GO:0006139,GO:0006364,GO:0006396,GO:0006412,GO:0006414,GO:0006725,GO:0006807,GO:0008150,GO:0008152,GO:0009058,GO:0009059,GO:0009987,GO:0010467,GO:0015935,GO:0016020,GO:0016070,GO:0016072,GO:0019538,GO:0022613,GO:0022626,GO:0022627,GO:0030312,GO:0030490,GO:0030529,GO:0031974,GO:0031981,GO:…	K02974		virNOG[6]	1BR0N@strNOG,1E2UM@virNOG,COG2004@NOG,KOG3424@euNOG	COG2004	NA|NA|NA	J	40S ribosomal protein S24
700	tr|V4RM37|V4RM37_9ROSI	3694.POPTR_0004s07100.1	1.2e-136	491.5		GO:0005575,GO:0005622,GO:0005623,GO:0005737,GO:0009507,GO:0009536,GO:0043226,GO:0043227,GO:0043229,GO:0043231,GO:0044424,GO:0044444,GO:0044464			virNOG[6]	1BF3V@strNOG,1DUYT@virNOG,COG2423@NOG,KOG3007@euNOG	COG2423	NA|NA|NA	E	Ornithine cyclodeaminase/mu-crystallin family
701	tr|V4VD33|V4VD33_9ROSI	29760.VIT_08s0007g06190.t01	3.2e-264	916			K16810		virNOG[6]	0XRXF@NOG,1BI72@strNOG,1DXYX@virNOG,KOG4416@euNOG	ENOG410XRXF	NA|NA|NA	S	TBCC domain-containing protein 1-like
702	tr|V4WHT6|V4WHT6_9ROSI	3694.POPTR_0006s23950.1	3.7e-168	596.3		GO:0003674,GO:0005488,GO:0005575,GO:0005622,GO:0005623,GO:0005737,GO:0005829,GO:0008270,GO:0009507,GO:0009532,GO:0009536,GO:0009570,GO:0043167,GO:0043169,GO:0043226,GO:0043227,GO:0043229,GO:0043231,GO:0044422,GO:0044424,GO:0044434,GO:0044435,GO:0044444,GO:0044446,GO:0044464,GO:0046872,GO:0046914	K13566		virNOG[6]	1BCU5@strNOG,1DQRV@virNOG,COG0388@NOG,KOG0806@euNOG	COG0388	NA|NA|NA	E	Omega-amidase
703	tr|V4UGQ0|V4UGQ0_9ROSI	3694.POPTR_0001s41930.1	0	1390.2	UBP14	GO:0000003,GO:0003006,GO:0003674,GO:0003824,GO:0004843,GO:0005575,GO:0005622,GO:0005623,GO:0005737,GO:0005829,GO:0006464,GO:0007275,GO:0008150,GO:0008152,GO:0008233,GO:0008234,GO:0008544,GO:0009653,GO:0009790,GO:0009791,GO:0009793,GO:0009888,GO:0009913,GO:0009987,GO:0010015,GO:0010053,GO:0010054,GO:0010154,GO:0016049,GO:0016579,GO:0016787,GO:0019538,GO:0019783,GO:0021700,GO:0022414,GO:0022622,GO:…	K11836		virNOG[6]	1BHI2@strNOG,1DVDX@virNOG,COG5207@NOG,KOG0944@euNOG	COG5207	NA|NA|NA	O	ubiquitin carboxyl-terminal hydrolase
704	tr|V4T9B9|V4T9B9_9ROSI	29760.VIT_18s0001g11270.t01	5.7e-167	592.4		GO:0003674,GO:0004857,GO:0004866,GO:0004867,GO:0004869,GO:0005575,GO:0005576,GO:0008150,GO:0010466,GO:0010951,GO:0019222,GO:0030162,GO:0030234,GO:0030414,GO:0043086,GO:0044092,GO:0048046,GO:0050789,GO:0050790,GO:0051246,GO:0051336,GO:0051346,GO:0052547,GO:0052548,GO:0060255,GO:0061134,GO:0061135,GO:0065007,GO:0065009,GO:0080090	K13963		virNOG[6]	1BENY@strNOG,1DSKU@virNOG,COG4826@NOG,KOG2392@euNOG	COG4826	NA|NA|NA	V	K13963 serpin B
705	tr|V4U7U5|V4U7U5_9ROSI	29760.VIT_16s0050g02450.t01	3.4e-50	203.4					virNOG[6]	0IXQ6@euNOG,0YGZ6@NOG,1BSA1@strNOG,1E458@virNOG	ENOG410YGZ6	NA|NA|NA	S	Proline-rich cell wall
706	tr|V4SJZ0|V4SJZ0_9ROSI	3694.POPTR_0005s18120.1	3e-72	276.6		GO:0005575,GO:0005623,GO:0005886,GO:0016020,GO:0044464,GO:0071944	K13448,K16465		virNOG[6]	1BQ3M@strNOG,1E3D9@virNOG,COG5126@NOG,KOG0028@euNOG	COG5126	NA|NA|NA	T	calcium-binding protein
707	tr|V4TUM7|V4TUM7_9ROSI	4113.PGSC0003DMT400037996	1.4e-98	364.4	GST5	GO:0003674,GO:0003824,GO:0004364,GO:0005488,GO:0005575,GO:0005576,GO:0005622,GO:0005623,GO:0005634,GO:0005737,GO:0005773,GO:0005774,GO:0005829,GO:0005886,GO:0006950,GO:0006979,GO:0007154,GO:0008150,GO:0008152,GO:0009056,GO:0009404,GO:0009407,GO:0009414,GO:0009415,GO:0009507,GO:0009532,GO:0009536,GO:0009570,GO:0009605,GO:0009628,GO:0009987,GO:0009991,GO:0010035,GO:0010038,GO:0016020,GO:0016597,GO:…	K00799		virNOG[6]	0XSIX@NOG,1BPEQ@strNOG,1E22A@virNOG,KOG0406@euNOG	ENOG410XSIX	NA|NA|NA	O	glutathione s-transferase
708	tr|V4TXR0|V4TXR0_9ROSI	3694.POPTR_0015s05600.1	9.7e-102	375.6			K11982		virNOG[6]	121N2@NOG,1BF51@strNOG,1DT37@virNOG,KOG0800@euNOG	ENOG41121N2	NA|NA|NA	O	E3 ubiquitin-protein ligase
709	tr|V4TJJ3|V4TJJ3_9ROSI	3694.POPTR_0017s02110.1	2.1e-269	933.3		GO:0005575,GO:0005622,GO:0005623,GO:0005634,GO:0005886,GO:0016020,GO:0043226,GO:0043227,GO:0043229,GO:0043231,GO:0044424,GO:0044464,GO:0071944			virNOG[6]	0IIWA@euNOG,1BNJR@strNOG,1E0DI@virNOG,COG0515@NOG	COG0515	NA|NA|NA	T	Inactive receptor kinase
710	tr|V4TVF9|V4TVF9_9ROSI	3847.GLYMA10G02430.1	9.6e-30	134.4		GO:0000003,GO:0003006,GO:0005575,GO:0005622,GO:0005623,GO:0005634,GO:0005737,GO:0005794,GO:0005829,GO:0006950,GO:0007275,GO:0008150,GO:0009266,GO:0009408,GO:0009628,GO:0009791,GO:0009987,GO:0010154,GO:0010286,GO:0022414,GO:0032501,GO:0032502,GO:0033554,GO:0034605,GO:0043226,GO:0043227,GO:0043229,GO:0043231,GO:0044424,GO:0044444,GO:0044464,GO:0044699,GO:0044707,GO:0044763,GO:0048316,GO:0048608,GO:…	K19765		virNOG[6]	122JH@NOG,1BU4C@strNOG,1E6I9@virNOG,KOG4117@euNOG	ENOG41122JH	NA|NA|NA	K, O	Heat shock factor binding protein 1
711	tr|V4SCF6|V4SCF6_9ROSI	3847.GLYMA11G14310.1	2.6e-60	236.9					virNOG[6]	0IWX6@euNOG,0YI8C@NOG,1BR2S@strNOG,1E2WY@virNOG	ENOG410YI8C	NA|NA|NA	T	Universal stress protein
712	tr|V4T172|V4T172_9ROSI	3694.POPTR_0016s06440.1	1.7e-158	564.3		GO:0003333,GO:0003674,GO:0005215,GO:0005342,GO:0005575,GO:0006810,GO:0006811,GO:0006820,GO:0006865,GO:0008150,GO:0008509,GO:0008514,GO:0009607,GO:0009624,GO:0009987,GO:0015075,GO:0015171,GO:0015173,GO:0015175,GO:0015711,GO:0015801,GO:0015804,GO:0015849,GO:0016020,GO:0022857,GO:0022891,GO:0022892,GO:0034220,GO:0044699,GO:0044763,GO:0044765,GO:0046942,GO:0046943,GO:0050896,GO:0051179,GO:0051234,GO:…	K14209		virNOG[6]	1BHH8@strNOG,1DS89@virNOG,COG0814@NOG,KOG1304@euNOG	COG0814	NA|NA|NA	E	amino acid
713	tr|V4RU69|V4RU69_9ROSI	3847.GLYMA07G32050.1	9.7e-65	251.5		GO:0000302,GO:0005575,GO:0005622,GO:0005623,GO:0005634,GO:0005737,GO:0006950,GO:0006979,GO:0008150,GO:0009266,GO:0009408,GO:0009628,GO:0010033,GO:0010035,GO:0010038,GO:0042221,GO:0042542,GO:0043226,GO:0043227,GO:0043229,GO:0043231,GO:0044424,GO:0044464,GO:0045471,GO:0046685,GO:0046686,GO:0046688,GO:0050896,GO:0097305,GO:1901700	K13993		virNOG[6]	1BF0V@strNOG,1DSZ0@virNOG,COG0071@NOG,KOG0710@euNOG	COG0071	NA|NA|NA	O	kDa class I heat shock
714	tr|V4TBS4|V4TBS4_9ROSI	3694.POPTR_0002s10530.1	7.8e-237	824.7		GO:0005575,GO:0005622,GO:0005623,GO:0005737,GO:0005829,GO:0044424,GO:0044444,GO:0044464	K12402		virNOG[6]	0XPFS@NOG,1BEBC@strNOG,1DS96@virNOG,KOG0937@euNOG	ENOG410XPFS	NA|NA|NA	U	AP-4 complex subunit
715	tr|V4SA46|V4SA46_9ROSI	3694.POPTR_0004s19420.1	2e-98	364.8		GO:0003674,GO:0005488,GO:0005575,GO:0005623,GO:0005886,GO:0005911,GO:0008061,GO:0009506,GO:0016020,GO:0030054,GO:0031224,GO:0031225,GO:0031226,GO:0044425,GO:0044459,GO:0044464,GO:0046658,GO:0055044,GO:0071944,GO:0097367			virNOG[6]	0IFUJ@euNOG,0XV98@NOG,1BCRC@strNOG,1DQP7@virNOG	ENOG410XV98	NA|NA|NA	S	lysM domain-containing GPI-anchored protein
716	tr|V4TD69|V4TD69_9ROSI	3694.POPTR_0007s03890.1	3.9e-205	719.2			K00001,K00121,K18857		virNOG[6]	1BMCD@strNOG,1DZ78@virNOG,COG1062@NOG,KOG0022@euNOG	COG1062	NA|NA|NA	Q	alcohol dehydrogenase
717	tr|V4TNS6|V4TNS6_9ROSI	3694.POPTR_0010s05470.1	1.5e-229	800.4		GO:0005575,GO:0005622,GO:0005623,GO:0005737,GO:0005829,GO:0044424,GO:0044444,GO:0044464	K12393		virNOG[6]	0XPFS@NOG,1BKW1@strNOG,1DYRE@virNOG,KOG0937@euNOG	ENOG410XPFS	NA|NA|NA	U	AP-1 complex subunit
718	tr|V4UHD9|V4UHD9_9ROSI	29760.VIT_15s0021g01230.t01	0	1322.8			K01886		virNOG[6]	1BF29@strNOG,1DT08@virNOG,COG0008@NOG,KOG1148@euNOG	COG0008	NA|NA|NA	J	glutaminyl-tRNA
719	tr|V4S9I1|V4S9I1_9ROSI	3694.POPTR_0010s17930.1	1.5e-200	704.1	GAPCP-1		K00134		virNOG[6]	1BGBX@strNOG,1DU9I@virNOG,COG0057@NOG,KOG0657@euNOG	COG0057	NA|NA|NA	G	glyceraldehyde-3-phosphate dehydrogenase
720	tr|V4SWP1|V4SWP1_9ROSI	29760.VIT_08s0007g03440.t01	4.6e-142	509.6		GO:0005575,GO:0005622,GO:0005623,GO:0005737,GO:0005783,GO:0043226,GO:0043227,GO:0043229,GO:0043231,GO:0044424,GO:0044444,GO:0044464			virNOG[6]	0IH8V@euNOG,11QDI@NOG,1BICK@strNOG,1DW9J@virNOG	ENOG4111QDI	NA|NA|NA	S	hydrolase, alpha beta fold family protein
721	tr|V4U9V3|V4U9V3_9ROSI	3694.POPTR_0009s09050.1	4.1e-60	235.7		GO:0000166,GO:0001882,GO:0001883,GO:0002252,GO:0002376,GO:0003674,GO:0005488,GO:0005525,GO:0005575,GO:0005622,GO:0005623,GO:0005634,GO:0005737,GO:0005773,GO:0005774,GO:0005794,GO:0005829,GO:0005886,GO:0005911,GO:0006950,GO:0006952,GO:0008150,GO:0009506,GO:0009607,GO:0009615,GO:0016020,GO:0017076,GO:0019001,GO:0030054,GO:0031090,GO:0032549,GO:0032550,GO:0032553,GO:0032555,GO:0032561,GO:0035639,GO:…	K07955		virNOG[6]	0XNUK@NOG,1BC34@strNOG,1DQ1P@virNOG,KOG0075@euNOG	ENOG410XNUK	NA|NA|NA	U	ADP-RIBOSYLATION FACTOR-like protein
722	tr|V4UFU5|V4UFU5_9ROSI	29760.VIT_00s0227g00110.t01	5e-128	462.6		GO:0003674,GO:0003824,GO:0003858,GO:0005575,GO:0005622,GO:0005623,GO:0005737,GO:0005829,GO:0006950,GO:0006979,GO:0008150,GO:0008152,GO:0016491,GO:0016614,GO:0016616,GO:0044424,GO:0044444,GO:0044464,GO:0044710,GO:0050896,GO:0055114	K18121		virNOG[6]	1BE0Z@strNOG,1DRYQ@virNOG,COG2084@NOG,KOG0409@euNOG	COG2084	NA|NA|NA	I	NAD binding domain of 6-phosphogluconate dehydrogenase
723	tr|V4T539|V4T539_9ROSI	29760.VIT_14s0128g00370.t01	1e-225	787.7		GO:0005575,GO:0005622,GO:0005623,GO:0005737,GO:0005829,GO:0008150,GO:0010035,GO:0010038,GO:0042221,GO:0044424,GO:0044444,GO:0044464,GO:0046686,GO:0050896	K01875		virNOG[6]	1BEYB@strNOG,1DRSR@virNOG,COG0172@NOG,KOG2509@euNOG	COG0172	NA|NA|NA	J	Seryl-tRNA
724	tr|V4TEH4|V4TEH4_9ROSI	3694.POPTR_0008s14490.1	8.1e-177	625.2		GO:0005575,GO:0005618,GO:0005622,GO:0005623,GO:0005737,GO:0005739,GO:0005829,GO:0005886,GO:0009507,GO:0009536,GO:0016020,GO:0030312,GO:0043226,GO:0043227,GO:0043229,GO:0043231,GO:0044424,GO:0044444,GO:0044464,GO:0071944	K01868		virNOG[6]	1BDUW@strNOG,1DRS9@virNOG,COG0441@NOG,KOG1637@euNOG	COG0441	NA|NA|NA	J	threonyl-tRNA synthetase
725	tr|V4T0F6|V4T0F6_9ROSI	3694.POPTR_0001s00250.1	0	1078.2		GO:0000902,GO:0005575,GO:0005576,GO:0005618,GO:0005622,GO:0005623,GO:0005737,GO:0005773,GO:0005774,GO:0005886,GO:0005911,GO:0008150,GO:0009505,GO:0009506,GO:0009653,GO:0009826,GO:0009932,GO:0009987,GO:0016020,GO:0016043,GO:0016049,GO:0030054,GO:0030312,GO:0031090,GO:0031224,GO:0031225,GO:0031226,GO:0032502,GO:0032989,GO:0040007,GO:0043226,GO:0043227,GO:0043229,GO:0043231,GO:0044422,GO:0044424,GO:…			virNOG[6]	1BGVX@strNOG,1DUSJ@virNOG,COG2132@NOG,KOG1263@euNOG	COG2132	NA|NA|NA	Q	monocopper oxidase-like protein
726	tr|V4SSQ1|V4SSQ1_9ROSI	4113.PGSC0003DMT400029234	2.8e-77	293.1		GO:0005575,GO:0005622,GO:0005623,GO:0005634,GO:0005737,GO:0005829,GO:0005886,GO:0006464,GO:0006508,GO:0006511,GO:0007275,GO:0008150,GO:0008152,GO:0009056,GO:0009057,GO:0009058,GO:0009692,GO:0009693,GO:0009719,GO:0009725,GO:0009733,GO:0009790,GO:0009987,GO:0010033,GO:0016020,GO:0019538,GO:0019941,GO:0030163,GO:0032446,GO:0032501,GO:0032502,GO:0036211,GO:0042221,GO:0043170,GO:0043226,GO:0043227,GO:…	K12158		virNOG[6]	1BF8A@strNOG,1DT6N@virNOG,COG5272@NOG,KOG0001@euNOG	COG5272	NA|NA|NA	O	ubiquitin-NEDD8-like protein
727	tr|V4T0Y1|V4T0Y1_9ROSI	3847.GLYMA10G28890.1	7.4e-190	668.3		GO:0003674,GO:0005488,GO:0005509,GO:0005515,GO:0005575,GO:0005576,GO:0005622,GO:0005623,GO:0005737,GO:0005739,GO:0005773,GO:0005774,GO:0005783,GO:0005788,GO:0005911,GO:0006950,GO:0006970,GO:0006979,GO:0007275,GO:0008150,GO:0009506,GO:0009507,GO:0009536,GO:0009628,GO:0009651,GO:0010035,GO:0010038,GO:0016020,GO:0030054,GO:0031090,GO:0031974,GO:0032501,GO:0032502,GO:0042221,GO:0042592,GO:0043167,GO:…	K08057		virNOG[6]	0XRR7@NOG,1BK0C@strNOG,1DXXG@virNOG,KOG0674@euNOG	ENOG410XRR7	NA|NA|NA	O	Calreticulin
728	tr|V4UKB4|V4UKB4_9ROSI	3694.POPTR_0003s04560.1	2.8e-88	330.5	OSI_18799	GO:0005575,GO:0005623,GO:0005886,GO:0005911,GO:0009506,GO:0016020,GO:0030054,GO:0044464,GO:0055044,GO:0071944			virNOG[6]	0IKRQ@euNOG,0YGGV@NOG,1BKXA@strNOG,1DYSU@virNOG	ENOG410YGGV	NA|NA|NA	S	Late embryogenesis abundant protein
729	tr|V4WC19|V4WC19_9ROSI	29760.VIT_12s0028g03370.t01	2.7e-209	733		GO:0005575,GO:0005622,GO:0005623,GO:0005737,GO:0005829,GO:0006082,GO:0006139,GO:0006399,GO:0006412,GO:0006418,GO:0006436,GO:0006520,GO:0006725,GO:0006807,GO:0008150,GO:0008152,GO:0009058,GO:0009059,GO:0009987,GO:0010467,GO:0016070,GO:0019538,GO:0019752,GO:0034641,GO:0034645,GO:0034660,GO:0043038,GO:0043039,GO:0043170,GO:0043436,GO:0044237,GO:0044238,GO:0044249,GO:0044260,GO:0044267,GO:0044281,GO:…	K01867		virNOG[6]	1BEIT@strNOG,1DRXN@virNOG,COG0180@NOG,KOG2145@euNOG	COG0180	NA|NA|NA	J	Tryptophanyl-tRNA synthetase
730	tr|V4U3B1|V4U3B1_9ROSI	29760.VIT_14s0171g00430.t01	6.8e-135	485.7	PHB2	GO:0000302,GO:0005575,GO:0005618,GO:0005622,GO:0005623,GO:0005634,GO:0005730,GO:0005737,GO:0005739,GO:0005740,GO:0005743,GO:0005746,GO:0005747,GO:0005773,GO:0005774,GO:0005886,GO:0006950,GO:0006970,GO:0006979,GO:0006996,GO:0007005,GO:0007275,GO:0008150,GO:0009505,GO:0009507,GO:0009536,GO:0009628,GO:0009651,GO:0009719,GO:0009723,GO:0009725,GO:0009733,GO:0009791,GO:0009987,GO:0010033,GO:0010035,GO:…	K17080		virNOG[6]	1BGBC@strNOG,1DU8W@virNOG,COG0330@NOG,KOG3083@euNOG	COG0330	NA|NA|NA	O	prohibitin
731	tr|V4S6X8|V4S6X8_9ROSI	29760.VIT_03s0180g00200.t01	1.9e-228	797	UGT84A2	GO:0003674,GO:0003824,GO:0005575,GO:0005622,GO:0005623,GO:0005737,GO:0008150,GO:0008152,GO:0008194,GO:0009058,GO:0009314,GO:0009411,GO:0009416,GO:0009628,GO:0009718,GO:0009812,GO:0009813,GO:0010224,GO:0016740,GO:0016757,GO:0016758,GO:0035251,GO:0042440,GO:0044424,GO:0044464,GO:0044710,GO:0046148,GO:0046283,GO:0046527,GO:0050284,GO:0050896,GO:0071704,GO:0080167,GO:1901576	K13068		virNOG[6]	1BHGJ@strNOG,1DQXG@virNOG,COG1819@NOG,KOG1192@euNOG	COG1819	NA|NA|NA	C, G	cinnamate beta-D-glucosyltransferase-like
732	tr|V4SR67|V4SR67_9ROSI	3847.GLYMA18G02060.1	0	1064.7		GO:0003674,GO:0003824,GO:0004071,GO:0005575,GO:0005622,GO:0005623,GO:0005737,GO:0005829,GO:0006082,GO:0006520,GO:0006528,GO:0006529,GO:0006807,GO:0008150,GO:0008152,GO:0008652,GO:0009058,GO:0009066,GO:0009067,GO:0009987,GO:0016053,GO:0016211,GO:0016874,GO:0016879,GO:0016880,GO:0019752,GO:0034641,GO:0043436,GO:0043603,GO:0043604,GO:0044237,GO:0044238,GO:0044249,GO:0044271,GO:0044281,GO:0044283,GO:…	K01953	ASNS1	virNOG[6]	1BF5Q@strNOG,1DSAX@virNOG,COG0367@NOG,KOG0571@euNOG	COG0367	NA|NA|NA	E	asparagine synthetase
733	tr|V4TYP6|V4TYP6_9ROSI	3694.POPTR_0002s13650.1	2.8e-104	383.3		GO:0000139,GO:0000166,GO:0001882,GO:0001883,GO:0003674,GO:0005488,GO:0005525,GO:0005575,GO:0005622,GO:0005623,GO:0005737,GO:0005768,GO:0005773,GO:0005774,GO:0005794,GO:0005802,GO:0005829,GO:0005886,GO:0005911,GO:0006810,GO:0008150,GO:0009506,GO:0009987,GO:0012505,GO:0016020,GO:0017076,GO:0019001,GO:0030054,GO:0031090,GO:0032549,GO:0032550,GO:0032553,GO:0032555,GO:0032561,GO:0032940,GO:0035639,GO:…	K07893		virNOG[6]	0XPBI@NOG,1BFTK@strNOG,1DWMB@virNOG,KOG0094@euNOG	ENOG410XPBI	NA|NA|NA	U	ras-related protein
734	tr|V4UCJ5|V4UCJ5_9ROSI	29760.VIT_04s0008g05020.t01	1.5e-127	460.7		GO:0005575,GO:0005622,GO:0005623,GO:0005634,GO:0043226,GO:0043227,GO:0043229,GO:0043231,GO:0044424,GO:0044464	K07936		virNOG[6]	0XNRS@NOG,1BCA0@strNOG,1DQ83@virNOG,KOG0096@euNOG	ENOG410XNRS	NA|NA|NA	U	GTP-binding nuclear protein
735	tr|V4TPM1|V4TPM1_9ROSI	3694.POPTR_0004s20700.1	1.7e-171	607.4		GO:0005575,GO:0005622,GO:0005623,GO:0005737,GO:0005829,GO:0044424,GO:0044444,GO:0044464	K12524		virNOG[6]	1BIMD@strNOG,1DWIN@virNOG,COG0460@NOG,KOG0455@euNOG	COG0460	NA|NA|NA	C	homoserine dehydrogenase
736	tr|V4SXY9|V4SXY9_9ROSI	3694.POPTR_0003s12830.1	1e-275	954.1		GO:0005575,GO:0005622,GO:0005623,GO:0005737,GO:0005829,GO:0044424,GO:0044444,GO:0044464	K01951	GMPS,GMPS2	virNOG[6]	0JSA4@euNOG,1BD50@strNOG,1DR2H@virNOG,COG0518@NOG,COG0519@NOG,KOG1622@euNOG	COG0518	NA|NA|NA	F	GMP synthase
737	tr|V4U3E3|V4U3E3_9ROSI	29760.VIT_14s0219g00120.t01	3.2e-116	423.3		GO:0000323,GO:0005575,GO:0005622,GO:0005623,GO:0005737,GO:0005764,GO:0005765,GO:0005773,GO:0005774,GO:0016020,GO:0031090,GO:0043226,GO:0043227,GO:0043229,GO:0043231,GO:0044422,GO:0044424,GO:0044437,GO:0044444,GO:0044446,GO:0044464	K12386		virNOG[6]	0XQSD@NOG,1BFZ9@strNOG,1DVIK@virNOG,KOG3145@euNOG	ENOG410XQSD	NA|NA|NA	E	Cystinosin
738	tr|V4THY2|V4THY2_9ROSI	29760.VIT_01s0146g00120.t01	4.4e-155	552.7	AT2G35450	GO:0005575,GO:0005622,GO:0005623,GO:0005737,GO:0009507,GO:0009536,GO:0043226,GO:0043227,GO:0043229,GO:0043231,GO:0044424,GO:0044444,GO:0044464			virNOG[6]	0IKCX@euNOG,11ANK@NOG,1BJV0@strNOG,1DZYT@virNOG	ENOG4111ANK	NA|NA|NA	S	Amidohydrolase
739	tr|V4S602|V4S602_9ROSI	3694.POPTR_0016s14750.1	1.5e-110	404.8		GO:0005575,GO:0005622,GO:0005623,GO:0005737,GO:0009507,GO:0009526,GO:0009536,GO:0009941,GO:0031967,GO:0031975,GO:0043226,GO:0043227,GO:0043229,GO:0043231,GO:0044422,GO:0044424,GO:0044434,GO:0044435,GO:0044444,GO:0044446,GO:0044464			virNOG[6]	0IKWB@euNOG,11GA1@NOG,1BGRF@strNOG,1DUN9@virNOG	ENOG4111GA1	NA|NA|NA	S	alphavirus core protein family
740	tr|V4UH00|V4UH00_9ROSI	29760.VIT_19s0014g04790.t01	3.6e-233	812.8		GO:0000325,GO:0005575,GO:0005622,GO:0005623,GO:0005737,GO:0005773,GO:0005774,GO:0006950,GO:0007154,GO:0008150,GO:0009414,GO:0009415,GO:0009507,GO:0009534,GO:0009535,GO:0009536,GO:0009579,GO:0009605,GO:0009628,GO:0009705,GO:0009987,GO:0009991,GO:0010035,GO:0016020,GO:0031090,GO:0031668,GO:0031976,GO:0031984,GO:0033554,GO:0034357,GO:0042221,GO:0042631,GO:0042651,GO:0043226,GO:0043227,GO:0043229,GO:…	K08202		virNOG[6]	0IRIE@euNOG,0XSRI@NOG,1C787@strNOG,1EM5G@virNOG	ENOG410XSRI	NA|NA|NA	G	organic cation
741	tr|V4U8A4|V4U8A4_9ROSI	29760.VIT_10s0003g04630.t01	0	1101.3		GO:0005575,GO:0005622,GO:0005623,GO:0005737,GO:0005773,GO:0005774,GO:0016020,GO:0031090,GO:0043226,GO:0043227,GO:0043229,GO:0043231,GO:0044422,GO:0044424,GO:0044437,GO:0044444,GO:0044446,GO:0044464	K15501		virNOG[6]	0XRM1@NOG,1BFGM@strNOG,1DTET@virNOG,KOG2073@euNOG	ENOG410XRM1	NA|NA|NA	D	serine threonine-protein phosphatase 6 regulatory subunit
742	tr|V4UEQ3|V4UEQ3_9ROSI	3694.POPTR_0009s02010.1	3.6e-207	726.1			K15501		virNOG[6]	0XRM1@NOG,1BFGM@strNOG,1DTET@virNOG,KOG2073@euNOG	ENOG410XRM1	NA|NA|NA	D	serine threonine-protein phosphatase 6 regulatory subunit
743	tr|V4TE52|V4TE52_9ROSI	3694.POPTR_0002s14190.1	9.7e-105	385.2		GO:0005575,GO:0005622,GO:0005623,GO:0005737,GO:0005829,GO:0009507,GO:0009536,GO:0043226,GO:0043227,GO:0043229,GO:0043231,GO:0044424,GO:0044444,GO:0044464			virNOG[6]	0IN30@euNOG,1C6KK@strNOG,1EKHA@virNOG,COG0406@NOG	COG0406	NA|NA|NA	G	CONTAINS InterPro DOMAIN s Phosphoglycerate mutase (InterPro IPR013078), PRIB5 (InterPro IPR012398)
744	tr|V4W4D3|V4W4D3_9ROSI	29760.VIT_12s0059g01240.t01	1.1e-254	884.4		GO:0005575,GO:0016020	K14638		virNOG[6]	1BG45@strNOG,1DU1U@virNOG,COG3104@NOG,KOG1237@euNOG	COG3104	NA|NA|NA	P	Nitrate transporter
745	tr|V4TVG1|V4TVG1_9ROSI	29760.VIT_17s0000g06670.t01	5.5e-84	315.5	EIF-5A	GO:0008150,GO:0009888,GO:0010087,GO:0010089,GO:0032502,GO:0048856	K03263		virNOG[6]	1BHXG@strNOG,1DVTW@virNOG,COG0231@NOG,KOG3271@euNOG	COG0231	NA|NA|NA	J	eukaryotic translation initiation factor
746	tr|V4T5J7|V4T5J7_9ROSI	3694.POPTR_0001s38910.1	9.5e-122	441.8		GO:0000003,GO:0003006,GO:0003674,GO:0003824,GO:0005575,GO:0005622,GO:0005623,GO:0005737,GO:0005739,GO:0006950,GO:0006970,GO:0007275,GO:0008150,GO:0008152,GO:0009628,GO:0009651,GO:0009790,GO:0009791,GO:0009793,GO:0009888,GO:0009960,GO:0010154,GO:0016491,GO:0016701,GO:0016702,GO:0016787,GO:0016788,GO:0022414,GO:0032501,GO:0032502,GO:0043226,GO:0043227,GO:0043229,GO:0043231,GO:0044424,GO:0044444,GO:…	K03016,K17725		virNOG[6]	1BMAN@strNOG,1DZ5E@virNOG,COG0491@NOG,KOG0814@euNOG	COG0491	NA|NA|NA	S	Hydroxyacylglutathione hydrolase
747	tr|V4SGI5|V4SGI5_9ROSI	3694.POPTR_0005s01740.1	1.1e-97	361.7		GO:0005575,GO:0005622,GO:0005623,GO:0005737,GO:0005783,GO:0043226,GO:0043227,GO:0043229,GO:0043231,GO:0044424,GO:0044444,GO:0044464			virNOG[6]	0IVDB@euNOG,11SY8@NOG,1BKJY@strNOG,1DXTV@virNOG	ENOG4111SY8	NA|NA|NA
748	tr|V4SWJ0|V4SWJ0_9ROSI	3847.GLYMA20G28780.1	7.2e-126	455.3	RPS3A	GO:0005575,GO:0005618,GO:0005622,GO:0005623,GO:0005634,GO:0005730,GO:0005737,GO:0005829,GO:0005840,GO:0005886,GO:0005911,GO:0009506,GO:0009507,GO:0009536,GO:0015935,GO:0016020,GO:0022626,GO:0022627,GO:0030054,GO:0030312,GO:0030529,GO:0031974,GO:0031981,GO:0032991,GO:0043226,GO:0043227,GO:0043228,GO:0043229,GO:0043231,GO:0043232,GO:0043233,GO:0044391,GO:0044422,GO:0044424,GO:0044428,GO:0044444,GO:…	K02984		virNOG[6]	1BCD3@strNOG,1DQB1@virNOG,COG1890@NOG,KOG1628@euNOG	COG1890	NA|NA|NA	J	40S ribosomal protein S3a
749	tr|V4T574|V4T574_9ROSI	3694.POPTR_0002s02940.1	0	1416.7		GO:0005575,GO:0005622,GO:0005623,GO:0005737,GO:0005768,GO:0005794,GO:0005802,GO:0005886,GO:0005911,GO:0009506,GO:0016020,GO:0030054,GO:0043226,GO:0043227,GO:0043229,GO:0043231,GO:0044424,GO:0044444,GO:0044464,GO:0055044,GO:0071944			virNOG[6]	0IQRB@euNOG,102AN@NOG,1C72Z@strNOG,1EM05@virNOG	ENOG41102AN	NA|NA|NA	S	ZnF_ZZ
750	tr|V4S8T3|V4S8T3_9ROSI	3847.GLYMA12G02790.2	4.5e-92	342.4		GO:0000413,GO:0001932,GO:0003674,GO:0003755,GO:0003824,GO:0005575,GO:0005576,GO:0005622,GO:0005623,GO:0005737,GO:0005829,GO:0005886,GO:0006464,GO:0007154,GO:0007165,GO:0007275,GO:0007602,GO:0008150,GO:0008152,GO:0009314,GO:0009416,GO:0009581,GO:0009582,GO:0009583,GO:0009585,GO:0009605,GO:0009628,GO:0009637,GO:0009639,GO:0009640,GO:0009704,GO:0009719,GO:0009725,GO:0009741,GO:0009742,GO:0009755,GO:…	K01802,K03767		virNOG[6]	1BEVV@strNOG,1DSTG@virNOG,COG0652@NOG,KOG0865@euNOG	COG0652	NA|NA|NA	O	PPIases accelerate the folding of proteins (By similarity)
751	tr|V4VTI6|V4VTI6_9ROSI	3694.POPTR_0013s07660.1	5.4e-131	472.6		GO:0005575,GO:0005622,GO:0005623,GO:0005737,GO:0005783,GO:0005886,GO:0016020,GO:0043226,GO:0043227,GO:0043229,GO:0043231,GO:0044424,GO:0044444,GO:0044464,GO:0071944			virNOG[6]	0IJPW@euNOG,11P1A@NOG,1BINU@strNOG,1DWJZ@virNOG	ENOG4111P1A	NA|NA|NA	S	Nuclease-related domain
752	tr|V4SLR8|V4SLR8_9ROSI	3847.GLYMA07G01230.1	0	1307.4	RHD3	GO:0000139,GO:0000166,GO:0000902,GO:0001882,GO:0001883,GO:0003674,GO:0005488,GO:0005525,GO:0005575,GO:0005622,GO:0005623,GO:0005737,GO:0005773,GO:0005774,GO:0005783,GO:0005789,GO:0005794,GO:0005886,GO:0006810,GO:0006888,GO:0006996,GO:0007010,GO:0007275,GO:0008150,GO:0008544,GO:0009653,GO:0009826,GO:0009832,GO:0009888,GO:0009913,GO:0009932,GO:0009987,GO:0010015,GO:0010053,GO:0012505,GO:0016020,GO:…			virNOG[6]	0XPVJ@NOG,1BCQK@strNOG,1DQNC@virNOG,KOG2203@euNOG	ENOG410XPVJ	NA|NA|NA	Z	GTP-binding protein that may be involved in cell development (By similarity)
753	tr|V4TAC2|V4TAC2_9ROSI	3702.AT5G27490.1	2.8e-131	473.4		GO:0005575,GO:0005622,GO:0005623,GO:0005737,GO:0005794,GO:0005829,GO:0043226,GO:0043227,GO:0043229,GO:0043231,GO:0044424,GO:0044444,GO:0044464			virNOG[6]	10TJR@NOG,1BJJD@strNOG,1DS0Z@virNOG,KOG3114@euNOG	ENOG4110TJR	NA|NA|NA	S	Integral membrane Yip1 family protein
754	tr|V4RYX8|V4RYX8_9ROSI	29760.VIT_05s0020g02820.t01	2.2e-231	806.6		GO:0003674,GO:0003824,GO:0005488,GO:0005515,GO:0005575,GO:0005622,GO:0005623,GO:0005634,GO:0006464,GO:0008150,GO:0008152,GO:0008641,GO:0009987,GO:0019538,GO:0019781,GO:0032446,GO:0036211,GO:0043170,GO:0043226,GO:0043227,GO:0043229,GO:0043231,GO:0043412,GO:0044237,GO:0044238,GO:0044260,GO:0044267,GO:0044424,GO:0044464,GO:0045116,GO:0046982,GO:0046983,GO:0070647,GO:0071704	K10686		virNOG[6]	1BFK1@strNOG,1DTI9@virNOG,COG0476@NOG,KOG2015@euNOG	COG0476	NA|NA|NA	O	NEDD8-activating enzyme E1 catalytic
755	tr|V4UXH1|V4UXH1_9ROSI	29760.VIT_14s0108g01390.t01	0	1669.1		GO:0005575,GO:0005622,GO:0005623,GO:0005737,GO:0005829,GO:0044424,GO:0044444,GO:0044464	K10597		virNOG[6]	1BI66@strNOG,1DW34@virNOG,COG5113@NOG,KOG2042@euNOG	COG5113	NA|NA|NA	O	ubiquitin conjugation factor
756	tr|V4VBV4|V4VBV4_9ROSI	3847.GLYMA10G34370.1	9.3e-150	535	SEX4	GO:0000188,GO:0000272,GO:0001871,GO:0001932,GO:0001933,GO:0003674,GO:0003824,GO:0004721,GO:0005488,GO:0005575,GO:0005622,GO:0005623,GO:0005737,GO:0005975,GO:0005976,GO:0005982,GO:0005983,GO:0006073,GO:0006464,GO:0006469,GO:0006470,GO:0006793,GO:0006796,GO:0008138,GO:0008150,GO:0008152,GO:0009056,GO:0009057,GO:0009251,GO:0009507,GO:0009532,GO:0009536,GO:0009570,GO:0009892,GO:0009966,GO:0009968,GO:…			virNOG[6]	1BC79@strNOG,1DQ5E@virNOG,COG2453@NOG,KOG1616@euNOG,KOG1716@euNOG	COG2453	NA|NA|NA	V	phosphatase
757	tr|V4TTF0|V4TTF0_9ROSI	3694.POPTR_0013s09030.1	0	1577.8	ATSPS4F	GO:0005575,GO:0005623,GO:0005886,GO:0016020,GO:0044464,GO:0071944	K00696		virNOG[6]	1BMKV@strNOG,1DXR0@virNOG,COG0438@NOG,KOG0853@euNOG	COG0438	NA|NA|NA	M	sucrose-phosphate synthase
758	tr|V4SBQ8|V4SBQ8_9ROSI	29760.VIT_00s0187g00040.t01	9.8e-24	114.8		GO:0005575,GO:0005576,GO:0005618,GO:0005623,GO:0030312,GO:0044464,GO:0071944	K13899,K13902		virNOG[6]	0J18K@euNOG,0YZDC@NOG,1BV3V@strNOG,1E72U@virNOG	ENOG410YZDC	NA|NA|NA	O	Cysteine proteinase inhibitor
759	tr|V4VVN0|V4VVN0_9ROSI	3694.POPTR_0010s18340.1	1.8e-120	437.6		GO:0005575,GO:0005622,GO:0005623,GO:0005737,GO:0005829,GO:0044424,GO:0044444,GO:0044464			virNOG[6]	1BHKB@strNOG,1DVGD@virNOG,COG0384@NOG,KOG3033@euNOG	COG0384	NA|NA|NA	S	Phenazine biosynthesis
760	tr|V4SIA2|V4SIA2_9ROSI	59689.fgenesh2_kg.4__45__AT2G21250.1	7.9e-164	581.6		GO:0005575,GO:0005622,GO:0005623,GO:0005737,GO:0005829,GO:0008150,GO:0010035,GO:0010038,GO:0042221,GO:0044424,GO:0044444,GO:0044464,GO:0046686,GO:0050896	K00011		virNOG[6]	0BVSC@braNOG,1BC6A@strNOG,1DQ4K@virNOG,COG0656@NOG,KOG1577@euNOG	COG0656	NA|NA|NA	S	Aldo/keto reductase family
761	tr|V4SVS7|V4SVS7_9ROSI	3694.POPTR_0008s09070.1	1.2e-284	984.2					virNOG[6]	1BPFF@strNOG,1E19C@virNOG,COG5594@NOG,KOG1134@euNOG	COG5594	NA|NA|NA	S	Domain of unknown function DUF221
762	tr|V4UBE9|V4UBE9_9ROSI	29760.VIT_06s0009g02510.t01	0	1990.7			K11886		virNOG[6]	0XPYT@NOG,1BCME@strNOG,1DT5G@virNOG,KOG0915@euNOG	ENOG410XPYT	NA|NA|NA	S	Proteasome-associated protein ECM29 homolog
763	tr|V4RYH6|V4RYH6_9ROSI	29760.VIT_05s0020g01820.t01	3.8e-52	209.9		GO:0005575,GO:0005623,GO:0005886,GO:0005911,GO:0009506,GO:0016020,GO:0030054,GO:0044464,GO:0055044,GO:0071944			virNOG[6]	0J0AW@euNOG,0YQ35@NOG,1BRTD@strNOG,1E3N7@virNOG	ENOG410YQ35	NA|NA|NA	S	CASP-like protein
764	tr|V4STH5|V4STH5_9ROSI	29760.VIT_08s0040g03380.t01	3.6e-178	629.8	OSI_38765	GO:0005575,GO:0016020			virNOG[6]	0XTFP@NOG,1BGCX@strNOG,1DUAD@virNOG,KOG3097@euNOG	ENOG410XTFP	NA|NA|NA	S	Ion channel regulatory protein UNC-93
765	tr|V4TFJ7|V4TFJ7_9ROSI	29760.VIT_12s0028g00570.t01	0	1419.4	VCL1	GO:0000325,GO:0005575,GO:0005622,GO:0005623,GO:0005737,GO:0005773,GO:0005774,GO:0006996,GO:0007033,GO:0008150,GO:0009705,GO:0009987,GO:0016020,GO:0016043,GO:0031090,GO:0043226,GO:0043227,GO:0043229,GO:0043231,GO:0044422,GO:0044424,GO:0044437,GO:0044444,GO:0044446,GO:0044464,GO:0044699,GO:0044763,GO:0071840			virNOG[6]	0XQ8X@NOG,1BE6M@strNOG,1DS4M@virNOG,KOG2280@euNOG	ENOG410XQ8X	NA|NA|NA	U	vacuolar protein sorting-associated protein 16
766	tr|V4T814|V4T814_9ROSI	3694.POPTR_0006s23070.1	1.5e-52	210.7	RPL35	GO:0005575,GO:0005622,GO:0005623,GO:0005634,GO:0005730,GO:0005737,GO:0005829,GO:0005840,GO:0005911,GO:0009506,GO:0015934,GO:0022625,GO:0022626,GO:0030054,GO:0030529,GO:0031974,GO:0031981,GO:0032991,GO:0043226,GO:0043227,GO:0043228,GO:0043229,GO:0043231,GO:0043232,GO:0043233,GO:0044391,GO:0044422,GO:0044424,GO:0044428,GO:0044444,GO:0044445,GO:0044446,GO:0044464,GO:0055044,GO:0070013	K02918		virNOG[6]	1BS0W@strNOG,1E3NP@virNOG,COG0255@NOG,KOG3436@euNOG	COG0255	NA|NA|NA	J	60S ribosomal protein
767	tr|V4W9B4|V4W9B4_9ROSI	29760.VIT_10s0003g02760.t01	7.1e-85	318.5	COPZ2	GO:0000139,GO:0005575,GO:0005622,GO:0005623,GO:0005737,GO:0005794,GO:0005798,GO:0012505,GO:0012506,GO:0016020,GO:0016023,GO:0030135,GO:0030137,GO:0030659,GO:0030660,GO:0030662,GO:0030663,GO:0031090,GO:0031410,GO:0031982,GO:0031988,GO:0043226,GO:0043227,GO:0043229,GO:0043231,GO:0044422,GO:0044424,GO:0044431,GO:0044433,GO:0044444,GO:0044446,GO:0044464			virNOG[6]	1BC9Q@strNOG,1DQ7R@virNOG,COG5541@NOG,KOG3343@euNOG	COG5541	NA|NA|NA	U	The coatomer is a cytosolic protein complex that binds to dilysine motifs and reversibly associates with Golgi non- clathrin-coated vesicles, which further mediate biosynthetic protein transport from the ER, via the Golgi up to the trans Golgi network. Coatomer complex is required for budding from Golgi membranes, and is essential for the retrograde Golgi-to-ER transport of dilysine-tagged protei…
768	tr|V4T2N5|V4T2N5_9ROSI	29760.VIT_08s0007g01340.t01	4.7e-101	373.2	OSI_26407		K06700		virNOG[6]	11GK4@NOG,1BFSS@strNOG,1DZNE@virNOG,KOG4761@euNOG	ENOG4111GK4	NA|NA|NA	O	Proteasome
769	tr|V4TA46|V4TA46_9ROSI	3694.POPTR_0002s04490.1	1.1e-65	255					virNOG[6]	1BJZM@strNOG,1DXWK@virNOG,COG5130@NOG,KOG3142@euNOG	COG5130	NA|NA|NA	U	PRA1 family
770	tr|V4W6X8|V4W6X8_9ROSI	29760.VIT_01s0011g01460.t01	2.1e-290	1003		GO:0005575,GO:0005622,GO:0005623,GO:0005737,GO:0006950,GO:0008150,GO:0009266,GO:0009409,GO:0009507,GO:0009526,GO:0009532,GO:0009536,GO:0009570,GO:0009628,GO:0010319,GO:0031967,GO:0031975,GO:0043226,GO:0043227,GO:0043229,GO:0043231,GO:0044422,GO:0044424,GO:0044434,GO:0044435,GO:0044444,GO:0044446,GO:0044464,GO:0050896	K00602		virNOG[6]	1BPCZ@strNOG,1E17D@virNOG,COG0138@NOG,KOG2555@euNOG	COG0138	NA|NA|NA	F	bifunctional purine biosynthesis protein
771	tr|V4T6T6|V4T6T6_9ROSI	29760.VIT_14s0081g00160.t01	0	2593.5			K03165,K10357		virNOG[6]	1BG78@strNOG,1DQCC@virNOG,COG5022@NOG,KOG0160@euNOG	COG5022	NA|NA|NA	Z	actin filament-based movement
772	tr|V4V9X3|V4V9X3_9ROSI	3694.POPTR_0008s07180.1	2.2e-198	697.2		GO:0005575,GO:0005622,GO:0005623,GO:0005737,GO:0005739,GO:0005740,GO:0005741,GO:0009536,GO:0016020,GO:0016021,GO:0019867,GO:0031090,GO:0031224,GO:0031300,GO:0031301,GO:0031306,GO:0031307,GO:0031966,GO:0031967,GO:0031968,GO:0031975,GO:0032592,GO:0043226,GO:0043227,GO:0043229,GO:0043231,GO:0044422,GO:0044424,GO:0044425,GO:0044429,GO:0044444,GO:0044446,GO:0044455,GO:0044464	K07277		virNOG[6]	1BBZJ@strNOG,1DPY3@virNOG,COG4775@NOG,KOG2602@euNOG	COG4775	NA|NA|NA	M	Sorting and assembly machinery component 50 homolog
773	tr|V4WEE3|V4WEE3_9ROSI	29760.VIT_17s0000g02750.t01	1.1e-174	617.8		GO:0005575,GO:0005622,GO:0005623,GO:0005634,GO:0005730,GO:0005737,GO:0005829,GO:0005840,GO:0005886,GO:0006417,GO:0006950,GO:0006952,GO:0007154,GO:0007165,GO:0007275,GO:0008150,GO:0009507,GO:0009536,GO:0009607,GO:0009620,GO:0009719,GO:0009725,GO:0009737,GO:0009739,GO:0009755,GO:0009791,GO:0009845,GO:0009889,GO:0009893,GO:0009987,GO:0010033,GO:0010035,GO:0010038,GO:0010468,GO:0010476,GO:0010556,GO:…	K14753		virNOG[6]	0XQGZ@NOG,1BIIG@strNOG,1DUF3@virNOG,KOG0279@euNOG	ENOG410XQGZ	NA|NA|NA	T	guanine nucleotide-binding protein
774	tr|V4U2P1|V4U2P1_9ROSI	29760.VIT_16s0039g02220.t01	1.4e-137	494.2	XPO1	GO:0000003,GO:0000902,GO:0000904,GO:0003006,GO:0003674,GO:0004872,GO:0005575,GO:0005622,GO:0005623,GO:0005634,GO:0005737,GO:0005829,GO:0006611,GO:0006810,GO:0006886,GO:0006913,GO:0007275,GO:0008104,GO:0008150,GO:0009553,GO:0009555,GO:0009653,GO:0009826,GO:0009846,GO:0009856,GO:0009860,GO:0009932,GO:0009987,GO:0015031,GO:0016043,GO:0016049,GO:0016482,GO:0022414,GO:0030154,GO:0032501,GO:0032502,GO:…	K14290		virNOG[6]	1BES6@strNOG,1DSPR@virNOG,COG5101@NOG,KOG2020@euNOG	COG5101	NA|NA|NA	U, Y	exportin-1
775	tr|V4UC34|V4UC34_9ROSI	29760.VIT_14s0066g00800.t01	4.9e-151	540		GO:0005575,GO:0005622,GO:0005623,GO:0005737,GO:0005829,GO:0044424,GO:0044444,GO:0044464			virNOG[6]	0IHTF@euNOG,120PM@NOG,1BDVM@strNOG,1DRT2@virNOG	ENOG41120PM	NA|NA|NA	S	Protein of unknown function (DUF1421)
776	tr|V4TDV0|V4TDV0_9ROSI	3694.POPTR_0013s11710.1	8e-32	141.7		GO:0005575,GO:0005622,GO:0005623,GO:0005737,GO:0005829,GO:0005886,GO:0016020,GO:0044424,GO:0044444,GO:0044464,GO:0071944			virNOG[6]	0J1HI@euNOG,121HN@NOG,1BU3D@strNOG,1E603@virNOG	ENOG41121HN	NA|NA|NA	S	Peptidase inhibitor I9
777	tr|V4VD22|V4VD22_9ROSI	4081.Solyc01g088710.2.1	7.2e-164	582		GO:0003674,GO:0003824,GO:0004175,GO:0004197,GO:0008150,GO:0008152,GO:0008233,GO:0008234,GO:0010941,GO:0010942,GO:0016787,GO:0043067,GO:0043068,GO:0048518,GO:0048522,GO:0050789,GO:0050794,GO:0065007,GO:0070011			virNOG[6]	0Y41C@NOG,1BKAV@strNOG,1DY7J@virNOG,KOG1546@euNOG	ENOG410Y41C	NA|NA|NA	D, O	Caspase domain
778	tr|V4TMN1|V4TMN1_9ROSI	3847.GLYMA20G23350.1	0	1131.3		GO:0005575,GO:0005622,GO:0005623,GO:0005737,GO:0005829,GO:0044424,GO:0044444,GO:0044464	K01354		virNOG[6]	0IU1B@euNOG,1C7P3@strNOG,1EMKZ@virNOG,COG1770@NOG	COG1770	NA|NA|NA	O	Prolyl oligopeptidase, N-terminal beta-propeller domain
779	tr|V4UCA3|V4UCA3_9ROSI	3694.POPTR_0007s03190.1	2.7e-94	350.1	BETA-UP	GO:0003674,GO:0003824,GO:0003837,GO:0005575,GO:0005622,GO:0005623,GO:0005737,GO:0005829,GO:0006139,GO:0006206,GO:0006208,GO:0006212,GO:0006725,GO:0006807,GO:0007154,GO:0008150,GO:0008152,GO:0009056,GO:0009112,GO:0009605,GO:0009987,GO:0009991,GO:0016787,GO:0016810,GO:0016811,GO:0019860,GO:0031667,GO:0031668,GO:0031669,GO:0034641,GO:0043562,GO:0044237,GO:0044238,GO:0044248,GO:0044270,GO:0044281,GO:…	K01431	BUPN	virNOG[6]	1BKTH@strNOG,1DYP6@virNOG,COG0388@NOG,KOG0808@euNOG	COG0388	NA|NA|NA	F	Beta-ureidopropionase
780	tr|V4RPB4|V4RPB4_9ROSI	3694.POPTR_0001s31040.1	2.1e-79	300.8	UGT73B5	GO:0003674,GO:0003824,GO:0005575,GO:0005622,GO:0005623,GO:0005737,GO:0005829,GO:0008150,GO:0008152,GO:0008194,GO:0009607,GO:0016740,GO:0016757,GO:0016758,GO:0035251,GO:0044424,GO:0044444,GO:0044464,GO:0046527,GO:0050896,GO:0051704,GO:0051707,GO:0080043,GO:0080044			virNOG[6]	1BHEQ@strNOG,1DVAV@virNOG,COG1819@NOG,KOG1192@euNOG	COG1819	NA|NA|NA	C, G	flavonol 3-O-glucosyltransferase activity
781	tr|V4TQD0|V4TQD0_9ROSI	3694.POPTR_0004s05280.1	5e-67	259.2					virNOG[6]	0IGDV@euNOG,0YG8K@NOG,1BGX6@strNOG,1DUTY@virNOG	ENOG410YG8K	NA|NA|NA	S	Transferase family
782	tr|V4U9N0|V4U9N0_9ROSI	3694.POPTR_0001s02100.1	7e-74	282	VAM3	GO:0000325,GO:0005575,GO:0005622,GO:0005623,GO:0005737,GO:0005768,GO:0005770,GO:0005773,GO:0005774,GO:0006996,GO:0007033,GO:0008150,GO:0009605,GO:0009606,GO:0009628,GO:0009629,GO:0009630,GO:0009657,GO:0009660,GO:0009705,GO:0009959,GO:0009987,GO:0010008,GO:0010118,GO:0016020,GO:0016043,GO:0031090,GO:0031902,GO:0032501,GO:0043226,GO:0043227,GO:0043229,GO:0043231,GO:0044422,GO:0044424,GO:0044437,GO:…	K08488		virNOG[6]	1BBPY@strNOG,1DPNR@virNOG,COG5325@NOG,KOG0811@euNOG	COG5325	NA|NA|NA	U	syntaxin
783	tr|V4T8P9|V4T8P9_9ROSI	29760.VIT_08s0007g07560.t01	1.1e-209	734.6		GO:0005575,GO:0005618,GO:0005623,GO:0005886,GO:0005911,GO:0009506,GO:0016020,GO:0030054,GO:0030312,GO:0031224,GO:0031225,GO:0031226,GO:0044425,GO:0044459,GO:0044464,GO:0046658,GO:0055044,GO:0071944	K19893		virNOG[6]	0II84@euNOG,0YARB@NOG,1BC48@strNOG,1DQ2T@virNOG	ENOG410YARB	NA|NA|NA	S	glucan endo-1-3-beta-glucosidase
784	tr|V4TW85|V4TW85_9ROSI	3694.POPTR_0015s04720.1	1.8e-192	677.2					virNOG[6]	1BNH0@strNOG,1E0B7@virNOG,COG0191@NOG,COG2084@NOG,COG3395@NOG,KOG0409@euNOG,KOG4153@euNOG	COG0191	NA|NA|NA	G	ketose-bisphosphate aldolase
785	tr|V4UIB3|V4UIB3_9ROSI	29760.VIT_10s0092g00230.t01	9.9e-76	288.1	LSD1	GO:0000302,GO:0000303,GO:0001071,GO:0001666,GO:0002239,GO:0002240,GO:0002376,GO:0003674,GO:0003700,GO:0005575,GO:0005622,GO:0005623,GO:0005634,GO:0005737,GO:0006355,GO:0006521,GO:0006950,GO:0006952,GO:0006955,GO:0006979,GO:0007154,GO:0007165,GO:0008150,GO:0008219,GO:0009607,GO:0009626,GO:0009627,GO:0009628,GO:0009653,GO:0009751,GO:0009814,GO:0009862,GO:0009863,GO:0009889,GO:0009966,GO:0009987,GO:…			virNOG[6]	0IX59@euNOG,11MH5@NOG,1BS7J@strNOG,1E4D3@virNOG	ENOG4111MH5	NA|NA|NA	S	LSD1 zinc finger domain containing protein, expressed
786	tr|V4TDS4|V4TDS4_9ROSI	29760.VIT_13s0019g04720.t01	2.6e-216	756.5	VPS33	GO:0000325,GO:0005575,GO:0005622,GO:0005623,GO:0005737,GO:0005773,GO:0005774,GO:0005829,GO:0006996,GO:0007033,GO:0008150,GO:0009705,GO:0009987,GO:0016020,GO:0016043,GO:0031090,GO:0043226,GO:0043227,GO:0043229,GO:0043231,GO:0044422,GO:0044424,GO:0044437,GO:0044444,GO:0044446,GO:0044464,GO:0044699,GO:0044763,GO:0071840			virNOG[6]	1BK0V@strNOG,1DXY3@virNOG,COG5158@NOG,KOG1302@euNOG	COG5158	NA|NA|NA	U	Vacuolar protein sorting-associated protein 33 homolog
787	tr|V4U9A7|V4U9A7_9ROSI	29760.VIT_03s0038g02280.t01	2.5e-170	604			K19366		virNOG[6]	0IEUS@euNOG,0ZEPM@NOG,1BHJ2@strNOG,1DVFP@virNOG	ENOG410ZEPM	NA|NA|NA	S	senescence-associated protein
788	tr|V4V1N2|V4V1N2_9ROSI	3694.POPTR_0001s06680.1	0	2888.2		GO:0003674,GO:0003824,GO:0004672,GO:0004842,GO:0005575,GO:0005622,GO:0005623,GO:0005737,GO:0005768,GO:0005769,GO:0005802,GO:0006464,GO:0006468,GO:0006793,GO:0006796,GO:0006950,GO:0006952,GO:0007154,GO:0007165,GO:0008150,GO:0008152,GO:0009719,GO:0009725,GO:0009737,GO:0009738,GO:0009755,GO:0009787,GO:0009788,GO:0009966,GO:0009968,GO:0009987,GO:0010033,GO:0010646,GO:0010648,GO:0016301,GO:0016310,GO:…	K16279		virNOG[6]	1BKSG@strNOG,1DYNC@virNOG,COG0666@NOG,KOG0198@euNOG,KOG0504@euNOG,KOG4185@euNOG	COG0666	NA|NA|NA	O	E3 ubiquitin-protein ligase
789	tr|V4W1Y3|V4W1Y3_9ROSI	29760.VIT_00s0670g00010.t01	2.9e-195	686.4		GO:0005575,GO:0005622,GO:0005623,GO:0005737,GO:0005829,GO:0008150,GO:0010035,GO:0010038,GO:0042221,GO:0044424,GO:0044444,GO:0044464,GO:0046686,GO:0050896	K09499		virNOG[6]	1BCJN@strNOG,1DQHC@virNOG,COG0459@NOG,KOG0361@euNOG	COG0459	NA|NA|NA	O	t-complex protein 1
790	tr|V4RGP4|V4RGP4_9ROSI	3847.GLYMA08G05290.1	6.8e-73	278.5	RPS16	GO:0005575,GO:0005618,GO:0005622,GO:0005623,GO:0005737,GO:0005829,GO:0005840,GO:0005911,GO:0009506,GO:0009507,GO:0009536,GO:0015935,GO:0016020,GO:0022626,GO:0022627,GO:0030054,GO:0030312,GO:0030529,GO:0032991,GO:0043226,GO:0043227,GO:0043228,GO:0043229,GO:0043231,GO:0043232,GO:0044391,GO:0044422,GO:0044424,GO:0044444,GO:0044445,GO:0044446,GO:0044464,GO:0055044,GO:0071944	K02960		virNOG[6]	1BQY9@strNOG,1E2S2@virNOG,COG0103@NOG,KOG1753@euNOG	COG0103	NA|NA|NA	J	40s ribosomal protein
791	tr|V4SHK0|V4SHK0_9ROSI	3694.POPTR_0009s05000.1	1e-118	431.4					virNOG[6]	0XRM0@NOG,1BHEA@strNOG,1DVAH@virNOG,KOG1039@euNOG	ENOG410XRM0	NA|NA|NA	O	zinc finger
792	tr|V4TFY8|V4TFY8_9ROSI	3694.POPTR_0013s06650.1	1.4e-148	531.2			K03327		virNOG[6]	1BIC4@strNOG,1DW94@virNOG,COG0534@NOG,KOG1347@euNOG	COG0534	NA|NA|NA	V	protein TRANSPARENT TESTA 12-like
793	tr|V4TGV8|V4TGV8_9ROSI	29760.VIT_13s0067g00550.t01	8.3e-74	282.3		GO:0005575,GO:0005622,GO:0005623,GO:0005737,GO:0005886,GO:0005905,GO:0009504,GO:0009507,GO:0009524,GO:0009526,GO:0009536,GO:0009941,GO:0012505,GO:0012506,GO:0016020,GO:0016023,GO:0030659,GO:0031090,GO:0031410,GO:0031967,GO:0031975,GO:0031982,GO:0031988,GO:0043226,GO:0043227,GO:0043229,GO:0043231,GO:0044422,GO:0044424,GO:0044425,GO:0044433,GO:0044434,GO:0044435,GO:0044444,GO:0044446,GO:0044464,GO:…			virNOG[6]	0IZR8@euNOG,0YMJV@NOG,1BS3I@strNOG,1E3YR@virNOG	ENOG410YMJV	NA|NA|NA	U	Clathrin light chain
794	tr|V4S9Q6|V4S9Q6_9ROSI	3694.POPTR_0010s07340.1	6.9e-278	961.4		GO:0000272,GO:0003674,GO:0003824,GO:0004553,GO:0005575,GO:0005622,GO:0005623,GO:0005634,GO:0005737,GO:0005829,GO:0005975,GO:0005976,GO:0005982,GO:0005983,GO:0006073,GO:0006950,GO:0008150,GO:0008152,GO:0009056,GO:0009057,GO:0009251,GO:0009414,GO:0009415,GO:0009507,GO:0009536,GO:0009628,GO:0009987,GO:0010035,GO:0016052,GO:0016160,GO:0016161,GO:0016787,GO:0016798,GO:0042221,GO:0043170,GO:0043226,GO:…	K01177		virNOG[6]	0IE4H@euNOG,0XRH5@NOG,1BMGF@strNOG,1DZBA@virNOG	ENOG410XRH5	NA|NA|NA	G	beta-amylase
795	tr|V4T3I6|V4T3I6_9ROSI	3847.GLYMA10G36890.1	6.8e-43	179.1	ASR1				virNOG[6]	0J2P0@euNOG,0Y1IV@NOG,1BVJI@strNOG,1E7KN@virNOG	ENOG410Y1IV	NA|NA|NA	S	Abscisic stress ripening protein 2
796	tr|V4UK04|V4UK04_9ROSI	3847.GLYMA05G36040.1	2e-172	610.5		GO:0005575,GO:0005622,GO:0005623,GO:0005737,GO:0005739,GO:0005740,GO:0005743,GO:0016020,GO:0019866,GO:0031090,GO:0031966,GO:0031967,GO:0031975,GO:0043226,GO:0043227,GO:0043229,GO:0043231,GO:0044422,GO:0044424,GO:0044429,GO:0044444,GO:0044446,GO:0044464	K01412		virNOG[6]	1BC0Q@strNOG,1DPZ8@virNOG,COG0612@NOG,KOG2067@euNOG	COG0612	NA|NA|NA	O	mitochondrial-processing peptidase subunit
797	tr|V4VNF8|V4VNF8_9ROSI	4081.Solyc03g082600.2.1	6.1e-46	188.7		GO:0005575,GO:0005622,GO:0005623,GO:0005737,GO:0005773,GO:0005774,GO:0005783,GO:0005789,GO:0005886,GO:0009507,GO:0009534,GO:0009535,GO:0009536,GO:0009579,GO:0012505,GO:0016020,GO:0031090,GO:0031976,GO:0031984,GO:0034357,GO:0042175,GO:0042651,GO:0043226,GO:0043227,GO:0043229,GO:0043231,GO:0044422,GO:0044424,GO:0044425,GO:0044432,GO:0044434,GO:0044435,GO:0044436,GO:0044437,GO:0044444,GO:0044446,GO:…			virNOG[6]	1BR9I@strNOG,1E33R@virNOG,COG5274@NOG,KOG0537@euNOG	COG5274	NA|NA|NA	C	Cytochrome b5
798	tr|V4TDL5|V4TDL5_9ROSI	3694.POPTR_0002s06610.1	2.8e-156	556.6		GO:0005575,GO:0005623,GO:0005886,GO:0016020,GO:0044464,GO:0071944	K16675		virNOG[6]	1BE8K@strNOG,1DYB1@virNOG,COG5273@NOG,KOG1311@euNOG	COG5273	NA|NA|NA	S	S-acyltransferase
799	tr|V4SJ73|V4SJ73_9ROSI	29760.VIT_18s0041g00730.t01	6.8e-238	828.2	ERF1-3	GO:0003674,GO:0003676,GO:0003723,GO:0003747,GO:0005488,GO:0005575,GO:0005622,GO:0005623,GO:0005737,GO:0005829,GO:0005886,GO:0006412,GO:0006415,GO:0008079,GO:0008135,GO:0008150,GO:0008152,GO:0009058,GO:0009059,GO:0009987,GO:0010467,GO:0016020,GO:0016043,GO:0019538,GO:0022411,GO:0032984,GO:0034645,GO:0043170,GO:0043241,GO:0043624,GO:0043933,GO:0044237,GO:0044238,GO:0044249,GO:0044260,GO:0044267,GO:…	K03265		virNOG[6]	1BDAQ@strNOG,1DR84@virNOG,COG1503@NOG,KOG0688@euNOG	COG1503	NA|NA|NA	J	Eukaryotic peptide chain release factor subunit
800	tr|V4SGZ6|V4SGZ6_9ROSI	29760.VIT_18s0001g08210.t01	4.2e-136	489.6	SUT4	GO:0003674,GO:0005215,GO:0005575,GO:0005622,GO:0005623,GO:0005737,GO:0005773,GO:0005886,GO:0006810,GO:0008150,GO:0008515,GO:0008643,GO:0009987,GO:0015144,GO:0015154,GO:0015157,GO:0015766,GO:0015770,GO:0015772,GO:0016020,GO:0022857,GO:0022891,GO:0022892,GO:0034219,GO:0043226,GO:0043227,GO:0043229,GO:0043231,GO:0044424,GO:0044444,GO:0044464,GO:0044699,GO:0044763,GO:0044765,GO:0051119,GO:0051179,GO:…	K15378		virNOG[6]	0XPTR@NOG,1BJDK@strNOG,1DSTF@virNOG,KOG0637@euNOG	ENOG410XPTR	NA|NA|NA	G	sucrose transporter
801	tr|V4UQT4|V4UQT4_9ROSI	59689.fgenesh2_kg.3__1982__AT3G17940.1	5e-117	426		GO:0005575,GO:0005576,GO:0005622,GO:0005623,GO:0005737,GO:0005829,GO:0044424,GO:0044444,GO:0044464,GO:0048046	K01785	A1E	virNOG[6]	0BTW7@braNOG,1BFZF@strNOG,1DTX2@virNOG,COG2017@NOG,KOG1604@euNOG	COG2017	NA|NA|NA	G	Converts alpha-aldose to the beta-anomer. It is active on D-glucose, L-arabinose, D-xylose, D-galactose, maltose and lactose (By similarity)
802	tr|V4WEV8|V4WEV8_9ROSI	3694.POPTR_0011s11950.1	1.2e-139	502.3	UBC25		K10581		virNOG[6]	0XP8C@NOG,1BFS9@strNOG,1DTQ5@virNOG,KOG0895@euNOG	ENOG410XP8C	NA|NA|NA	O	ubiquitin-conjugating enzyme
803	tr|V4RYJ7|V4RYJ7_9ROSI	29760.VIT_05s0020g01980.t01	3.1e-43	179.9					virNOG[6]	1BSWY@strNOG,1E4SB@virNOG,COG0236@NOG,KOG1748@euNOG	COG0236	NA|NA|NA	I	Carrier of the growing fatty acid chain in fatty acid biosynthesis (By similarity)
804	tr|V4UCM0|V4UCM0_9ROSI	4113.PGSC0003DMT400019560	2e-82	310.5		GO:0005575,GO:0005622,GO:0005623,GO:0005737,GO:0005773,GO:0043226,GO:0043227,GO:0043229,GO:0043231,GO:0044424,GO:0044444,GO:0044464	K03661		virNOG[6]	1BNXN@strNOG,1E0S4@virNOG,COG0636@NOG,KOG0233@euNOG	COG0636	NA|NA|NA	C	V-type proton ATPase 21 kDa proteolipid
805	tr|V4TDB4|V4TDB4_9ROSI	29760.VIT_15s0046g02900.t01	5.7e-257	891.7		GO:0005575,GO:0005623,GO:0005886,GO:0005911,GO:0007154,GO:0007165,GO:0008150,GO:0009506,GO:0009719,GO:0009725,GO:0009741,GO:0009742,GO:0009755,GO:0009987,GO:0010033,GO:0014070,GO:0016020,GO:0023052,GO:0030054,GO:0032870,GO:0033993,GO:0042221,GO:0043401,GO:0044464,GO:0044699,GO:0044700,GO:0044763,GO:0048545,GO:0050789,GO:0050794,GO:0050896,GO:0051716,GO:0055044,GO:0065007,GO:0070887,GO:0071310,GO:…	K14500		virNOG[6]	0IGD2@euNOG,0XQTV@NOG,1BHKN@strNOG,1DVGQ@virNOG	ENOG410XQTV	NA|NA|NA	T	ATP binding binding protein kinase protein serine threonine kinase protein tyrosine kinase
806	tr|V4S6D7|V4S6D7_9ROSI	3694.POPTR_0006s04550.1	2e-243	846.7		GO:0000166,GO:0003674,GO:0003824,GO:0004367,GO:0005488,GO:0005575,GO:0005622,GO:0005623,GO:0005737,GO:0005829,GO:0008150,GO:0008152,GO:0016491,GO:0016614,GO:0016616,GO:0036094,GO:0044424,GO:0044444,GO:0044464,GO:0044710,GO:0048037,GO:0050662,GO:0051287,GO:0055114,GO:0097159,GO:1901265,GO:1901363	K00006		virNOG[6]	1BE6R@strNOG,1DS4Q@virNOG,COG0240@NOG,KOG2711@euNOG	COG0240	NA|NA|NA	C	Glycerol-3-phosphate dehydrogenase
807	tr|V4TA70|V4TA70_9ROSI	3694.POPTR_0005s26260.1	0	1362.8	HSP90B	GO:0005575,GO:0005576,GO:0005622,GO:0005623,GO:0005634,GO:0005737,GO:0005739,GO:0005773,GO:0005774,GO:0005783,GO:0005788,GO:0005886,GO:0005911,GO:0006810,GO:0006950,GO:0006970,GO:0007275,GO:0008104,GO:0008150,GO:0009266,GO:0009306,GO:0009409,GO:0009414,GO:0009415,GO:0009506,GO:0009507,GO:0009536,GO:0009628,GO:0009651,GO:0009888,GO:0009934,GO:0009987,GO:0010035,GO:0010038,GO:0010073,GO:0010075,GO:…	K09487		virNOG[6]	1BFHN@strNOG,1DTFQ@virNOG,COG0326@NOG,KOG0020@euNOG	COG0326	NA|NA|NA	O	Endoplasmin homolog
808	tr|V4SBI5|V4SBI5_9ROSI	29760.VIT_03s0180g00170.t01	2e-78	297.4		GO:0005575,GO:0005622,GO:0005623,GO:0005737,GO:0005783,GO:0005789,GO:0012505,GO:0016020,GO:0031090,GO:0042175,GO:0043226,GO:0043227,GO:0043229,GO:0043231,GO:0044422,GO:0044424,GO:0044425,GO:0044432,GO:0044444,GO:0044446,GO:0044464			virNOG[6]	0XPKH@NOG,1BR77@strNOG,1E315@virNOG,KOG1792@euNOG	ENOG410XPKH	NA|NA|NA	U	Reticulon-like protein
809	tr|V4UP16|V4UP16_9ROSI	3694.POPTR_0006s06670.1	5.5e-170	602.4		GO:0005575,GO:0016020,GO:0031224,GO:0031225,GO:0044425			virNOG[6]	0IHGK@euNOG,0YEZD@NOG,1BMW7@strNOG,1DZQE@virNOG	ENOG410YEZD	NA|NA|NA	G	hydrolase family 17 protein
810	tr|V4S409|V4S409_9ROSI	3694.POPTR_0010s07880.1	7.9e-70	268.5	CYN	GO:0003674,GO:0003824,GO:0005575,GO:0005622,GO:0005623,GO:0005737,GO:0005829,GO:0006082,GO:0006807,GO:0006950,GO:0006970,GO:0008150,GO:0008152,GO:0008824,GO:0009056,GO:0009439,GO:0009440,GO:0009628,GO:0009651,GO:0009987,GO:0016829,GO:0016840,GO:0034641,GO:0044237,GO:0044248,GO:0044270,GO:0044281,GO:0044424,GO:0044444,GO:0044464,GO:0044710,GO:0050896,GO:0071704,GO:1901564,GO:1901565,GO:1901575	K01725		virNOG[6]	0IWK0@euNOG,1BR72@strNOG,1E30Z@virNOG,COG1513@NOG	COG1513	NA|NA|NA	E	Catalyzes the reaction of cyanate with bicarbonate to produce ammonia and carbon dioxide (By similarity)
811	tr|V4SRE9|V4SRE9_9ROSI	3847.GLYMA10G10310.1	2.2e-58	230.3					virNOG[6]	11SSC@NOG,1BTTB@strNOG,1E5PJ@virNOG,KOG4680@euNOG	ENOG4111SSC	NA|NA|NA	U	MD-2-related lipid recognition domain-containing protein ML domain-containing protein
812	tr|V4U8E2|V4U8E2_9ROSI	3694.POPTR_0014s06740.1	8.7e-166	588.6		GO:0005575,GO:0005576,GO:0005618,GO:0005623,GO:0005886,GO:0009505,GO:0016020,GO:0030312,GO:0031224,GO:0031225,GO:0031226,GO:0044425,GO:0044459,GO:0044464,GO:0046658,GO:0048046,GO:0071944			virNOG[6]	0IJMZ@euNOG,0YIMZ@NOG,1BMPV@strNOG,1DZI4@virNOG	ENOG410YIMZ	NA|NA|NA	M	fasciclin-like arabinogalactan protein
813	tr|V4SUI2|V4SUI2_9ROSI	29760.VIT_08s0007g02270.t01	1.2e-265	920.6		GO:0005575,GO:0005623,GO:0005886,GO:0005911,GO:0009506,GO:0016020,GO:0030054,GO:0044464,GO:0055044,GO:0071944	K14617		virNOG[6]	0IHNR@euNOG,0XRDU@NOG,1BK8H@strNOG,1DWUF@virNOG	ENOG410XRDU	NA|NA|NA	S	LIMR family
814	tr|V4SU51|V4SU51_9ROSI	3694.POPTR_0010s06320.1	9.2e-75	285.4	OSI_19337		K13993		virNOG[6]	1BQVM@strNOG,1E2PE@virNOG,COG0071@NOG,KOG0710@euNOG	COG0071	NA|NA|NA	O	Heat Shock Protein
815	tr|V4TX53|V4TX53_9ROSI	3711.Bra026348.1-P	3e-124	449.9		GO:0005575,GO:0005622,GO:0005623,GO:0005634,GO:0005737,GO:0005829,GO:0005886,GO:0005911,GO:0009506,GO:0016020,GO:0030054,GO:0043226,GO:0043227,GO:0043229,GO:0043231,GO:0044424,GO:0044444,GO:0044464,GO:0055044,GO:0071944			virNOG[6]	0IF0Z@euNOG,0YD56@NOG,1BCFF@strNOG,1DQDF@virNOG	ENOG410YD56	NA|NA|NA	S	Stem-specific protein
816	tr|V4W7S5|V4W7S5_9ROSI	29760.VIT_10s0003g04020.t01	1.2e-213	747.7	CIPK23	GO:0003674,GO:0003824,GO:0004672,GO:0004674,GO:0005575,GO:0005622,GO:0005623,GO:0005634,GO:0005737,GO:0005829,GO:0005886,GO:0006464,GO:0006468,GO:0006793,GO:0006796,GO:0006810,GO:0006811,GO:0006812,GO:0006813,GO:0006950,GO:0007584,GO:0008150,GO:0008152,GO:0009414,GO:0009415,GO:0009536,GO:0009605,GO:0009628,GO:0009987,GO:0009991,GO:0010035,GO:0010107,GO:0010118,GO:0015672,GO:0016020,GO:0016301,GO:…	K07198		virNOG[6]	1BMTF@strNOG,1DZN1@virNOG,COG0515@NOG,KOG0583@euNOG	COG0515	NA|NA|NA	T	Cbl-interacting protein kinase
817	tr|V4S3T5|V4S3T5_9ROSI	29760.VIT_16s0022g01460.t01	1.9e-60	236.9	RPS20	GO:0005575,GO:0005618,GO:0005622,GO:0005623,GO:0005634,GO:0005730,GO:0005737,GO:0005829,GO:0005840,GO:0005911,GO:0009506,GO:0015935,GO:0016020,GO:0022626,GO:0022627,GO:0030054,GO:0030312,GO:0030529,GO:0031974,GO:0031981,GO:0032991,GO:0043226,GO:0043227,GO:0043228,GO:0043229,GO:0043231,GO:0043232,GO:0043233,GO:0044391,GO:0044422,GO:0044424,GO:0044428,GO:0044444,GO:0044445,GO:0044446,GO:0044464,GO:…	K02969		virNOG[6]	1BS84@strNOG,1E439@virNOG,COG0051@NOG,KOG0900@euNOG	COG0051	NA|NA|NA	J	40s ribosomal protein
818	tr|V4SR55|V4SR55_9ROSI	29760.VIT_08s0007g06760.t01	8e-180	635.2		GO:0005575,GO:0005622,GO:0005623,GO:0005737,GO:0005773,GO:0005774,GO:0016020,GO:0031090,GO:0043226,GO:0043227,GO:0043229,GO:0043231,GO:0044422,GO:0044424,GO:0044437,GO:0044444,GO:0044446,GO:0044464			virNOG[6]	1BD2A@strNOG,1DQZP@virNOG,COG0053@NOG,KOG1485@euNOG	COG0053	NA|NA|NA	P	metal tolerance protein
819	tr|V4SSW9|V4SSW9_9ROSI	3694.POPTR_0001s18240.1	7.6e-143	511.9		GO:0005575,GO:0005622,GO:0005623,GO:0005737,GO:0005829,GO:0044424,GO:0044444,GO:0044464	K06215		virNOG[6]	1BQF4@strNOG,1E29F@virNOG,COG0214@NOG,KOG1606@euNOG	COG0214	NA|NA|NA	H	biosynthesis protein
820	tr|V4UGJ3|V4UGJ3_9ROSI	29760.VIT_19s0014g03360.t01	2.1e-101	373.6		GO:0000910,GO:0000911,GO:0000919,GO:0007049,GO:0008150,GO:0009987,GO:0016043,GO:0022402,GO:0022607,GO:0032506,GO:0044085,GO:0044699,GO:0044763,GO:0051301,GO:0071840			virNOG[6]	0XNVF@NOG,1BGA0@strNOG,1DU7D@virNOG,KOG1931@euNOG	ENOG410XNVF	NA|NA|NA	S	Pfam:DUF3758
821	tr|V4T809|V4T809_9ROSI	29760.VIT_13s0084g00630.t01	2.2e-151	540.4		GO:0005575,GO:0005911,GO:0009506,GO:0030054,GO:0055044			virNOG[6]	0II4Z@euNOG,0XNXX@NOG,1BGXF@strNOG,1DXSD@virNOG	ENOG410XNXX	NA|NA|NA	S	Protein of unknown function (DUF810)
822	tr|V4UFA1|V4UFA1_9ROSI	3694.POPTR_0001s24560.1	1.2e-67	261.2		GO:0005575,GO:0005622,GO:0005623,GO:0005737,GO:0006461,GO:0006950,GO:0008150,GO:0009266,GO:0009408,GO:0009628,GO:0016043,GO:0022607,GO:0043933,GO:0044085,GO:0044424,GO:0044464,GO:0050896,GO:0051259,GO:0065003,GO:0070271,GO:0071822,GO:0071840	K13993		virNOG[6]	1BQYZ@strNOG,1E2SR@virNOG,COG0071@NOG,KOG0710@euNOG	COG0071	NA|NA|NA	O	Heat Shock Protein
823	tr|V4UQQ6|V4UQQ6_9ROSI	3694.POPTR_0019s08250.1	3.4e-177	626.7		GO:0005575,GO:0005623,GO:0005886,GO:0005911,GO:0009506,GO:0016020,GO:0030054,GO:0031224,GO:0031225,GO:0044425,GO:0044464,GO:0055044,GO:0071944			virNOG[6]	0XNV7@NOG,1BDQ6@strNOG,1DRMB@virNOG,KOG1339@euNOG	ENOG410XNV7	NA|NA|NA	O	aspartic proteinase-like protein
824	tr|V4SFC4|V4SFC4_9ROSI	3694.POPTR_0009s16720.1	3.9e-48	196.1					virNOG[6]	0YKQK@NOG,1BHKR@strNOG,1DVGT@virNOG,KOG0037@euNOG	ENOG410YKQK	NA|NA|NA	T	EFh
825	tr|V4SAE0|V4SAE0_9ROSI	3847.GLYMA19G03490.1	0	1523.1		GO:0003674,GO:0003824,GO:0004645,GO:0005575,GO:0005622,GO:0005623,GO:0005737,GO:0006950,GO:0008150,GO:0008152,GO:0009266,GO:0009414,GO:0009415,GO:0009507,GO:0009532,GO:0009536,GO:0009570,GO:0009628,GO:0010035,GO:0016740,GO:0016757,GO:0016758,GO:0042221,GO:0043226,GO:0043227,GO:0043229,GO:0043231,GO:0044422,GO:0044424,GO:0044434,GO:0044435,GO:0044444,GO:0044446,GO:0044464,GO:0050896,GO:1901700	K00688		virNOG[6]	1BCRX@strNOG,1DQPR@virNOG,COG0058@NOG,KOG2099@euNOG	COG0058	NA|NA|NA	G	Phosphorylase is an important allosteric enzyme in carbohydrate metabolism. Enzymes from different sources differ in their regulatory mechanisms and in their natural substrates. However, all known phosphorylases share catalytic and structural properties (By similarity)
826	tr|V4W7Q2|V4W7Q2_9ROSI	3694.POPTR_0001s36870.1	2.8e-37	159.5	ERD4	GO:0005575,GO:0005622,GO:0005623,GO:0005737,GO:0005773,GO:0005774,GO:0005886,GO:0005911,GO:0009506,GO:0009507,GO:0009526,GO:0009536,GO:0009941,GO:0016020,GO:0030054,GO:0031090,GO:0031967,GO:0031975,GO:0043226,GO:0043227,GO:0043229,GO:0043231,GO:0044422,GO:0044424,GO:0044434,GO:0044435,GO:0044437,GO:0044444,GO:0044446,GO:0044464,GO:0055044,GO:0071944			virNOG[6]	1BCZR@strNOG,1DZ0S@virNOG,COG5594@NOG,KOG1134@euNOG	COG5594	NA|NA|NA	S	early-responsive to dehydration 4
827	tr|V4SGB7|V4SGB7_9ROSI	29760.VIT_14s0060g01760.t01	3.6e-57	226.5					virNOG[6]	0JBZG@euNOG,0YQMA@NOG,1C1H8@strNOG,1EEGN@virNOG	ENOG410YQMA	NA|NA|NA	S	Protein of unknown function, DUF538
828	tr|V4U3R9|V4U3R9_9ROSI	3694.POPTR_0001s14470.1	5.8e-83	312.8					virNOG[6]	0IWJ9@euNOG,0YD6D@NOG,1BRAP@strNOG,1E34Y@virNOG	ENOG410YD6D	NA|NA|NA	S	Inherit from euNOG: F-box protein
829	tr|V4SVI5|V4SVI5_9ROSI	29760.VIT_10s0042g00070.t01	1e-129	468	PAC1	GO:0000502,GO:0005575,GO:0005622,GO:0005623,GO:0005634,GO:0005737,GO:0005773,GO:0005829,GO:0005840,GO:0008150,GO:0010035,GO:0010038,GO:0022626,GO:0030529,GO:0032991,GO:0042221,GO:0043226,GO:0043227,GO:0043228,GO:0043229,GO:0043231,GO:0043232,GO:0043234,GO:0044424,GO:0044444,GO:0044445,GO:0044464,GO:0046686,GO:0050896	K02728		virNOG[6]	1BGZY@strNOG,1DU7U@virNOG,COG0638@NOG,KOG0178@euNOG	COG0638	NA|NA|NA	O	The proteasome is a multicatalytic proteinase complex which is characterized by its ability to cleave peptides with Arg, Phe, Tyr, Leu, and Glu adjacent to the leaving group at neutral or slightly basic pH. The proteasome has an ATP-dependent proteolytic activity (By similarity)
830	tr|V4TC57|V4TC57_9ROSI	3694.POPTR_0002s09750.1	1.2e-137	494.6		GO:0005575,GO:0005623,GO:0005886,GO:0016020,GO:0044464,GO:0071944	K17506		virNOG[6]	1BD7F@strNOG,1DR4Z@virNOG,COG0631@NOG,KOG0698@euNOG	COG0631	NA|NA|NA	T	phosphatase 2C
831	tr|V4S8U7|V4S8U7_9ROSI	3694.POPTR_0001s08320.1	2.4e-170	604		GO:0005575,GO:0016020	K00512		virNOG[6]	1BGIJ@strNOG,1DUFU@virNOG,COG2124@NOG,KOG0156@euNOG	COG2124	NA|NA|NA	Q	cytochrome P450
832	tr|V4SBR1|V4SBR1_9ROSI	3694.POPTR_0006s04560.1	2.4e-151	540		GO:0003674,GO:0003824,GO:0005575,GO:0005576,GO:0008150,GO:0008152,GO:0010035,GO:0010038,GO:0016787,GO:0016788,GO:0016790,GO:0018738,GO:0042221,GO:0046686,GO:0048046,GO:0050896	K01070		virNOG[6]	1BC4J@strNOG,1DQ33@virNOG,COG0627@NOG,KOG3101@euNOG	COG0627	NA|NA|NA	S	s-formylglutathione
833	tr|V4URE2|V4URE2_9ROSI	3847.GLYMA06G36590.1	1.2e-44	186					virNOG[6]	0IZR4@euNOG,0Z06C@NOG,1BTPU@strNOG,1E5QY@virNOG	ENOG410Z06C	NA|NA|NA	S	Early nodulin-like protein
834	tr|V4TJ31|V4TJ31_9ROSI	3694.POPTR_0003s08240.1	7.1e-166	588.6			K14498		virNOG[6]	1BMY1@strNOG,1DXHV@virNOG,COG0515@NOG,KOG0583@euNOG	COG0515	NA|NA|NA	T	serine threonine-protein kinase
835	tr|V4SAY8|V4SAY8_9ROSI	4081.Solyc06g071280.2.1	3.4e-187	660.2	EDS1	GO:0000302,GO:0000304,GO:0001666,GO:0002376,GO:0003674,GO:0003824,GO:0005575,GO:0005622,GO:0005623,GO:0005634,GO:0005737,GO:0006950,GO:0006952,GO:0006955,GO:0006979,GO:0007154,GO:0007165,GO:0008150,GO:0008152,GO:0008219,GO:0009607,GO:0009626,GO:0009627,GO:0009628,GO:0009653,GO:0009751,GO:0009814,GO:0009862,GO:0009863,GO:0009987,GO:0010033,GO:0010035,GO:0010310,GO:0010618,GO:0010941,GO:0010942,GO:…	K18875		virNOG[6]	0IVJ6@euNOG,0YEK6@NOG,1BNAK@strNOG,1E058@virNOG	ENOG410YEK6	NA|NA|NA	S	enhanced disease susceptibility 1
836	tr|V4T2G5|V4T2G5_9ROSI	29760.VIT_16s0098g01630.t01	0	1579.3		GO:0005575,GO:0005622,GO:0005623,GO:0005737,GO:0009507,GO:0009536,GO:0043226,GO:0043227,GO:0043229,GO:0043231,GO:0044424,GO:0044444,GO:0044464	K14293		virNOG[6]	1BKRB@strNOG,1DWUB@virNOG,COG5215@NOG,KOG1241@euNOG	COG5215	NA|NA|NA	U, Y	importin subunit
837	tr|V4UAA5|V4UAA5_9ROSI	29760.VIT_10s0003g03710.t01	0	1415.6	CUL4	GO:0000003,GO:0000151,GO:0000209,GO:0003006,GO:0005575,GO:0005622,GO:0005623,GO:0005634,GO:0005737,GO:0005829,GO:0006139,GO:0006259,GO:0006281,GO:0006464,GO:0006725,GO:0006807,GO:0006950,GO:0006974,GO:0007154,GO:0007165,GO:0007275,GO:0008150,GO:0008152,GO:0009314,GO:0009416,GO:0009628,GO:0009639,GO:0009640,GO:0009648,GO:0009719,GO:0009725,GO:0009743,GO:0009755,GO:0009756,GO:0009790,GO:0009791,GO:…	K10609		virNOG[6]	1BFAU@strNOG,1DT9A@virNOG,COG5647@NOG,KOG2167@euNOG	COG5647	NA|NA|NA	O	cullin 4
838	tr|V4W8Z9|V4W8Z9_9ROSI	3694.POPTR_0004s05280.1	2.2e-74	284.3					virNOG[6]	0IGDV@euNOG,0YG8K@NOG,1BGX6@strNOG,1DUTY@virNOG	ENOG410YG8K	NA|NA|NA	S	Transferase family
839	tr|V4U6Y1|V4U6Y1_9ROSI	3847.GLYMA10G38690.1	7.3e-49	199.1		GO:0005575,GO:0005622,GO:0005623,GO:0005737,GO:0005773,GO:0005774,GO:0016020,GO:0031090,GO:0031224,GO:0031225,GO:0043226,GO:0043227,GO:0043229,GO:0043231,GO:0044422,GO:0044424,GO:0044425,GO:0044437,GO:0044444,GO:0044446,GO:0044464			virNOG[6]	0IYUA@euNOG,0YRBB@NOG,1BRTK@strNOG,1E3NE@virNOG	ENOG410YRBB	NA|NA|NA	S	Embryo-specific protein 3, (ATS3)
840	tr|V4THY0|V4THY0_9ROSI	3694.POPTR_0015s08180.1	1.1e-196	691		GO:0005575,GO:0005622,GO:0005623,GO:0005737,GO:0005777,GO:0005829,GO:0008150,GO:0010035,GO:0010038,GO:0042221,GO:0042579,GO:0043226,GO:0043227,GO:0043229,GO:0043231,GO:0044424,GO:0044444,GO:0044464,GO:0046686,GO:0050896	K00966		virNOG[6]	1BG2G@strNOG,1DU03@virNOG,COG1208@NOG,KOG1460@euNOG	COG1208	NA|NA|NA	M	mannose-1-phosphate guanyltransferase
841	tr|V4SGH1|V4SGH1_9ROSI	29760.VIT_05s0077g01230.t01	1.1e-107	394.4		GO:0000166,GO:0001882,GO:0001883,GO:0003674,GO:0005488,GO:0005525,GO:0005575,GO:0005622,GO:0005623,GO:0005737,GO:0005783,GO:0005794,GO:0005886,GO:0016020,GO:0017076,GO:0019001,GO:0032549,GO:0032550,GO:0032553,GO:0032555,GO:0032561,GO:0035639,GO:0036094,GO:0043167,GO:0043168,GO:0043226,GO:0043227,GO:0043229,GO:0043231,GO:0044424,GO:0044444,GO:0044464,GO:0071944,GO:0097159,GO:1901265,GO:1901363	K07953		virNOG[6]	0YIKI@NOG,1BHG2@strNOG,1DUKP@virNOG,KOG0077@euNOG	ENOG410YIKI	NA|NA|NA	U	gtp-binding protein
842	tr|V4T1U9|V4T1U9_9ROSI	3694.POPTR_0005s06870.1	5.9e-75	285.8		GO:0000815,GO:0005575,GO:0005622,GO:0005623,GO:0005737,GO:0005768,GO:0005886,GO:0010008,GO:0016020,GO:0031090,GO:0032991,GO:0043226,GO:0043227,GO:0043229,GO:0043231,GO:0043234,GO:0044422,GO:0044424,GO:0044425,GO:0044440,GO:0044444,GO:0044446,GO:0044464,GO:0071944	K12195		virNOG[6]	11HN3@NOG,1BFZW@strNOG,1DTXI@virNOG,KOG2910@euNOG	ENOG4111HN3	NA|NA|NA	U	Vacuolar protein sorting-associated protein
843	tr|V4UV00|V4UV00_9ROSI	3694.POPTR_0002s15790.1	7.6e-143	511.9					virNOG[6]	1BFIG@strNOG,1DU94@virNOG,COG0639@NOG,KOG0374@euNOG	COG0639	NA|NA|NA	T	Calcineurin-like phosphoesterase
844	tr|V4SBN2|V4SBN2_9ROSI	29760.VIT_12s0035g00640.t01	1.8e-161	573.9		GO:0005575,GO:0005622,GO:0005623,GO:0005634,GO:0043226,GO:0043227,GO:0043229,GO:0043231,GO:0044424,GO:0044464	K17618		virNOG[6]	1BE2V@strNOG,1DS0K@virNOG,COG5190@NOG,KOG1605@euNOG	COG5190	NA|NA|NA	K	Ubiquitin-like domain-containing CTD
845	tr|V4TPX1|V4TPX1_9ROSI	3694.POPTR_0003s11890.1	3.4e-109	400.2			K15919		virNOG[6]	1BHDS@strNOG,1DUE0@virNOG,COG1052@NOG,KOG0069@euNOG	COG1052	NA|NA|NA	C	Glyoxylate
846	tr|V4WC42|V4WC42_9ROSI	3847.GLYMA06G09360.2	0	2016.9	OSI_18735				virNOG[6]	0IR49@euNOG,0XP5A@NOG,1BFK3@strNOG,1DTTC@virNOG	ENOG410XP5A	NA|NA|NA	S	glycine-rich protein
847	tr|V4TK57|V4TK57_9ROSI	4081.Solyc02g080880.2.1	1.4e-210	737.6		GO:0003674,GO:0003824,GO:0004175,GO:0005575,GO:0005622,GO:0005623,GO:0005737,GO:0005773,GO:0005829,GO:0005911,GO:0006508,GO:0006950,GO:0006970,GO:0008150,GO:0008152,GO:0008233,GO:0009506,GO:0009628,GO:0009651,GO:0016787,GO:0019538,GO:0030054,GO:0043170,GO:0043226,GO:0043227,GO:0043229,GO:0043231,GO:0044238,GO:0044424,GO:0044444,GO:0044464,GO:0050896,GO:0055044,GO:0070011,GO:0071704	K08245		virNOG[6]	0XNV7@NOG,1BJFM@strNOG,1DQEY@virNOG,KOG1339@euNOG	ENOG410XNV7	NA|NA|NA	O	aspartic proteinase
848	tr|V4TLM9|V4TLM9_9ROSI	3694.POPTR_0011s13820.1	6.7e-135	485.7	THI1	GO:0003674,GO:0005488,GO:0005575,GO:0005622,GO:0005623,GO:0005737,GO:0005739,GO:0006725,GO:0006766,GO:0006767,GO:0006772,GO:0006790,GO:0006807,GO:0006950,GO:0006974,GO:0008150,GO:0008152,GO:0008270,GO:0009058,GO:0009110,GO:0009228,GO:0009266,GO:0009409,GO:0009507,GO:0009526,GO:0009532,GO:0009536,GO:0009570,GO:0009579,GO:0009628,GO:0009941,GO:0009987,GO:0010319,GO:0018130,GO:0018131,GO:0019438,GO:…	K03146		virNOG[6]	1BEQA@strNOG,1DU5B@virNOG,COG1635@NOG,KOG2960@euNOG	COG1635	NA|NA|NA	H	Involved in biosynthesis of the thiamine precursor thiazole. Catalyzes the conversion of NAD and glycine to adenosine diphosphate 5-(2-hydroxyethyl)-4-methylthiazole-2-carboxylic acid (ADT), an adenylated thiazole intermediate. The reaction includes an iron-dependent sulfide transfer from a conserved cysteine residue of the protein to a thiazole intermediate. The enzyme can only undergo a single …
849	tr|V4UWS0|V4UWS0_9ROSI	3694.POPTR_0004s11700.1	8.7e-202	708	UPTG1	GO:0000138,GO:0003674,GO:0003824,GO:0005575,GO:0005618,GO:0005622,GO:0005623,GO:0005737,GO:0005773,GO:0005774,GO:0005794,GO:0005795,GO:0005829,GO:0005840,GO:0005911,GO:0006139,GO:0006725,GO:0006753,GO:0006793,GO:0006796,GO:0006807,GO:0006950,GO:0006970,GO:0007275,GO:0008150,GO:0008152,GO:0008194,GO:0009117,GO:0009225,GO:0009506,GO:0009555,GO:0009628,GO:0009651,GO:0009832,GO:0009987,GO:0010035,GO:…	K13379		virNOG[6]	0IHTP@euNOG,1144T@NOG,1BCGS@strNOG,1DQEQ@virNOG	ENOG411144T	NA|NA|NA	O	reversibly glycosylated polypeptide
850	tr|V4UAZ3|V4UAZ3_9ROSI	3694.POPTR_0004s15830.1	5.4e-102	375.9			K03809		virNOG[6]	1BCGC@strNOG,1DQEE@virNOG,COG0655@NOG,KOG3135@euNOG	COG0655	NA|NA|NA	S	minor allergen Alt a
851	tr|V4SN67|V4SN67_9ROSI	3694.POPTR_0019s09370.1	1.3e-159	567.8		GO:0005575,GO:0005622,GO:0005623,GO:0005737,GO:0005777,GO:0042579,GO:0043226,GO:0043227,GO:0043229,GO:0043231,GO:0044424,GO:0044444,GO:0044464			virNOG[6]	1BGAK@strNOG,1DU84@virNOG,COG0604@NOG,KOG1198@euNOG	COG0604	NA|NA|NA	Q	Quinone oxidoreductase-like protein 2 homolog
852	tr|V4SPQ3|V4SPQ3_9ROSI	3694.POPTR_0016s12360.1	3.3e-87	326.6	OSI_22282	GO:0000278,GO:0000280,GO:0006996,GO:0007049,GO:0007067,GO:0008150,GO:0009987,GO:0016043,GO:0022402,GO:0044699,GO:0044763,GO:0048285,GO:0071840			virNOG[6]	101VR@NOG,1BIEA@strNOG,1DWB5@virNOG,KOG4275@euNOG	ENOG41101VR	NA|NA|NA	O	RING
853	tr|V4TA57|V4TA57_9ROSI	4558.Sb08g006500.1	7.8e-74	281.6		GO:0005575,GO:0005623,GO:0005886,GO:0005905,GO:0012505,GO:0016020,GO:0044425,GO:0044464,GO:0071944	K11827		virNOG[6]	0TQHK@lilNOG,15M8Z@poaNOG,1BIES@strNOG,1DWBR@virNOG,COG5030@NOG,KOG0935@euNOG	COG5030	NA|NA|NA	U	clathrin coat assembly protein AP17
854	tr|V4SRL9|V4SRL9_9ROSI	29760.VIT_08s0007g02720.t01	4.5e-118	429.5					virNOG[6]	1BDD7@strNOG,1DRAI@virNOG,COG1028@NOG,KOG0725@euNOG	COG1028	NA|NA|NA	Q	Momilactone A
855	tr|V4SUR3|V4SUR3_9ROSI	3702.AT5G01650.2	1.7e-53	213.8		GO:0005575,GO:0005622,GO:0005623,GO:0005737,GO:0009507,GO:0009536,GO:0043226,GO:0043227,GO:0043229,GO:0043231,GO:0044424,GO:0044444,GO:0044464	K07253		virNOG[6]	0C6BJ@braNOG,122MF@NOG,1BS64@strNOG,1E4T4@virNOG,KOG1759@euNOG	ENOG41122MF	NA|NA|NA	V	macrophage migration inhibitory factor family protein
856	tr|V4TSP4|V4TSP4_9ROSI	29760.VIT_19s0014g00550.t01	7e-181	638.6		GO:0005575,GO:0005622,GO:0005623,GO:0005737,GO:0005829,GO:0005886,GO:0016020,GO:0044424,GO:0044444,GO:0044464,GO:0071944			virNOG[6]	0Y26G@NOG,1BDYU@strNOG,1DTYZ@virNOG,KOG1087@euNOG	ENOG410Y26G	NA|NA|NA	U	TOM1-like protein
857	tr|V4TGV9|V4TGV9_9ROSI	3694.POPTR_0022s00270.1	9.7e-81	305.1	OSI_16709	GO:0003674,GO:0003824,GO:0006139,GO:0006725,GO:0006732,GO:0006733,GO:0006753,GO:0006793,GO:0006796,GO:0006807,GO:0008150,GO:0008152,GO:0008936,GO:0009117,GO:0009987,GO:0016787,GO:0016810,GO:0016811,GO:0019362,GO:0019637,GO:0019674,GO:0034641,GO:0044237,GO:0044238,GO:0044281,GO:0044710,GO:0046483,GO:0046496,GO:0051186,GO:0055086,GO:0071704,GO:0072524,GO:1901360,GO:1901564			virNOG[6]	0IFBG@euNOG,1BJY0@strNOG,1DXV1@virNOG,COG1535@NOG	COG1535	NA|NA|NA	Q	Isochorismatase family
858	tr|V4RRY1|V4RRY1_9ROSI	3847.GLYMA12G10150.1	1.5e-221	773.9	DNAJ	GO:0005575,GO:0005622,GO:0005623,GO:0005737,GO:0005829,GO:0005886,GO:0005911,GO:0006457,GO:0008150,GO:0008152,GO:0009506,GO:0009987,GO:0016020,GO:0019538,GO:0030054,GO:0043170,GO:0044237,GO:0044238,GO:0044260,GO:0044267,GO:0044424,GO:0044444,GO:0044464,GO:0055044,GO:0071704,GO:0071944	K09503		virNOG[6]	1BCEW@strNOG,1DQCX@virNOG,COG0484@NOG,KOG0712@euNOG	COG0484	NA|NA|NA	O	DnaJ protein
859	tr|V4SLF8|V4SLF8_9ROSI	3694.POPTR_0002s01080.1	7.6e-286	987.6	CAT1	GO:0005575,GO:0005622,GO:0005623,GO:0005737,GO:0005777,GO:0042579,GO:0043226,GO:0043227,GO:0043229,GO:0043231,GO:0044424,GO:0044444,GO:0044464	K03781		virNOG[6]	1BI78@strNOG,1DW47@virNOG,COG0753@NOG,KOG0047@euNOG	COG0753	NA|NA|NA	P	Occurs in almost all aerobically respiring organisms and serves to protect cells from the toxic effects of hydrogen peroxide (By similarity)
860	tr|V4S7J0|V4S7J0_9ROSI	29760.VIT_08s0007g03360.t01	5e-141	505.8		GO:0008150,GO:0008152,GO:0009058,GO:0016043,GO:0016226,GO:0022607,GO:0031163,GO:0044085,GO:0071840			virNOG[6]	0XRMA@NOG,1BD07@strNOG,1DQXV@virNOG,KOG0645@euNOG	ENOG410XRMA	NA|NA|NA	S	cytosolic iron-sulfur protein assembly
861	tr|V4RN29|V4RN29_9ROSI	29760.VIT_15s0046g02690.t01	3.2e-40	169.5	FCF1	GO:0000003,GO:0000447,GO:0000460,GO:0000462,GO:0000466,GO:0000469,GO:0000472,GO:0000478,GO:0000479,GO:0000480,GO:0000902,GO:0000966,GO:0000967,GO:0002119,GO:0002164,GO:0002181,GO:0003674,GO:0003676,GO:0003723,GO:0003735,GO:0005198,GO:0005488,GO:0005515,GO:0005575,GO:0005576,GO:0005615,GO:0005622,GO:0005623,GO:0005634,GO:0005730,GO:0005737,GO:0005773,GO:0005774,GO:0005829,GO:0005840,GO:0005911,GO:…	K02920,K14566		euNOG[57]	COG1412@NOG,COG5051@NOG,KOG3165@euNOG,KOG3452@euNOG	COG14 12	NA|NA|NA	J	FCF1 small subunit (SSU) processome component homolog (S. cerevisiae)
862	tr|V4SDJ8|V4SDJ8_9ROSI	3847.GLYMA16G32360.1	1.5e-29	133.7			K00008		virNOG[6]	1BIZU@strNOG,1DWX7@virNOG,COG1063@NOG,KOG0024@euNOG	COG1063	NA|NA|NA	Q	Alcohol dehydrogenase GroES-like domain
863	tr|V4S8K2|V4S8K2_9ROSI	29760.VIT_16s0050g00090.t01	1.5e-98	364.4		GO:0005575,GO:0005622,GO:0005623,GO:0005737,GO:0005773,GO:0005774,GO:0009507,GO:0009536,GO:0016020,GO:0031090,GO:0043226,GO:0043227,GO:0043229,GO:0043231,GO:0044422,GO:0044424,GO:0044437,GO:0044444,GO:0044446,GO:0044464	K08360		virNOG[6]	11FKI@NOG,1BCID@strNOG,1DTAX@virNOG,KOG1619@euNOG	ENOG4111FKI	NA|NA|NA	C	Two-heme-containing cytochrome. Catalyzes ascorbate- dependent trans-membrane electron transfer by utilizing a concerted H( ) e(-) transfer mechanism
864	tr|V4UCU0|V4UCU0_9ROSI	29760.VIT_13s0067g03000.t01	6.2e-139	498.8			K01190		virNOG[6]	1BNFK@strNOG,1E0A1@virNOG,COG3250@NOG,KOG2024@euNOG	COG3250	NA|NA|NA	G	K01190 beta-galactosidase EC 3.2.1.23
865	tr|V4SVG2|V4SVG2_9ROSI	3694.POPTR_0006s02170.1	5.7e-260	901.7		GO:0005575,GO:0005622,GO:0005623,GO:0005737,GO:0005739,GO:0009507,GO:0009536,GO:0043226,GO:0043227,GO:0043229,GO:0043231,GO:0044424,GO:0044444,GO:0044464	K16871		virNOG[6]	0IR3Y@euNOG,1C76R@strNOG,1EM3Z@virNOG,COG0161@NOG	COG0161	NA|NA|NA	E	Transaminase that degrades gamma-amino butyric acid (GABA)
866	tr|V4U6Q7|V4U6Q7_9ROSI	3694.POPTR_0017s10800.1	1.6e-89	334					virNOG[6]	0IVHD@euNOG,11M5Q@NOG,1BKYS@strNOG,1DZPJ@virNOG	ENOG4111M5Q	NA|NA|NA	S	Universal stress protein
867	tr|V4UL33|V4UL33_9ROSI	3694.POPTR_0016s08310.1	3.5e-99	366.3	RPL13	GO:0003674,GO:0003735,GO:0005198,GO:0005575,GO:0005618,GO:0005622,GO:0005623,GO:0005634,GO:0005730,GO:0005737,GO:0005773,GO:0005774,GO:0005829,GO:0005840,GO:0005886,GO:0005911,GO:0009506,GO:0015934,GO:0016020,GO:0022625,GO:0022626,GO:0030054,GO:0030312,GO:0030529,GO:0031090,GO:0031974,GO:0031981,GO:0032991,GO:0043226,GO:0043227,GO:0043228,GO:0043229,GO:0043231,GO:0043232,GO:0043233,GO:0044391,GO:…	K02873		virNOG[6]	1BFXJ@strNOG,1DTV3@virNOG,COG4352@NOG,KOG3295@euNOG	COG4352	NA|NA|NA	J	60S ribosomal protein L13
868	tr|V4U663|V4U663_9ROSI	4081.Solyc01g005470.2.1	5.3e-49	199.1		GO:0005575,GO:0005623,GO:0005886,GO:0006950,GO:0006979,GO:0008150,GO:0008285,GO:0016020,GO:0042127,GO:0044464,GO:0048519,GO:0048523,GO:0050789,GO:0050794,GO:0050896,GO:0065007,GO:0071944			virNOG[6]	0IZQR@euNOG,0XUTP@NOG,1BTQP@strNOG,1E5KQ@virNOG	ENOG410XUTP	NA|NA|NA	S	Protein PLANT CADMIUM RESISTANCE
869	tr|V4TSE3|V4TSE3_9ROSI	4081.Solyc08g006600.2.1	1.6e-224	784.3			K01528,K17065		euNOG[57]	COG0699@NOG,KOG0446@euNOG	COG0699	NA|NA|NA	U	Dynamin-related protein
870	tr|V4SN48|V4SN48_9ROSI	4558.Sb01g003410.1	5.9e-74	282	RPS23	GO:0005575,GO:0005622,GO:0005623,GO:0005737,GO:0005829,GO:0005840,GO:0015935,GO:0022626,GO:0022627,GO:0030529,GO:0032991,GO:0043226,GO:0043228,GO:0043229,GO:0043232,GO:0044391,GO:0044422,GO:0044424,GO:0044444,GO:0044445,GO:0044446,GO:0044464	K02973		virNOG[6]	0TV20@lilNOG,15S0E@poaNOG,1BMX2@strNOG,1DZRD@virNOG,COG0048@NOG,KOG1749@euNOG	COG0048	NA|NA|NA	J	Pfam:Ribosomal_S12
871	tr|V4UED7|V4UED7_9ROSI	3694.POPTR_0001s22040.1	0	1659.8	VPS41	GO:0006605,GO:0006623,GO:0006810,GO:0006886,GO:0007034,GO:0008104,GO:0008150,GO:0009605,GO:0009606,GO:0009628,GO:0009629,GO:0009630,GO:0009987,GO:0015031,GO:0016482,GO:0032501,GO:0033036,GO:0033365,GO:0034613,GO:0044699,GO:0044707,GO:0044763,GO:0044765,GO:0045184,GO:0046907,GO:0050896,GO:0051179,GO:0051234,GO:0051641,GO:0051649,GO:0070727,GO:0071702,GO:0072594,GO:0072665,GO:0072666			virNOG[6]	0XQBC@NOG,1BC3B@strNOG,1DQ1Z@virNOG,KOG2066@euNOG	ENOG410XQBC	NA|NA|NA	U	Vacuolar protein sorting-associated protein 41 homolog
872	tr|V4UT21|V4UT21_9ROSI	3702.AT3G20300.1	4.6e-186	656					virNOG[6]	0BRWZ@braNOG,0IG8R@euNOG,0XQ41@NOG,1BDFB@strNOG,1DRCS@virNOG	ENOG410XQ41	NA|NA|NA	S	Protein of unknown function (DUF3537)
873	tr|V4SQP2|V4SQP2_9ROSI	3694.POPTR_0016s01870.1	1.2e-169	601.7		GO:0003674,GO:0003824,GO:0008150,GO:0008152,GO:0008194,GO:0016740,GO:0016757,GO:0016758,GO:0035251,GO:0046527,GO:0080043			virNOG[6]	1BJVP@strNOG,1DXSV@virNOG,COG1819@NOG,KOG1192@euNOG	COG1819	NA|NA|NA	C, G	UDP-glucose flavonoid 3-O-glucosyltransferase 6-like
874	tr|V4T4H3|V4T4H3_9ROSI	29760.VIT_19s0014g05310.t01	0	1577.4		GO:0000139,GO:0005575,GO:0005622,GO:0005623,GO:0005737,GO:0005783,GO:0005789,GO:0005793,GO:0005794,GO:0005829,GO:0006950,GO:0006979,GO:0008150,GO:0012505,GO:0016020,GO:0031090,GO:0033116,GO:0042175,GO:0043226,GO:0043227,GO:0043229,GO:0043231,GO:0044422,GO:0044424,GO:0044425,GO:0044431,GO:0044432,GO:0044444,GO:0044446,GO:0044464,GO:0050896	K14007		virNOG[6]	1BHXR@strNOG,1DT89@virNOG,COG5028@NOG,KOG1984@euNOG	COG5028	NA|NA|NA	U	protein transport protein Sec24-like
875	tr|V4S7R1|V4S7R1_9ROSI	3694.POPTR_0010s01880.1	8.4e-156	555.4		GO:0003674,GO:0003824,GO:0004842,GO:0006464,GO:0008150,GO:0008152,GO:0009987,GO:0016567,GO:0016874,GO:0016879,GO:0016881,GO:0019538,GO:0019787,GO:0032446,GO:0036211,GO:0043170,GO:0043412,GO:0044237,GO:0044238,GO:0044260,GO:0044267,GO:0070647,GO:0071704			virNOG[6]	1BNS7@strNOG,1E0K8@virNOG,COG5183@NOG,KOG1609@euNOG	COG5183	NA|NA|NA	A	RINGv
876	tr|V4TIS1|V4TIS1_9ROSI	3847.GLYMA04G36725.1	6.9e-195	685.3		GO:0005575,GO:0005623,GO:0005886,GO:0016020,GO:0044464,GO:0071944	K11000		virNOG[6]	0XQ8V@NOG,1BBV2@strNOG,1DPTS@virNOG,KOG0916@euNOG	ENOG410XQ8V	NA|NA|NA	M	callose synthase
877	tr|V4T058|V4T058_9ROSI	3694.POPTR_0006s11240.1	6.5e-118	429.1		GO:0005575,GO:0005623,GO:0005886,GO:0016020,GO:0044464,GO:0071944			virNOG[6]	0IJ5K@euNOG,11YT8@NOG,1BJKE@strNOG,1DXI1@virNOG	ENOG4111YT8	NA|NA|NA	S	Protein of unknown function (DUF1191)
878	tr|V4W028|V4W028_9ROSI	29760.VIT_06s0004g01110.t01	1.2e-170	604.7		GO:0005575,GO:0005622,GO:0005623,GO:0005737,GO:0005773,GO:0005774,GO:0016020,GO:0031090,GO:0043226,GO:0043227,GO:0043229,GO:0043231,GO:0044422,GO:0044424,GO:0044437,GO:0044444,GO:0044446,GO:0044464			virNOG[6]	1BD2A@strNOG,1DQZP@virNOG,COG0053@NOG,KOG1485@euNOG	COG0053	NA|NA|NA	P	metal tolerance protein
879	tr|V4SJX1|V4SJX1_9ROSI	29760.VIT_06s0009g00680.t01	5.2e-154	549.3		GO:0005575,GO:0005622,GO:0005623,GO:0005737,GO:0005794,GO:0043226,GO:0043227,GO:0043229,GO:0043231,GO:0044424,GO:0044444,GO:0044464			virNOG[6]	0IMW0@euNOG,1C6I5@strNOG,1EKEV@virNOG,COG0446@NOG	COG0446	NA|NA|NA	C	Apoptosis-inducing factor homolog
880	tr|V4VFZ9|V4VFZ9_9ROSI	29760.VIT_01s0137g00500.t01	1.1e-261	907.9					virNOG[6]	0IFMX@euNOG,11T4G@NOG,1BP40@strNOG,1E00I@virNOG	ENOG4111T4G	NA|NA|NA
881	tr|V4U9G8|V4U9G8_9ROSI	3847.GLYMA15G06710.1	3.4e-188	662.9		GO:0005575,GO:0005622,GO:0005623,GO:0005737,GO:0005829,GO:0009507,GO:0009536,GO:0043226,GO:0043227,GO:0043229,GO:0043231,GO:0044424,GO:0044444,GO:0044464	K01259		virNOG[6]	0IG32@euNOG,0XPKQ@NOG,1BGA2@strNOG,1DU7F@virNOG	ENOG410XPKQ	NA|NA|NA	E	proline iminopeptidase
882	tr|V4W9E6|V4W9E6_9ROSI	3711.Bra025025.1-P	5.1e-239	832	KAS1	GO:0005575,GO:0005622,GO:0005623,GO:0005737,GO:0009507,GO:0009532,GO:0009536,GO:0009570,GO:0043226,GO:0043227,GO:0043229,GO:0043231,GO:0044422,GO:0044424,GO:0044434,GO:0044435,GO:0044444,GO:0044446,GO:0044464	K09458		virNOG[6]	0C252@braNOG,1BGDI@strNOG,1DUB1@virNOG,COG0304@NOG,KOG1394@euNOG	COG0304	NA|NA|NA	I, Q	3-ketoacyl-acyl carrier protein synthase i
883	tr|V4T201|V4T201_9ROSI	3711.Bra025942.1-P	1.2e-28	132.1		GO:0005575,GO:0005576,GO:0005618,GO:0005623,GO:0030312,GO:0044464,GO:0048046,GO:0071944			virNOG[6]	0C1WW@braNOG,0IWBP@euNOG,0YHN1@NOG,1BR48@strNOG,1E2YH@virNOG	ENOG410YHN1	NA|NA|NA	O	Trypsin and protease inhibitor
884	tr|V4STB9|V4STB9_9ROSI	3694.POPTR_0016s08220.1	3.3e-208	729.6		GO:0002237,GO:0007275,GO:0008150,GO:0009607,GO:0009617,GO:0009653,GO:0010015,GO:0010033,GO:0022622,GO:0032501,GO:0032502,GO:0042221,GO:0044699,GO:0044707,GO:0044767,GO:0048364,GO:0048513,GO:0048731,GO:0048856,GO:0050896,GO:0051704,GO:0051707			virNOG[6]	0XQAQ@NOG,1BFU5@strNOG,1DTS4@virNOG,KOG2569@euNOG	ENOG410XQAQ	NA|NA|NA	T	Lung seven transmembrane receptor
885	tr|V4TKM8|V4TKM8_9ROSI	29760.VIT_12s0028g00930.t01	2e-94	350.5		GO:0003674,GO:0003824,GO:0004364,GO:0004601,GO:0004602,GO:0005488,GO:0005507,GO:0005575,GO:0005576,GO:0005622,GO:0005623,GO:0005737,GO:0005773,GO:0005829,GO:0005886,GO:0005911,GO:0006950,GO:0006952,GO:0008150,GO:0008152,GO:0009056,GO:0009404,GO:0009407,GO:0009506,GO:0009507,GO:0009532,GO:0009536,GO:0009570,GO:0009579,GO:0009607,GO:0009617,GO:0009987,GO:0010035,GO:0010038,GO:0010043,GO:0016020,GO:…	K00799		virNOG[6]	1BJ9S@strNOG,1DX77@virNOG,COG0625@NOG,KOG0867@euNOG	COG0625	NA|NA|NA	O	glutathione s-transferase
886	tr|V4W877|V4W877_9ROSI	3694.POPTR_0004s02690.1	1e-302	1044.3	B120	GO:0003674,GO:0003824,GO:0004672,GO:0004674,GO:0005488,GO:0005515,GO:0005516,GO:0005575,GO:0005623,GO:0005886,GO:0006464,GO:0006468,GO:0006793,GO:0006796,GO:0008150,GO:0008152,GO:0009987,GO:0016020,GO:0016301,GO:0016310,GO:0016740,GO:0016772,GO:0016773,GO:0019538,GO:0036211,GO:0043170,GO:0043412,GO:0044237,GO:0044238,GO:0044260,GO:0044267,GO:0044425,GO:0044459,GO:0044464,GO:0071704,GO:0071944			virNOG[6]	0IE3D@euNOG,1BFGP@strNOG,1DTEV@virNOG,COG0515@NOG	COG0515	NA|NA|NA	T	serine threonine-protein kinase
887	tr|V4UGG2|V4UGG2_9ROSI	3694.POPTR_0010s11630.1	0	1075.1		GO:0000266,GO:0005575,GO:0005622,GO:0005623,GO:0005737,GO:0005856,GO:0005886,GO:0005911,GO:0005938,GO:0006996,GO:0007005,GO:0007275,GO:0008150,GO:0009504,GO:0009506,GO:0009524,GO:0009555,GO:0009987,GO:0010152,GO:0016020,GO:0016043,GO:0021700,GO:0030054,GO:0032501,GO:0032502,GO:0043226,GO:0043228,GO:0043229,GO:0043232,GO:0044424,GO:0044444,GO:0044464,GO:0044699,GO:0044707,GO:0044763,GO:0044767,GO:…	K01528		virNOG[6]	1BGSU@strNOG,1DUPI@virNOG,COG0699@NOG,KOG0446@euNOG	COG0699	NA|NA|NA	U	dynamin-related protein
888	tr|V4SV84|V4SV84_9ROSI	29760.VIT_01s0026g01430.t01	5.3e-184	649.4					virNOG[6]	0IFPY@euNOG,11VMA@NOG,1BG8N@strNOG,1DU5X@virNOG	ENOG4111VMA	NA|NA|NA	S	Protein of unknown function (DUF569)
889	tr|V4SBW2|V4SBW2_9ROSI	3847.GLYMA08G20100.1	9.1e-312	1074.3		GO:0005575,GO:0005622,GO:0005623,GO:0005737,GO:0005768,GO:0005794,GO:0005795,GO:0005797,GO:0005801,GO:0005802,GO:0016020,GO:0031984,GO:0031985,GO:0043226,GO:0043227,GO:0043229,GO:0043231,GO:0044422,GO:0044424,GO:0044431,GO:0044444,GO:0044446,GO:0044464	K17087		virNOG[6]	0XSVB@NOG,1BCSJ@strNOG,1DQQD@virNOG,KOG1277@euNOG	ENOG410XSVB	NA|NA|NA	U	transmembrane 9 superfamily member
890	tr|V4U4Z9|V4U4Z9_9ROSI	3847.GLYMA18G00670.1	0	1336.2		GO:0005575,GO:0005622,GO:0005623,GO:0005737,GO:0005829,GO:0044424,GO:0044444,GO:0044464	K14006		virNOG[6]	1BCG9@strNOG,1DQEB@virNOG,COG5047@NOG,KOG1986@euNOG	COG5047	NA|NA|NA	U	transport protein
891	tr|V4RQD2|V4RQD2_9ROSI	3694.POPTR_0009s12420.1	3.3e-172	609.8		GO:0003674,GO:0003824,GO:0004175,GO:0004197,GO:0005575,GO:0005622,GO:0005623,GO:0005634,GO:0005737,GO:0005773,GO:0006950,GO:0006952,GO:0006970,GO:0008150,GO:0008152,GO:0008233,GO:0008234,GO:0009607,GO:0009617,GO:0009628,GO:0009651,GO:0016787,GO:0042742,GO:0043226,GO:0043227,GO:0043229,GO:0043231,GO:0044424,GO:0044444,GO:0044464,GO:0050896,GO:0051704,GO:0051707,GO:0070011	K01373		virNOG[6]	1BCBN@strNOG,1DQ9N@virNOG,COG4870@NOG,KOG1542@euNOG	COG4870	NA|NA|NA	O	cysteine proteinase
892	tr|V4SUN0|V4SUN0_9ROSI	29760.VIT_09s0070g00240.t01	5.5e-140	502.3	CCR2	GO:0003674,GO:0003824,GO:0005575,GO:0005622,GO:0005623,GO:0005737,GO:0005829,GO:0006725,GO:0006950,GO:0007623,GO:0008150,GO:0008152,GO:0009058,GO:0009266,GO:0009409,GO:0009628,GO:0009698,GO:0009699,GO:0009808,GO:0009809,GO:0009987,GO:0016491,GO:0016620,GO:0016621,GO:0016903,GO:0019438,GO:0019748,GO:0044237,GO:0044249,GO:0044424,GO:0044444,GO:0044464,GO:0044550,GO:0044710,GO:0044711,GO:0048511,GO:…	K09753		virNOG[6]	1BEZ3@strNOG,1DSX2@virNOG,COG0451@NOG,KOG1502@euNOG	COG0451	NA|NA|NA	Q	reductase
893	tr|V4S2N1|V4S2N1_9ROSI	29760.VIT_08s0007g08730.t01	0	2943.3		GO:0005575,GO:0005622,GO:0005623,GO:0005737,GO:0005773,GO:0005774,GO:0016020,GO:0031090,GO:0043226,GO:0043227,GO:0043229,GO:0043231,GO:0044422,GO:0044424,GO:0044437,GO:0044444,GO:0044446,GO:0044464	K05641,K05643		virNOG[6]	1BM3T@strNOG,1DS91@virNOG,COG1131@NOG,KOG0059@euNOG	COG1131	NA|NA|NA	Q	ABC transporter A family member
894	tr|V4TVN3|V4TVN3_9ROSI	3847.GLYMA15G02610.1	5.9e-64	248.8	RPL28	GO:0005575,GO:0005618,GO:0005622,GO:0005623,GO:0005737,GO:0005829,GO:0005840,GO:0005886,GO:0005911,GO:0009506,GO:0009507,GO:0009536,GO:0015934,GO:0016020,GO:0022625,GO:0022626,GO:0030054,GO:0030312,GO:0030529,GO:0032991,GO:0043226,GO:0043227,GO:0043228,GO:0043229,GO:0043231,GO:0043232,GO:0044391,GO:0044422,GO:0044424,GO:0044444,GO:0044445,GO:0044446,GO:0044464,GO:0055044,GO:0071944	K02903		virNOG[6]	11T32@NOG,1BRFC@strNOG,1E4J8@virNOG,KOG3412@euNOG	ENOG4111T32	NA|NA|NA	J	60S ribosomal protein
895	tr|V4WJ98|V4WJ98_9ROSI	3694.POPTR_0006s19630.1	6.1e-33	144.8					virNOG[6]	1BUZI@strNOG,1E6Y9@virNOG,COG0401@NOG,KOG1773@euNOG	COG0401	NA|NA|NA	S	Pfam:UPF0057
896	tr|V4UAX8|V4UAX8_9ROSI	3694.POPTR_0006s01800.1	6.7e-154	548.9		GO:0005575,GO:0005622,GO:0005623,GO:0005737,GO:0005829,GO:0044424,GO:0044444,GO:0044464			virNOG[6]	1BF04@strNOG,1DT4N@virNOG,COG4624@NOG,KOG2439@euNOG	COG4624	NA|NA|NA	Y	Cytosolic Fe-S cluster assembly factor
897	tr|V4TSD8|V4TSD8_9ROSI	3694.POPTR_0018s02940.1	0	1107		GO:0003674,GO:0003676,GO:0003723,GO:0003743,GO:0005488,GO:0005575,GO:0005622,GO:0005623,GO:0005634,GO:0005737,GO:0005829,GO:0005852,GO:0006412,GO:0006413,GO:0008135,GO:0008150,GO:0008152,GO:0009058,GO:0009059,GO:0009987,GO:0010467,GO:0019538,GO:0032991,GO:0034645,GO:0043170,GO:0043226,GO:0043227,GO:0043229,GO:0043231,GO:0043234,GO:0044237,GO:0044238,GO:0044249,GO:0044260,GO:0044267,GO:0044424,GO:…	K03253		virNOG[6]	1BCJD@strNOG,1DQH3@virNOG,COG5354@NOG,KOG2314@euNOG	COG5354	NA|NA|NA	J	Component of the eukaryotic translation initiation factor 3 (eIF-3) complex, which is involved in protein synthesis and, together with other initiation factors, stimulates binding of mRNA and methionyl-tRNAi to the 40S ribosome (By similarity)
898	tr|V4TRR5|V4TRR5_9ROSI	29760.VIT_16s0098g01270.t01	4.8e-166	589		GO:0005575,GO:0005622,GO:0005623,GO:0005737,GO:0005768,GO:0005770,GO:0005771,GO:0005802,GO:0010008,GO:0012505,GO:0016020,GO:0030904,GO:0031090,GO:0031902,GO:0032588,GO:0032991,GO:0043226,GO:0043227,GO:0043229,GO:0043231,GO:0043234,GO:0044422,GO:0044424,GO:0044425,GO:0044440,GO:0044444,GO:0044446,GO:0044464	K18466		virNOG[6]	0XSI1@NOG,1BIGP@strNOG,1DWDF@virNOG,KOG3063@euNOG	ENOG410XSI1	NA|NA|NA	U	Vacuolar protein sorting-associated protein
899	tr|V4U2H6|V4U2H6_9ROSI	29760.VIT_14s0068g00640.t01	0	1304.3	ACS	GO:0003674,GO:0003824,GO:0003987,GO:0005575,GO:0005622,GO:0005623,GO:0005737,GO:0005777,GO:0005829,GO:0006082,GO:0006083,GO:0008150,GO:0008152,GO:0009507,GO:0009514,GO:0009532,GO:0009536,GO:0009570,GO:0009987,GO:0016405,GO:0016874,GO:0016877,GO:0016878,GO:0019752,GO:0032787,GO:0042579,GO:0043226,GO:0043227,GO:0043229,GO:0043231,GO:0043436,GO:0044237,GO:0044281,GO:0044422,GO:0044424,GO:0044434,GO:…	K01895	ACS,ACS2	virNOG[6]	1BI8Z@strNOG,1DRYS@virNOG,COG0365@NOG,KOG1175@euNOG	COG0365	NA|NA|NA	I	synthetase
900	tr|V4T3C0|V4T3C0_9ROSI	29760.VIT_14s0030g02080.t01	0	1378.2			K01537		virNOG[6]	0XNNC@NOG,1BGTK@strNOG,1DUQ7@virNOG,KOG0204@euNOG	ENOG410XNNC	NA|NA|NA	P	Calcium-transporting ATPase
901	tr|V4TK90|V4TK90_9ROSI	3702.AT1G12780.1	3.4e-163	579.7	UGE1	GO:0003674,GO:0003824,GO:0003978,GO:0005575,GO:0005622,GO:0005623,GO:0005737,GO:0005829,GO:0005886,GO:0006950,GO:0008150,GO:0008152,GO:0009987,GO:0016020,GO:0016853,GO:0016854,GO:0016857,GO:0042546,GO:0044085,GO:0044424,GO:0044444,GO:0044464,GO:0044699,GO:0044763,GO:0050896,GO:0071554,GO:0071840,GO:0071944	K01784		virNOG[6]	0BSH8@braNOG,1BDBE@strNOG,1DR8W@virNOG,COG1087@NOG,KOG1371@euNOG	COG1087	NA|NA|NA	M	UDP-D-glucose UDP-D-galactose 4-epimerase 1
902	tr|V4T3P6|V4T3P6_9ROSI	3694.POPTR_0003s09330.1	0	1382.5	TPS5		K16055		virNOG[6]	1BCCW@strNOG,1DQAR@virNOG,COG0380@NOG,COG1877@NOG,KOG1050@euNOG	COG0380	NA|NA|NA	G	Alpha,alpha-trehalose-phosphate synthase UDP-forming
903	tr|V4UTP7|V4UTP7_9ROSI	3711.Bra005572.1-P	2.4e-09	67					virNOG[6]	0C7MC@braNOG,0J54J@euNOG,0ZBZ5@NOG,1C3U4@strNOG,1EH8W@virNOG	ENOG410ZBZ5	NA|NA|NA
904	tr|V4THL6|V4THL6_9ROSI	3694.POPTR_0017s10730.1	2.4e-134	483.4	PBB1	GO:0000502,GO:0005575,GO:0005622,GO:0005623,GO:0005634,GO:0005737,GO:0032991,GO:0043226,GO:0043227,GO:0043229,GO:0043231,GO:0043234,GO:0044424,GO:0044464	K02739		virNOG[6]	1BGSI@strNOG,1DUP7@virNOG,COG0638@NOG,KOG0173@euNOG	COG0638	NA|NA|NA	O	The proteasome is a multicatalytic proteinase complex which is characterized by its ability to cleave peptides with Arg, Phe, Tyr, Leu, and Glu adjacent to the leaving group at neutral or slightly basic pH. The proteasome has an ATP-dependent proteolytic activity (By similarity)
905	tr|V4TN95|V4TN95_9ROSI	3847.GLYMA15G13380.1	0	1214.1		GO:0005575,GO:0005622,GO:0005623,GO:0005737,GO:0005783,GO:0005789,GO:0012505,GO:0016020,GO:0031090,GO:0042175,GO:0043226,GO:0043227,GO:0043229,GO:0043231,GO:0044422,GO:0044424,GO:0044425,GO:0044432,GO:0044444,GO:0044446,GO:0044464			virNOG[6]	0XPVJ@NOG,1BCQK@strNOG,1DQNC@virNOG,KOG2203@euNOG	ENOG410XPVJ	NA|NA|NA	Z	GTP-binding protein that may be involved in cell development (By similarity)
906	tr|V4UKG1|V4UKG1_9ROSI	3694.POPTR_0018s10180.1	2.3e-114	417.2		GO:0003674,GO:0005215,GO:0005216,GO:0005244,GO:0005253,GO:0005575,GO:0005622,GO:0005623,GO:0005737,GO:0005739,GO:0005740,GO:0005741,GO:0005886,GO:0006810,GO:0006811,GO:0006820,GO:0008150,GO:0008308,GO:0008509,GO:0009607,GO:0009617,GO:0009987,GO:0015075,GO:0015267,GO:0016020,GO:0019867,GO:0022803,GO:0022832,GO:0022836,GO:0022838,GO:0022839,GO:0022857,GO:0022891,GO:0022892,GO:0031090,GO:0031966,GO:…	K15040		virNOG[6]	0ZBK1@NOG,1BCJ3@strNOG,1DQGV@virNOG,KOG3126@euNOG	ENOG410ZBK1	NA|NA|NA	P	outer membrane protein porin
907	tr|V4SRC6|V4SRC6_9ROSI	3694.POPTR_0002s05830.1	3.6e-131	473		GO:0005575,GO:0005618,GO:0005623,GO:0009505,GO:0030312,GO:0044464,GO:0071944			virNOG[6]	0II09@euNOG,114AA@NOG,1BGXY@strNOG,1DUUK@virNOG	ENOG41114AA	NA|NA|NA	T	domain-containing protein
908	tr|V4TRC5|V4TRC5_9ROSI	3694.POPTR_0011s14530.1	1.4e-165	587.8		GO:0003674,GO:0003824,GO:0004672,GO:0004674,GO:0006464,GO:0006468,GO:0006793,GO:0006796,GO:0008150,GO:0008152,GO:0009987,GO:0016301,GO:0016310,GO:0016740,GO:0016772,GO:0016773,GO:0019538,GO:0036211,GO:0043170,GO:0043412,GO:0044237,GO:0044238,GO:0044260,GO:0044267,GO:0046777,GO:0071704			virNOG[6]	1BDIN@strNOG,1DRG4@virNOG,COG0515@NOG,KOG1187@euNOG	COG0515	NA|NA|NA	T	receptor-like serine threonine-protein kinase
909	tr|V4SES3|V4SES3_9ROSI	29760.VIT_02s0087g00400.t01	1.1e-132	478			K19882		virNOG[6]	0XQKD@NOG,1BDEE@strNOG,1DRBR@virNOG,KOG4287@euNOG	ENOG410XQKD	NA|NA|NA	M	protein notum homolog
910	tr|V4TKL2|V4TKL2_9ROSI	29760.VIT_17s0000g06960.t01	1.8e-255	886.7	UGDH	GO:0000003,GO:0000271,GO:0001667,GO:0001702,GO:0001704,GO:0001707,GO:0001763,GO:0002009,GO:0002118,GO:0002119,GO:0002121,GO:0002164,GO:0002165,GO:0003002,GO:0003170,GO:0003179,GO:0003188,GO:0003674,GO:0003824,GO:0003979,GO:0005488,GO:0005515,GO:0005575,GO:0005622,GO:0005623,GO:0005737,GO:0005829,GO:0005975,GO:0005976,GO:0006011,GO:0006022,GO:0006023,GO:0006024,GO:0006029,GO:0006065,GO:0006082,GO:…	K00012	UDPGD	euNOG[57]	COG1004@NOG,KOG2666@euNOG	COG1004	NA|NA|NA	G	Udp-glucose 6-dehydrogenase
911	tr|V4S723|V4S723_9ROSI	29760.VIT_05s0020g02990.t01	2.1e-74	283.5	RPS16	GO:0005575,GO:0005618,GO:0005622,GO:0005623,GO:0005737,GO:0005829,GO:0005840,GO:0005911,GO:0009506,GO:0009507,GO:0009536,GO:0015935,GO:0016020,GO:0022626,GO:0022627,GO:0030054,GO:0030312,GO:0030529,GO:0032991,GO:0043226,GO:0043227,GO:0043228,GO:0043229,GO:0043231,GO:0043232,GO:0044391,GO:0044422,GO:0044424,GO:0044444,GO:0044445,GO:0044446,GO:0044464,GO:0055044,GO:0071944	K02960		virNOG[6]	1BQY9@strNOG,1E2S2@virNOG,COG0103@NOG,KOG1753@euNOG	COG0103	NA|NA|NA	J	40s ribosomal protein
912	tr|V4UR92|V4UR92_9ROSI	29760.VIT_08s0040g02130.t01	9.7e-123	444.9	SYP71	GO:0003674,GO:0005215,GO:0005575,GO:0005622,GO:0005623,GO:0005737,GO:0005783,GO:0005886,GO:0005911,GO:0006605,GO:0006612,GO:0006810,GO:0006886,GO:0008104,GO:0008150,GO:0008565,GO:0009506,GO:0009987,GO:0015031,GO:0016020,GO:0016021,GO:0022892,GO:0030054,GO:0031224,GO:0033036,GO:0034613,GO:0043226,GO:0043227,GO:0043229,GO:0043231,GO:0044424,GO:0044425,GO:0044444,GO:0044464,GO:0044699,GO:0044763,GO:…	K08506		virNOG[6]	0IIQ9@euNOG,0XS1R@NOG,1BINE@strNOG,1DW1G@virNOG	ENOG410XS1R	NA|NA|NA	U	syntaxin of plants
913	tr|V4RMY4|V4RMY4_9ROSI	3847.GLYMA09G28120.1	5.5e-188	662.1			K09680	APNPT,PNTK	virNOG[6]	0XQNK@NOG,1BI20@strNOG,1DUR5@virNOG,KOG4584@euNOG	ENOG410XQNK	NA|NA|NA	H	Protein of unknown function DUF89
914	tr|V4TBL9|V4TBL9_9ROSI	3694.POPTR_0002s11110.1	0	5417.8		GO:0003674,GO:0003824,GO:0004842,GO:0005575,GO:0005622,GO:0005623,GO:0005634,GO:0005737,GO:0006464,GO:0006508,GO:0006511,GO:0008150,GO:0008152,GO:0009056,GO:0009057,GO:0009987,GO:0016567,GO:0016874,GO:0016879,GO:0016881,GO:0019538,GO:0019787,GO:0019941,GO:0030163,GO:0032446,GO:0036211,GO:0042787,GO:0043170,GO:0043226,GO:0043227,GO:0043229,GO:0043231,GO:0043412,GO:0043632,GO:0044237,GO:0044238,GO:…	K10592		virNOG[6]	1BC5Y@strNOG,1DTGA@virNOG,COG5021@NOG,KOG0939@euNOG	COG5021	NA|NA|NA	O	Ubiquitin-protein ligase
915	tr|V4UAC8|V4UAC8_9ROSI	3694.POPTR_0001s30940.1	3.5e-264	916		GO:0003674,GO:0003824,GO:0005488,GO:0005543,GO:0005575,GO:0005622,GO:0005623,GO:0005737,GO:0005829,GO:0006464,GO:0006470,GO:0006629,GO:0006644,GO:0006650,GO:0006793,GO:0006796,GO:0008150,GO:0008152,GO:0008289,GO:0009987,GO:0016311,GO:0016787,GO:0016788,GO:0016791,GO:0019538,GO:0019637,GO:0030258,GO:0035335,GO:0036211,GO:0042578,GO:0043167,GO:0043168,GO:0043170,GO:0043412,GO:0044237,GO:0044238,GO:…	K01110		virNOG[6]	1BCUZ@strNOG,1DQSR@virNOG,COG2453@NOG,KOG2283@euNOG	COG2453	NA|NA|NA	T	C2 domain of PTEN tumour-suppressor protein
916	tr|V4TCH9|V4TCH9_9ROSI	29760.VIT_18s0001g03910.t01	0	1634.4		GO:0003674,GO:0003824,GO:0005575,GO:0005622,GO:0005623,GO:0005737,GO:0005773,GO:0005829,GO:0005886,GO:0006082,GO:0006807,GO:0006809,GO:0008150,GO:0008152,GO:0008940,GO:0009058,GO:0009314,GO:0009416,GO:0009607,GO:0009608,GO:0009610,GO:0009620,GO:0009628,GO:0009703,GO:0009987,GO:0016020,GO:0016491,GO:0016661,GO:0034641,GO:0042126,GO:0042128,GO:0043226,GO:0043227,GO:0043229,GO:0043231,GO:0043436,GO:…	K10534	NITR	virNOG[6]	1BBXU@strNOG,1DPWJ@virNOG,COG0543@NOG,COG2041@NOG,COG5274@NOG,KOG0534@euNOG,KOG0535@euNOG,KOG0537@euNOG	COG0543	NA|NA|NA	C	Nitrate reductase is a key enzyme involved in the first step of nitrate assimilation in plants, fungi and bacteria (By similarity)
917	tr|V4UET6|V4UET6_9ROSI	29760.VIT_06s0004g02990.t01	5.2e-171	605.9		GO:0003674,GO:0003824,GO:0004672,GO:0004674,GO:0005575,GO:0005622,GO:0005623,GO:0005634,GO:0005737,GO:0006464,GO:0006468,GO:0006793,GO:0006796,GO:0008150,GO:0008152,GO:0009607,GO:0009615,GO:0009987,GO:0016301,GO:0016310,GO:0016740,GO:0016772,GO:0016773,GO:0019538,GO:0036211,GO:0043170,GO:0043226,GO:0043227,GO:0043229,GO:0043231,GO:0043412,GO:0044237,GO:0044238,GO:0044260,GO:0044267,GO:0044424,GO:…	K07359		virNOG[6]	0YHHF@NOG,1BC1U@strNOG,1DQ0A@virNOG,KOG0585@euNOG	ENOG410YHHF	NA|NA|NA	T	serine threonine-protein kinase DDB_G0279405-like
918	tr|V4SMZ4|V4SMZ4_9ROSI	3694.POPTR_0001s18130.1	2.8e-231	807		GO:0005575,GO:0005623,GO:0005886,GO:0016020,GO:0044464,GO:0071944			virNOG[6]	0IIJ5@euNOG,0Y91T@NOG,1BJDE@strNOG,1DY6N@virNOG	ENOG410Y91T	NA|NA|NA	S	Protein of unknown function (DUF632)
919	tr|V4T6S7|V4T6S7_9ROSI	3694.POPTR_0010s19940.1	1.5e-102	377.9		GO:0000003,GO:0005575,GO:0005622,GO:0005623,GO:0005634,GO:0005737,GO:0005829,GO:0007275,GO:0008150,GO:0009790,GO:0009846,GO:0009856,GO:0016020,GO:0022414,GO:0032501,GO:0032502,GO:0043226,GO:0043227,GO:0043229,GO:0043231,GO:0044424,GO:0044444,GO:0044464,GO:0044699,GO:0044703,GO:0044706,GO:0044707,GO:0044767,GO:0048856,GO:0051704	K03249		virNOG[6]	1BGD7@strNOG,1DUQI@virNOG,COG1310@NOG,KOG2975@euNOG	COG1310	NA|NA|NA	J	Component of the eukaryotic translation initiation factor 3 (eIF-3) complex, which is involved in protein synthesis and, together with other initiation factors, stimulates binding of mRNA and methionyl-tRNAi to the 40S ribosome (By similarity)
920	tr|V4T1M0|V4T1M0_9ROSI	29760.VIT_13s0067g02700.t01	4e-50	203	RPS26	GO:0005575,GO:0005622,GO:0005623,GO:0005737,GO:0005829,GO:0005840,GO:0005911,GO:0009506,GO:0009507,GO:0009536,GO:0015935,GO:0016020,GO:0022626,GO:0022627,GO:0030054,GO:0030529,GO:0032991,GO:0043226,GO:0043227,GO:0043228,GO:0043229,GO:0043231,GO:0043232,GO:0044391,GO:0044422,GO:0044424,GO:0044444,GO:0044445,GO:0044446,GO:0044464,GO:0055044	K02976		virNOG[6]	1BSXF@strNOG,1E4SU@virNOG,COG4830@NOG,KOG1768@euNOG	COG4830	NA|NA|NA	J	40S ribosomal protein
921	tr|V4TX79|V4TX79_9ROSI	3694.POPTR_0011s12460.1	0	1587.4		GO:0000910,GO:0000911,GO:0000919,GO:0007049,GO:0008150,GO:0009987,GO:0016043,GO:0022402,GO:0022607,GO:0032506,GO:0044085,GO:0044699,GO:0044763,GO:0051301,GO:0071840			virNOG[6]	0XNVF@NOG,1BGA0@strNOG,1DU7D@virNOG,KOG1931@euNOG	ENOG410XNVF	NA|NA|NA	S	Pfam:DUF3758
[truncated: 112 more rows]

## Sheet: 4citrus EggNOG
N	query	seed orthologue	E-value	score	predicted nameGO terms		Kegg KO	Bigg reaction	tax scope	Eggnog - COGs		best OG	cog cat	eggnog HMM desc.
[truncated: 1,716 more rows]

## Sheet: EVPedia COGs
A0A009HQA2
A0A009K807
A0A009QQ73
A0A009TNF8
A0A009ZLL2
A0A010AL45
A0A010K0B1
A0A010KW89
A0A010L1L7
A0A010L5L6
A0A010LCC9
A0A011MLR6
A0A014CU90
A0A014DBH2
[truncated: 27,503 more rows]
