# Supplementary material for: Membrane Transporters in Citrus clementina Fruit Juice-Derived Nanovesicles
Source: Int J Mol Sci. 2019 Dec 9;20(24):6205. doi: 10.3390/ijms20246205 (PMC6941005; doi:10.3390/ijms20246205)
Supplement: Supplementary file 1 [file ijms-20-06205-s001.zip › Supplementary Table 3.xlsx]

## Sheet: Transport; GO0006810
N.	ID	Description	transmembrane transporters	intracellular transport	vesicle mediated transport
1	V4RMX5	monosaccharide-sensing protein 2	Y
2	V4RPZ1	coatomer subunit gamma		Y	Y
3	V4RV84	vacuolar protein sorting-associated protein 35A-like isoform X1		Y	Y
4	V4RVU0	vam6/Vps39-like protein		Y
5	V4RZ12	coatomer subunit beta'-2 isoform X2		Y	Y
6	V4S2N1	ABC transporter A family member 1 isoform X1	Y
7	V4S346	vesicle-fusing ATPase-like		Y
8	V4S5E9	AP-1 complex subunit sigma-2
9	V4S5X8	V-type proton ATPase subunit B 2	Y
10	V4S5Y1	transportin-1 isoform X1			Y
11	V4S612	protein PIN-LIKES 6	Y
12	V4S6P4	putative calcium-transporting ATPase 11, plasma membrane-type	Y
13	V4SAF6	vesicle-associated membrane protein 714		Y
14	V4SFB6	metal transporter Nramp3
15	V4SFL4	mitochondrial outer membrane protein porin 2-like	Y
16	V4SGH1	GTP-binding protein SAR1A			Y
17	V4SGJ4	ESCRT-related protein CHMP1B
18	V4SGZ6	sucrose transport protein SUC4-like
19	V4SHH1	ATPase 10, plasma membrane-type	Y
20	V4SID8	molybdate transporter 2
21	V4SJK9	protein NRT1/ PTR FAMILY 5.10-like	Y
22	V4SKJ1	AP-2 complex subunit alpha-1		Y	Y
23	V4SL90	probable aquaporin PIP2-2	Y
24	V4SLK8	ABC transporter C family member 8	Y
25	V4SLP8	monosaccharide-sensing protein 2	Y
26	V4SMN7	ran-binding protein 1 homolog a-like			Y
27	V4SP86	sugar transporter ERD6-like 6	Y
28	V4SPN1	exocyst complex component SEC8		Y
29	V4SPP0	Transducin/WD40 repeat-like superfamily protein isoform 2		Y	Y
30	V4SPW2	exocyst complex component EXO84B		Y
31	V4SR55	metal tolerance protein 4	Y
32	V4SRE9	putative phosphatidylglycerol/phosphatidylinositol transfer protein DDB_G0282179			Y
33	V4SS09	aquaporin TIP1-1-like	Y
34	V4SST0	mitochondrial import receptor subunit TOM40-1-like	Y		Y
35	V4SST6	V-type proton ATPase subunit G	Y
36	V4SU62	pyrophosphate-energized vacuolar membrane proton pump	Y
37	V4SU87	plasma membrane ATPase 1-like	Y
38	V4SUB1	clathrin light chain 2-like		Y	Y
39	V4SXW1	beta-adaptin-like protein B		Y	Y
40	V4T056	chloride channel protein CLC-c-like	Y
41	V4T172	amino acid transporter ANT1	Y
42	V4T1U9	vacuolar protein sorting-associated protein 20 homolog 2-like
43	V4T2G5	importin subunit beta-1			Y
44	V4T3B2	secretory carrier-associated membrane protein 4
45	V4T3C0	calcium-transporting ATPase 12, plasma membrane-type-like	Y
46	V4T3Y6	probable sodium-coupled neutral amino acid transporter 6	Y
47	V4T4H3	protein transport protein Sec24-like At4g32640		Y	Y
48	V4T4I7	vesicle transport v-SNARE 13		Y	Y
49	V4T785	alpha-soluble NSF attachment protein 2			Y
50	V4T7Y6	importin beta-like SAD2			Y
51	V4T8R1	IST1 homolog
52	V4T998	vesicle-associated membrane protein 722		Y
53	V4T9V8	vacuolar protein sorting-associated protein 55 homolog		Y	Y
54	V4TA57	AP-2 complex subunit sigma
55	V4TAC2	protein YIPF1 homolog		Y
56	V4TB95	protein DETOXIFICATION 24	Y
57	V4TBJ2	probable aquaporin PIP-type 7a	Y
58	V4TBS4	AP-4 complex subunit mu		Y	Y
59	V4TCL6	ABC transporter B family member 20	Y
60	V4TDB5	V-type proton ATPase catalytic subunit A	Y
61	V4TDM1	probable aquaporin PIP2-5	Y
62	V4TDS4	vacuolar protein-sorting-associated protein 33 homolog		Y
63	V4TE56	copper transport protein ATX1-like
64	V4TE95	cationic amino acid transporter 9, chloroplastic	Y
65	V4TEC0	AP-2 complex subunit mu		Y	Y
66	V4TEG5	putative potassium transporter 12 isoform X1	Y
67	V4TF49	exocyst complex component EXO70A1-like		Y
68	V4TFJ7	protein VACUOLELESS1			Y
69	V4TFY8	protein DETOXIFICATION 21	Y
70	V4TGV8	clathrin light chain 2		Y	Y
71	V4TI05	nucleobase-ascorbate transporter 6	Y
72	V4TJC3	AP-1 complex subunit gamma-2-like		Y	Y
73	V4TJR4	mitochondrial outer membrane protein porin of 36 kDa	Y
74	V4TLL5	V-type proton ATPase subunit H	Y
75	V4TM00	V-type proton ATPase subunit E	Y
76	V4TMK1	ATPase 11, plasma membrane-type	Y
77	V4TN45	coatomer subunit delta		Y
78	V4TNS6	AP-1 complex subunit mu-2		Y	Y
79	V4TPU3	clathrin light chain 1-like		Y	Y
80	V4TQM7	protein transport protein SEC31 homolog B isoform X1		Y	Y
81	V4TRR5	vacuolar protein sorting-associated protein 26A			Y
82	V4TSP4	TOM1-like protein 1			Y
83	V4TSQ4	syntaxin-22-like isoform X1		Y
84	V4TTB5	AP-1 complex subunit mu-2		Y	Y
85	V4TVS8	ABC transporter B family member 25	Y
86	V4TYR6	syntaxin-52-like isoform X3		Y
87	V4TZ91	guanosine nucleotide diphosphate dissociation inhibitor 2
88	V4TZK5	V-type proton ATPase subunit F	Y
89	V4TZP2	novel plant SNARE 13		Y
90	V4U068	copper transporter 5	Y
91	V4U0J7	pyrophosphate-energized vacuolar membrane proton pump	Y
92	V4U133	GTP-binding protein SAR1A			Y
93	V4U1K0	probable phospholipid-transporting ATPase 8
94	V4U2P1	protein EXPORTIN 1A			Y
95	V4U2P9	D-xylose-proton symporter-like 2	Y
96	V4U2W4	V-type proton ATPase subunit C	Y
97	V4U4B9	phospholipid-transporting ATPase 1
98	V4U4Z9	protein transport protein SEC23		Y	Y
99	V4U5F3	sugar transporter ERD6-like 7	Y
100	V4U5T7	ABC transporter C family member 14	Y
101	V4U6I5	ATP synthase subunit beta, mitochondrial	Y
102	V4U7P5	syntaxin-22-like		Y
103	V4U7P6	exocyst complex component SEC10b-like isoform X1		Y
104	V4U8P8	ADP,ATP carrier protein 3, mitochondrial	Y
105	V4U934	secretory carrier-associated membrane protein 3-like
106	V4U981	probable aquaporin PIP2-8	Y
107	V4U9E8	importin-5-like isoform X1			Y
108	V4U9N0	syntaxin-22-like isoform X1		Y
109	V4UBK8	V-type proton ATPase subunit a3	Y
110	V4UBL3	coatomer subunit alpha-1		Y	Y
111	V4UCJ5	GTP-binding nuclear protein Ran-3			Y
112	V4UCM0	V-type proton ATPase subunit c''1	Y
113	V4UCZ1	coatomer subunit epsilon-1		Y
114	V4UDG8	ABC transporter C family member 2-like	Y
115	V4UE34	two pore calcium channel protein 1	Y
116	V4UED7	vacuolar protein sorting-associated protein 41 homolog		Y	Y
117	V4UER3	syntaxin-132-like isoform X1		Y
118	V4UEV3	vacuolar protein sorting-associated protein 32 homolog 2
119	V4UFD7	vacuolar protein-sorting-associated protein 11 homolog		Y	Y
120	V4UFV6	sodium/calcium exchanger NCL	Y
121	V4UFY3	tonoplast dicarboxylate transporter	Y
122	V4UH00	organic cation/carnitine transporter 4	Y
123	V4UI13	beta-adaptin-like protein A		Y	Y
124	V4UIB3	protein LSD1-like
125	V4UK04	mitochondrial-processing peptidase subunit alpha-like			Y
126	V4UKG1	mitochondrial outer membrane protein porin 4	Y
127	V4UM00	plasma membrane ATPase 4-like	Y
128	V4UNT5	zinc transporter 4, chloroplastic	Y
129	V4UQ14	organic cation/carnitine transporter 7-like isoform X2	Y
130	V4UQ46	AP-4 complex subunit sigma
131	V4UR92	syntaxin-71-like		Y	Y
132	V4URD6	protein DETOXIFICATION 19 isoform X1	Y
133	V4UUG4	syntaxin-121-like		Y
134	V4UWV8	AP-4 complex subunit epsilon		Y	Y
135	V4UX18	mitochondrial outer membrane protein porin of 34 kDa	Y
136	V4UX36	V-type proton ATPase subunit d2	Y
137	V4V191	exportin-7 isoform X1			Y
138	V4V6N3	exocyst complex component SEC5A isoform X1		Y
139	V4V738	exocyst complex component SEC6 isoform X1		Y
140	V4V9V7	clathrin heavy chain 1		Y	Y
141	V4VBQ0	exocyst complex component SEC8		Y
142	V4VE97	importin-4			Y
143	V4VGL9	equilibrative nucleotide transporter 1	Y
144	V4VIP4	importin subunit beta-1			Y
145	V4VJB5	aquaporin PIP1-3-like	Y
146	V4VWD1	exocyst complex component SEC15B		Y
147	V4VXE2	exportin-2			Y
148	V4VXU5	syntaxin-71-like			Y
149	V4W028	metal tolerance protein 4	Y
150	V4W2Z9	chloride channel protein CLC-b	Y
151	V4W468	protein DETOXIFICATION 40	Y
152	V4W4D3	protein NRT1/ PTR FAMILY 6.4	Y
153	V4W5F1	protein NRT1/ PTR FAMILY 8.3-like	Y
154	V4W993	ABC transporter B family member 9-like	Y
155	V4W9B4	coatomer subunit zeta-1-like		Y
156	V4WAP9	coatomer subunit beta-1		Y	Y
157	V4WBB6	vesicle-associated membrane protein 711		Y
158	V4WCS4	GTP-binding nuclear protein Ran-3			Y
159	V4WHD4	vacuolar protein-sorting-associated protein 37 homolog 1		Y	Y
160	V4WHY8	putative chloride channel-like protein CLC-g	Y
161	V4WI99	calcium-transporting ATPase 8, plasma membrane-type isoform X1	Y
162	V4WII9	plasma membrane ATPase 4	Y

## Sheet: ATPases
N	SeqName	SeqName	Length	#Hits	e-Value	sim mean	#GO	GO IDs	GO Names	Enzyme Codes	Enzyme Names	InterPro IDs	InterPro GO IDs	InterPro GO Names
11	V4SU87	plasma membrane ATPase 1-like	956	20	0	97.37	4	F:GO:0000166; F:GO:0008553; C:GO:0016021; P:GO:0120029	F:nucleotide binding; F:proton-exporting ATPase activity, phosphorylative mechanism; C:integral component of membrane; P:proton export across plasma membrane	EC:7.1.3.1; EC:7.1.2.1	n/a; n/a	Coil (COILS); IPR001757 (PRINTS); PR00119 (PRINTS); IPR004014 (SMART); IPR006534 (TIGRFAM); IPR023214 (G3DSA:3.40.50.GENE3D); G3DSA:1.20.1110.10 (GENE3D); IPR001757 (TIGRFAM); IPR004014 (PFAM); IPR023299 (G3DSA:3.40.1110.GENE3D); PF00122 (PFAM); PF00702 (PFAM); G3DSA:1.20.1110.10 (GENE3D),SFLDF00027 (SFLD),SFLDS00003 (SFLD); PTHR42861 (PANTHER); PTHR42861:SF73 (PANTHER); TRANSMEMBRANE (PHOBIUS); …	F:GO:0000166; F:GO:0008553; C:GO:0016021; P:GO:0120029	F:nucleotide binding; F:proton-exporting ATPase activity, phosphorylative mechanism; C:integral component of membrane; P:proton export across plasma membrane
12	V4TDB5	V-type proton ATPase catalytic subunit A	623	20	0	98.16	5	F:GO:0005524; C:GO:0033180; P:GO:0046034; F:GO:0046961; P:GO:1902600	F:ATP binding; C:proton-transporting V-type ATPase, V1 domain; P:ATP metabolic process; F:proton-transporting ATPase activity, rotational mechanism; P:proton transmembrane transport	EC:7.1.3.1	n/a	IPR004100 (PFAM); IPR023366 (G3DSA:2.40.30.GENE3D); G3DSA:2.40.50.100 (GENE3D); IPR031686 (PFAM); IPR024034 (G3DSA:1.10.1140.GENE3D); G3DSA:3.40.50.300 (GENE3D); IPR000194 (PFAM); IPR005725 (TIGRFAM); IPR022878 (PANTHER); IPR022878 (HAMAP); cd01134 (CDD); cd18111 (CDD); cd18119 (CDD); IPR027417 (SUPERFAMILY); SSF47917 (SUPERFAMILY); IPR036121 (SUPERFAMILY)	F:GO:0005524; C:GO:0033180; P:GO:0046034; F:GO:0046961; P:GO:1902600	F:ATP binding; C:proton-transporting V-type ATPase, V1 domain; P:ATP metabolic process; F:proton-transporting ATPase activity, rotational mechanism; P:proton transmembrane transport
21	V4S5X8	V-type proton ATPase subunit B 2	595	20	0	98.06	4	F:GO:0005524; C:GO:0033180; P:GO:0046034; P:GO:1902600	F:ATP binding; C:proton-transporting V-type ATPase, V1 domain; P:ATP metabolic process; P:proton transmembrane transport			IPR005723 (TIGRFAM); IPR004100 (PFAM); IPR000194 (PFAM); G3DSA:3.40.50.12240 (GENE3D); mobidb-lite (MOBIDB_LITE); PTHR43389:SF13 (PANTHER); IPR022879 (PANTHER); IPR022879 (HAMAP); cd18112 (CDD); cd01135 (CDD); cd18118 (CDD); IPR027417 (SUPERFAMILY)	F:GO:0005524; C:GO:0033180; P:GO:0046034; P:GO:1902600	F:ATP binding; C:proton-transporting V-type ATPase, V1 domain; P:ATP metabolic process; P:proton transmembrane transport
32	V4SHH1	ATPase 10, plasma membrane-type	637	20	0	97.1	4	F:GO:0000166; F:GO:0008553; C:GO:0016021; P:GO:0120029	F:nucleotide binding; F:proton-exporting ATPase activity, phosphorylative mechanism; C:integral component of membrane; P:proton export across plasma membrane	EC:7.1.3.1; EC:7.1.2.1	n/a; n/a	PR00119 (PRINTS); IPR001757 (PRINTS); G3DSA:1.20.1110.10 (GENE3D); PF00702 (PFAM); IPR023299 (G3DSA:3.40.1110.GENE3D); IPR006534 (TIGRFAM); IPR001757 (TIGRFAM); PTHR42861:SF20 (PANTHER); PTHR42861 (PANTHER); TRANSMEMBRANE (PHOBIUS); NON_CYTOPLASMIC_DOMAIN (PHOBIUS); NON_CYTOPLASMIC_DOMAIN (PHOBIUS); NON_CYTOPLASMIC_DOMAIN (PHOBIUS); TRANSMEMBRANE (PHOBIUS); TRANSMEMBRANE (PHOBIUS); CYTOPLASMIC_DO…	F:GO:0000166; F:GO:0008553; C:GO:0016021; P:GO:0120029	F:nucleotide binding; F:proton-exporting ATPase activity, phosphorylative mechanism; C:integral component of membrane; P:proton export across plasma membrane
49	V4UBK8	V-type proton ATPase subunit a3	823	20	0	93.65	3	C:GO:0000220; F:GO:0015078; P:GO:1902600	C:vacuolar proton-transporting V-type ATPase, V0 domain; F:proton transmembrane transporter activity; P:proton transmembrane transport			Coil (COILS); IPR002490 (PFAM); IPR026028 (PIRSF); IPR002490 (PANTHER); PTHR11629:SF95 (PANTHER); CYTOPLASMIC_DOMAIN (PHOBIUS); NON_CYTOPLASMIC_DOMAIN (PHOBIUS); CYTOPLASMIC_DOMAIN (PHOBIUS); TRANSMEMBRANE (PHOBIUS); NON_CYTOPLASMIC_DOMAIN (PHOBIUS); TRANSMEMBRANE (PHOBIUS); TRANSMEMBRANE (PHOBIUS); TRANSMEMBRANE (PHOBIUS); TRANSMEMBRANE (PHOBIUS); CYTOPLASMIC_DOMAIN (PHOBIUS); CYTOPLASMIC_DOMAIN…	C:GO:0000220; F:GO:0015078; C:GO:0033179; P:GO:1902600	C:vacuolar proton-transporting V-type ATPase, V0 domain; F:proton transmembrane transporter activity; C:proton-transporting V-type ATPase, V0 domain; P:proton transmembrane transport
104	V4WI99	calcium-transporting ATPase 8, plasma membrane-type isoform X1	1072	20	0	91.82	5	F:GO:0005388; F:GO:0005516; F:GO:0005524; C:GO:0016021; P:GO:0070588	F:calcium transmembrane transporter activity, phosphorylative mechanism; F:calmodulin binding; F:ATP binding; C:integral component of membrane; P:calcium ion transmembrane transport	EC:7.2.2.10	n/a	Coil (COILS); IPR001757 (PRINTS); PR00119 (PRINTS); IPR004014 (SMART); PF00122 (PFAM); IPR006408 (TIGRFAM); IPR023299 (G3DSA:3.40.1110.GENE3D); IPR023214 (G3DSA:3.40.50.GENE3D); IPR024750 (PFAM); IPR001757 (TIGRFAM); PF00702 (PFAM); G3DSA:1.20.5.170 (GENE3D); IPR004014 (PFAM); G3DSA:1.20.1110.10 (GENE3D); G3DSA:2.70.150.10 (GENE3D); IPR006068 (PFAM); mobidb-lite (MOBIDB_LITE); mobidb-lite (MOBIDB…	F:GO:0000166; F:GO:0005388; F:GO:0005516; F:GO:0005524; C:GO:0016020; C:GO:0016021; P:GO:0070588	F:nucleotide binding; F:calcium transmembrane transporter activity, phosphorylative mechanism; F:calmodulin binding; F:ATP binding; C:membrane; C:integral component of membrane; P:calcium ion transmembrane transport
114	V4TLL5	V-type proton ATPase subunit H	447	20	0	94.72	3	C:GO:0000221; F:GO:0046961; P:GO:1902600	C:vacuolar proton-transporting V-type ATPase, V1 domain; F:proton-transporting ATPase activity, rotational mechanism; P:proton transmembrane transport	EC:7.1.3.1	n/a	IPR011989 (G3DSA:1.25.10.GENE3D); IPR004908 (PFAM); IPR004908 (PIRSF); IPR038497 (G3DSA:1.25.40.GENE3D); IPR011987 (PFAM); PTHR10698:SF2 (PANTHER); IPR004908 (PANTHER); IPR016024 (SUPERFAMILY)	C:GO:0000221; F:GO:0046961; P:GO:1902600	C:vacuolar proton-transporting V-type ATPase, V1 domain; F:proton-transporting ATPase activity, rotational mechanism; P:proton transmembrane transport
121	V4S346	vesicle-fusing ATPase-like	744	20	0	94.92	3	F:GO:0005524; F:GO:0016887; P:GO:0035494	F:ATP binding; F:ATPase activity; P:SNARE complex disassembly	EC:3.6.1.3; EC:3.6.1.15	Adenosinetriphosphatase; Nucleoside-triphosphate phosphatase	IPR003338 (SMART); IPR003593 (SMART); G3DSA:3.40.50.300 (GENE3D); IPR041569 (PFAM); G3DSA:3.40.50.300 (GENE3D); G3DSA:3.10.330.10 (GENE3D); G3DSA:2.40.40.20 (GENE3D); IPR003959 (PFAM); IPR004201 (PFAM); G3DSA:1.10.8.60 (GENE3D); IPR039812 (PANTHER); PTHR23078:SF3 (PANTHER); cd00009 (CDD); cd00009 (CDD); IPR029067 (SUPERFAMILY); IPR027417 (SUPERFAMILY); IPR009010 (SUPERFAMILY); IPR027417 (SUPERFAM…	F:GO:0005524; F:GO:0016887; P:GO:0035494	F:ATP binding; F:ATPase activity; P:SNARE complex disassembly
164	V4TMK1	ATPase 11, plasma membrane-type	954	20	0	98.8	4	F:GO:0000166; F:GO:0008553; C:GO:0016021; P:GO:0120029	F:nucleotide binding; F:proton-exporting ATPase activity, phosphorylative mechanism; C:integral component of membrane; P:proton export across plasma membrane	EC:7.1.3.1; EC:7.1.2.1	n/a; n/a	Coil (COILS); PR00119 (PRINTS); IPR001757 (PRINTS); IPR004014 (SMART); IPR004014 (PFAM); IPR023299 (G3DSA:3.40.1110.GENE3D); IPR001757 (TIGRFAM); G3DSA:1.20.1110.10 (GENE3D); PF00122 (PFAM); G3DSA:1.20.1110.10 (GENE3D); IPR006534 (TIGRFAM); PF00702 (PFAM),SFLDF00027 (SFLD),SFLDG00002 (SFLD); PTHR42861 (PANTHER); PTHR42861:SF73 (PANTHER); CYTOPLASMIC_DOMAIN (PHOBIUS); NON_CYTOPLASMIC_DOMAIN (PHOBI…	F:GO:0000166; F:GO:0008553; C:GO:0016021; P:GO:0120029	F:nucleotide binding; F:proton-exporting ATPase activity, phosphorylative mechanism; C:integral component of membrane; P:proton export across plasma membrane
178	V4U2W4	V-type proton ATPase subunit C	375	20	0	95.4	3	F:GO:0015078; C:GO:0033180; P:GO:1902600	F:proton transmembrane transporter activity; C:proton-transporting V-type ATPase, V1 domain; P:proton transmembrane transport			Coil (COILS); IPR004907 (PFAM); G3DSA:3.30.70.100 (GENE3D); G3DSA:3.30.70.1180 (GENE3D); G3DSA:1.20.1460.10 (GENE3D); PTHR10137:SF6 (PANTHER); IPR004907 (PANTHER); IPR004907 (CDD); IPR036132 (SUPERFAMILY)	F:GO:0015078; C:GO:0033180; P:GO:1902600	F:proton transmembrane transporter activity; C:proton-transporting V-type ATPase, V1 domain; P:proton transmembrane transport
194	V4RYG1	ATPase 10, plasma membrane-type	315	20	0	97.55	1	C:GO:0016021	C:integral component of membrane			IPR004014 (SMART); IPR004014 (PFAM); IPR001757 (TIGRFAM); G3DSA:1.20.1110.10 (GENE3D); PF00122 (PFAM); PTHR42861:SF20 (PANTHER); PTHR42861 (PANTHER); TRANSMEMBRANE (PHOBIUS); CYTOPLASMIC_DOMAIN (PHOBIUS); NON_CYTOPLASMIC_DOMAIN (PHOBIUS); TRANSMEMBRANE (PHOBIUS); NON_CYTOPLASMIC_DOMAIN (PHOBIUS); IPR023298 (SUPERFAMILY); IPR008250 (SUPERFAMILY); TMhelix (TMHMM); TMhelix (TMHMM)	C:GO:0016021	C:integral component of membrane
268	V4UM00	plasma membrane ATPase 4-like	954	20	0	97.21	4	F:GO:0000166; F:GO:0008553; C:GO:0016021; P:GO:0120029	F:nucleotide binding; F:proton-exporting ATPase activity, phosphorylative mechanism; C:integral component of membrane; P:proton export across plasma membrane	EC:7.1.3.1; EC:7.1.2.1	n/a; n/a	Coil (COILS); PR00119 (PRINTS); IPR001757 (PRINTS); IPR004014 (SMART); IPR001757 (TIGRFAM); PF00702 (PFAM); PF00122 (PFAM); IPR023299 (G3DSA:3.40.1110.GENE3D); IPR004014 (PFAM); G3DSA:1.20.1110.10 (GENE3D); G3DSA:1.20.1110.10 (GENE3D); IPR006534 (TIGRFAM); PTHR42861 (PANTHER); PTHR42861:SF64 (PANTHER); NON_CYTOPLASMIC_DOMAIN (PHOBIUS); TRANSMEMBRANE (PHOBIUS); CYTOPLASMIC_DOMAIN (PHOBIUS); CYTOPL…	F:GO:0000166; F:GO:0008553; C:GO:0016021; P:GO:0120029	F:nucleotide binding; F:proton-exporting ATPase activity, phosphorylative mechanism; C:integral component of membrane; P:proton export across plasma membrane
315	V4WII9	plasma membrane ATPase 4	954	20	0	98.16	4	F:GO:0000166; F:GO:0008553; C:GO:0016021; P:GO:0120029	F:nucleotide binding; F:proton-exporting ATPase activity, phosphorylative mechanism; C:integral component of membrane; P:proton export across plasma membrane	EC:7.1.3.1; EC:7.1.2.1	n/a; n/a	Coil (COILS); PR00119 (PRINTS); IPR001757 (PRINTS); IPR004014 (SMART); PF00702 (PFAM); IPR023299 (G3DSA:3.40.1110.GENE3D); PF00122 (PFAM); IPR001757 (TIGRFAM); IPR006534 (TIGRFAM); IPR004014 (PFAM); IPR023214 (G3DSA:3.40.50.GENE3D); G3DSA:1.20.1110.10 (GENE3D); G3DSA:1.20.1110.10 (GENE3D),SFLDF00027 (SFLD),SFLDG00002 (SFLD); PTHR42861:SF69 (PANTHER); PTHR42861 (PANTHER); NON_CYTOPLASMIC_DOMAIN (P…	F:GO:0000166; F:GO:0008553; C:GO:0016021; P:GO:0120029	F:nucleotide binding; F:proton-exporting ATPase activity, phosphorylative mechanism; C:integral component of membrane; P:proton export across plasma membrane
341	V4U1V0	V-type proton ATPase subunit D	259	20	0	96.02	1	F:GO:0042626	F:ATPase-coupled transmembrane transporter activity			Coil (COILS); IPR002699 (TIGRFAM); IPR002699 (PFAM); IPR002699 (PANTHER)	F:GO:0042626	F:ATPase-coupled transmembrane transporter activity
373	V4S6T4	activator of 90 kDa heat shock protein ATPase homolog	360	20	0	88.05	3	F:GO:0001671; F:GO:0051087; F:GO:0051879	F:ATPase activator activity; F:chaperone binding; F:Hsp90 protein binding			IPR015310 (SMART); IPR013538 (PFAM); IPR036338 (G3DSA:3.15.10.GENE3D); IPR015310 (PFAM); IPR023393 (G3DSA:3.30.530.GENE3D); mobidb-lite (MOBIDB_LITE); mobidb-lite (MOBIDB_LITE); IPR039981 (PANTHER); PTHR13009:SF19 (PANTHER); cd08892 (CDD); SSF55961 (SUPERFAMILY); IPR036338 (SUPERFAMILY)	F:GO:0001671; F:GO:0051087; F:GO:0051879	F:ATPase activator activity; F:chaperone binding; F:Hsp90 protein binding
417	V4U1K0	probable phospholipid-transporting ATPase 8	811	20	0	92.39	5	F:GO:0000287; F:GO:0005524; P:GO:0015914; C:GO:0016021; F:GO:0140326	F:magnesium ion binding; F:ATP binding; P:phospholipid transport; C:integral component of membrane; F:ATPase-coupled intramembrane lipid transporter activity	EC:7.6.2.1	n/a	PR00119 (PRINTS); IPR023299 (G3DSA:3.40.1110.GENE3D); PF13246 (PFAM); PF00122 (PFAM); IPR032630 (PFAM); IPR006539 (TIGRFAM); IPR001757 (TIGRFAM); IPR006539 (PANTHER); PTHR24092:SF165 (PANTHER); CYTOPLASMIC_DOMAIN (PHOBIUS); CYTOPLASMIC_DOMAIN (PHOBIUS); TRANSMEMBRANE (PHOBIUS); TRANSMEMBRANE (PHOBIUS); NON_CYTOPLASMIC_DOMAIN (PHOBIUS); cd02073 (CDD); IPR023298 (SUPERFAMILY); IPR036412 (SUPERFAMIL…	F:GO:0000166; F:GO:0000287; F:GO:0005524; P:GO:0015914; C:GO:0016021; F:GO:0140326	F:nucleotide binding; F:magnesium ion binding; F:ATP binding; P:phospholipid transport; C:integral component of membrane; F:ATPase-coupled intramembrane lipid transporter activity
469	V4SLK1	calcium-transporting ATPase 1, endoplasmic reticulum-type-like	1064	20	0	94.1	2	F:GO:0000166; C:GO:0016021	F:nucleotide binding; C:integral component of membrane			PR00119 (PRINTS); IPR004014 (SMART); IPR004014 (PFAM); G3DSA:1.20.1110.10 (GENE3D); PF00122 (PFAM); PF00702 (PFAM); IPR023299 (G3DSA:3.40.1110.GENE3D); IPR006068 (PFAM); IPR023214 (G3DSA:3.40.50.GENE3D); IPR001757 (TIGRFAM); G3DSA:2.70.150.10 (GENE3D); G3DSA:2.70.150.10 (GENE3D),SFLDF00027 (SFLD),SFLDG00002 (SFLD); mobidb-lite (MOBIDB_LITE); mobidb-lite (MOBIDB_LITE); PTHR42861:SF53 (PANTHER); PT…	F:GO:0000166; C:GO:0016021	F:nucleotide binding; C:integral component of membrane
504	V4UX36	V-type proton ATPase subunit d2	351	20	0	99.69	3	F:GO:0015078; C:GO:0033179; P:GO:1902600	F:proton transmembrane transporter activity; C:proton-transporting V-type ATPase, V0 domain; P:proton transmembrane transport			IPR016727 (PIRSF); IPR002843 (PFAM); IPR035067 (G3DSA:1.20.1690.GENE3D); IPR035067 (G3DSA:1.20.1690.GENE3D); G3DSA:1.10.132.50 (GENE3D); IPR016727 (PANTHER); PTHR11028:SF0 (PANTHER); IPR036079 (SUPERFAMILY)	F:GO:0015078; C:GO:0033179; P:GO:1902600	F:proton transmembrane transporter activity; C:proton-transporting V-type ATPase, V0 domain; P:proton transmembrane transport
516	V4S6P4	putative calcium-transporting ATPase 11, plasma membrane-type	875	20	0	91.35	4	F:GO:0005388; F:GO:0005524; C:GO:0016021; P:GO:0070588	F:calcium transmembrane transporter activity, phosphorylative mechanism; F:ATP binding; C:integral component of membrane; P:calcium ion transmembrane transport	EC:7.2.2.10	n/a	PR00119 (PRINTS); IPR001757 (PRINTS); IPR023299 (G3DSA:3.40.1110.GENE3D); PF00702 (PFAM); G3DSA:2.70.150.10 (GENE3D); IPR001757 (TIGRFAM); IPR006068 (PFAM); IPR023214 (G3DSA:3.40.50.GENE3D); G3DSA:1.20.1110.10 (GENE3D); IPR006408 (TIGRFAM); PF00122 (PFAM),SFLDS00003 (SFLD),SFLDF00027 (SFLD); PTHR24093 (PANTHER); PTHR24093:SF440 (PANTHER); NON_CYTOPLASMIC_DOMAIN (PHOBIUS); NON_CYTOPLASMIC_DOMAIN (…	F:GO:0000166; F:GO:0005388; F:GO:0005524; C:GO:0016020; C:GO:0016021; P:GO:0070588	F:nucleotide binding; F:calcium transmembrane transporter activity, phosphorylative mechanism; F:ATP binding; C:membrane; C:integral component of membrane; P:calcium ion transmembrane transport
518	V4TM00	V-type proton ATPase subunit E	230	20	5.06088e-152	93.83	3	C:GO:0033178; F:GO:0046961; P:GO:1902600	C:proton-transporting two-sector ATPase complex, catalytic domain; F:proton-transporting ATPase activity, rotational mechanism; P:proton transmembrane transport	EC:7.1.3.1	n/a	Coil (COILS); IPR002842 (PFAM); IPR038495 (G3DSA:3.30.2320.GENE3D); PTHR45715 (PANTHER); PTHR45715:SF11 (PANTHER); IPR002842 (HAMAP); SSF160527 (SUPERFAMILY)	C:GO:0033178; F:GO:0046961; P:GO:1902600	C:proton-transporting two-sector ATPase complex, catalytic domain; F:proton-transporting ATPase activity, rotational mechanism; P:proton transmembrane transport
584	V4U4B9	phospholipid-transporting ATPase 1	1184	20	0	92.1	5	F:GO:0000287; F:GO:0005524; P:GO:0015914; C:GO:0016021; F:GO:0140326	F:magnesium ion binding; F:ATP binding; P:phospholipid transport; C:integral component of membrane; F:ATPase-coupled intramembrane lipid transporter activity	EC:7.6.2.1	n/a	PR00119 (PRINTS); IPR023214 (G3DSA:3.40.50.GENE3D); PF13246 (PFAM); IPR001757 (TIGRFAM); IPR023299 (G3DSA:3.40.1110.GENE3D); IPR006539 (TIGRFAM); IPR032630 (PFAM); PF00122 (PFAM); IPR032631 (PFAM); mobidb-lite (MOBIDB_LITE); mobidb-lite (MOBIDB_LITE); IPR006539 (PANTHER); PTHR24092:SF89 (PANTHER); TRANSMEMBRANE (PHOBIUS); NON_CYTOPLASMIC_DOMAIN (PHOBIUS); TRANSMEMBRANE (PHOBIUS); TRANSMEMBRANE (P…	F:GO:0000166; F:GO:0000287; F:GO:0005524; P:GO:0015914; C:GO:0016021; F:GO:0140326	F:nucleotide binding; F:magnesium ion binding; F:ATP binding; P:phospholipid transport; C:integral component of membrane; F:ATPase-coupled intramembrane lipid transporter activity
625	V4TZK5	V-type proton ATPase subunit F	155	20	7.12321e-112	81.77	3	C:GO:0033180; F:GO:0046961; P:GO:1902600	C:proton-transporting V-type ATPase, V1 domain; F:proton-transporting ATPase activity, rotational mechanism; P:proton transmembrane transport	EC:7.1.3.1	n/a	IPR036906 (G3DSA:3.40.50.GENE3D); IPR008218 (PFAM); IPR005772 (TIGRFAM); IPR005772 (PIRSF); PTHR13861:SF11 (PANTHER); PTHR13861 (PANTHER); CYTOPLASMIC_DOMAIN (PHOBIUS); NON_CYTOPLASMIC_DOMAIN (PHOBIUS); SIGNAL_PEPTIDE_N_REGION (PHOBIUS); SIGNAL_PEPTIDE_H_REGION (PHOBIUS); SIGNAL_PEPTIDE (PHOBIUS); SIGNAL_PEPTIDE_C_REGION (PHOBIUS); TRANSMEMBRANE (PHOBIUS); IPR036906 (SUPERFAMILY)	C:GO:0033180; P:GO:0034220; F:GO:0046961; P:GO:1902600	C:proton-transporting V-type ATPase, V1 domain; P:ion transmembrane transport; F:proton-transporting ATPase activity, rotational mechanism; P:proton transmembrane transport
680	V4SST6	V-type proton ATPase subunit G	79	20	1.5714e-48	92.41	3	C:GO:0016471; F:GO:0042626; P:GO:1902600	C:vacuolar proton-transporting V-type ATPase complex; F:ATPase-coupled transmembrane transporter activity; P:proton transmembrane transport			Coil (COILS); G3DSA:1.20.5.620 (GENE3D); IPR005124 (PFAM); PTHR12713:SF24 (PANTHER); IPR005124 (PANTHER)	C:GO:0016471; F:GO:0042626; P:GO:1902600	C:vacuolar proton-transporting V-type ATPase complex; F:ATPase-coupled transmembrane transporter activity; P:proton transmembrane transport
810	V4UCM0	V-type proton ATPase subunit c''1	182	20	9.40346e-112	98.04	3	F:GO:0015078; C:GO:0033179; P:GO:1902600	F:proton transmembrane transporter activity; C:proton-transporting V-type ATPase, V0 domain; P:proton transmembrane transport			IPR000245 (PRINTS); IPR002379 (PFAM); G3DSA:1.20.120.610 (GENE3D); PTHR10263:SF50 (PANTHER); PTHR10263 (PANTHER); NON_CYTOPLASMIC_DOMAIN (PHOBIUS); TRANSMEMBRANE (PHOBIUS); TRANSMEMBRANE (PHOBIUS); CYTOPLASMIC_DOMAIN (PHOBIUS); NON_CYTOPLASMIC_DOMAIN (PHOBIUS); TRANSMEMBRANE (PHOBIUS); CYTOPLASMIC_DOMAIN (PHOBIUS); TRANSMEMBRANE (PHOBIUS); NON_CYTOPLASMIC_DOMAIN (PHOBIUS); cd18178 (CDD); cd18177 …	F:GO:0015078; C:GO:0033177; C:GO:0033179; P:GO:1902600	F:proton transmembrane transporter activity; C:proton-transporting two-sector ATPase complex, proton-transporting domain; C:proton-transporting V-type ATPase, V0 domain; P:proton transmembrane transport
906	V4T3C0	calcium-transporting ATPase 12, plasma membrane-type-like	1024	20	0	90.12	4	F:GO:0005388; F:GO:0005524; C:GO:0016021; P:GO:0070588	F:calcium transmembrane transporter activity, phosphorylative mechanism; F:ATP binding; C:integral component of membrane; P:calcium ion transmembrane transport	EC:7.2.2.10	n/a	PR00119 (PRINTS); IPR001757 (PRINTS); IPR004014 (SMART); PF00122 (PFAM); IPR023299 (G3DSA:3.40.1110.GENE3D); IPR006068 (PFAM); IPR001757 (TIGRFAM); G3DSA:1.20.1110.10 (GENE3D); IPR004014 (PFAM); IPR006408 (TIGRFAM); G3DSA:2.70.150.10 (GENE3D); PF00702 (PFAM); IPR023214 (G3DSA:3.40.50.GENE3D); PTHR24093:SF443 (PANTHER); PTHR24093 (PANTHER); NON_CYTOPLASMIC_DOMAIN (PHOBIUS); TRANSMEMBRANE (PHOBIUS)…	F:GO:0000166; F:GO:0005388; F:GO:0005524; C:GO:0016020; C:GO:0016021; P:GO:0070588	F:nucleotide binding; F:calcium transmembrane transporter activity, phosphorylative mechanism; F:ATP binding; C:membrane; C:integral component of membrane; P:calcium ion transmembrane transport

## Sheet: ABC transporters
N	SeqName	SeqName	Length	#Hits	e-Value	sim mean	#GO	GO IDs	GO Names	Enzyme Codes	Enzyme Names	InterPro IDs	InterPro GO IDs	InterPro GO Names
39	V4U5T7	ABC transporter C family member 14	1510	20	0	91.88	5	F:GO:0005524; C:GO:0016021; F:GO:0016887; F:GO:0042626; P:GO:0055085	F:ATP binding; C:integral component of membrane; F:ATPase activity; F:ATPase-coupled transmembrane transporter activity; P:transmembrane transport	EC:3.6.1.3; EC:3.6.1.15	Adenosinetriphosphatase; Nucleoside-triphosphate phosphatase	IPR003593 (SMART); G3DSA:3.40.50.300 (GENE3D); IPR036640 (G3DSA:1.20.1560.GENE3D); IPR003439 (PFAM); IPR003439 (PFAM); G3DSA:3.40.50.300 (GENE3D); IPR011527 (PFAM); IPR036640 (G3DSA:1.20.1560.GENE3D); mobidb-lite (MOBIDB_LITE); mobidb-lite (MOBIDB_LITE); PTHR24223 (PANTHER); PTHR24223:SF383 (PANTHER); PTHR24223:SF383 (PANTHER); PTHR24223 (PANTHER); SIGNAL_PEPTIDE_C_REGION (PHOBIUS); TRANSMEMBRANE…	F:GO:0005524; C:GO:0016021; F:GO:0016887; F:GO:0042626; P:GO:0055085	F:ATP binding; C:integral component of membrane; F:ATPase activity; F:ATPase-coupled transmembrane transporter activity; P:transmembrane transport
83	V4W993	ABC transporter B family member 9-like	1284	20	0	91.57	5	F:GO:0005524; C:GO:0016021; F:GO:0016887; F:GO:0042626; P:GO:0055085	F:ATP binding; C:integral component of membrane; F:ATPase activity; F:ATPase-coupled transmembrane transporter activity; P:transmembrane transport	EC:3.6.1.3; EC:3.6.1.15	Adenosinetriphosphatase; Nucleoside-triphosphate phosphatase	IPR003593 (SMART); IPR003439 (PFAM); IPR003439 (PFAM); IPR036640 (G3DSA:1.20.1560.GENE3D); G3DSA:3.40.50.300 (GENE3D); G3DSA:3.40.50.300 (GENE3D); IPR011527 (PFAM); mobidb-lite (MOBIDB_LITE); mobidb-lite (MOBIDB_LITE); mobidb-lite (MOBIDB_LITE); PTHR24221:SF492 (PANTHER); IPR039421 (PANTHER); TRANSMEMBRANE (PHOBIUS); CYTOPLASMIC_DOMAIN (PHOBIUS); NON_CYTOPLASMIC_DOMAIN (PHOBIUS); TRANSMEMBRANE (P…	F:GO:0005524; C:GO:0016021; F:GO:0016887; F:GO:0042626; P:GO:0055085	F:ATP binding; C:integral component of membrane; F:ATPase activity; F:ATPase-coupled transmembrane transporter activity; P:transmembrane transport
185	V4SLK8	ABC transporter C family member 8	1467	20	0	92.96	5	F:GO:0005524; C:GO:0016021; F:GO:0016887; F:GO:0042626; P:GO:0055085	F:ATP binding; C:integral component of membrane; F:ATPase activity; F:ATPase-coupled transmembrane transporter activity; P:transmembrane transport	EC:3.6.1.3; EC:3.6.1.15	Adenosinetriphosphatase; Nucleoside-triphosphate phosphatase	IPR003593 (SMART); IPR036640 (G3DSA:1.20.1560.GENE3D); G3DSA:3.40.50.300 (GENE3D); IPR003439 (PFAM); IPR011527 (PFAM); IPR036640 (G3DSA:1.20.1560.GENE3D); IPR003439 (PFAM); G3DSA:3.40.50.300 (GENE3D); mobidb-lite (MOBIDB_LITE); mobidb-lite (MOBIDB_LITE); PTHR24223 (PANTHER); PTHR24223:SF394 (PANTHER); SIGNAL_PEPTIDE_C_REGION (PHOBIUS); CYTOPLASMIC_DOMAIN (PHOBIUS); TRANSMEMBRANE (PHOBIUS); TRANSM…	F:GO:0005524; C:GO:0016021; F:GO:0016887; F:GO:0042626; P:GO:0055085	F:ATP binding; C:integral component of membrane; F:ATPase activity; F:ATPase-coupled transmembrane transporter activity; P:transmembrane transport
212	V4T1V3	ABC transporter G family member 34-like	1389	20	0	94.55	3	F:GO:0005524; C:GO:0016020; F:GO:0016887	F:ATP binding; C:membrane; F:ATPase activity	EC:3.6.1.3; EC:3.6.1.15	Adenosinetriphosphatase; Nucleoside-triphosphate phosphatase	IPR003593 (SMART); G3DSA:3.40.50.300 (GENE3D); IPR013525 (PFAM); IPR029481 (PFAM); IPR003439 (PFAM); G3DSA:3.40.50.300 (GENE3D); IPR003439 (PFAM); IPR013581 (PFAM); PTHR19241 (PANTHER); PTHR19241:SF558 (PANTHER); CYTOPLASMIC_DOMAIN (PHOBIUS); TRANSMEMBRANE (PHOBIUS); TRANSMEMBRANE (PHOBIUS); TRANSMEMBRANE (PHOBIUS); CYTOPLASMIC_DOMAIN (PHOBIUS); TRANSMEMBRANE (PHOBIUS); TRANSMEMBRANE (PHOBIUS); T…	F:GO:0005524; C:GO:0016020; F:GO:0016887	F:ATP binding; C:membrane; F:ATPase activity
228	V4TVS8	ABC transporter B family member 25	569	20	0	96.51	5	F:GO:0005524; C:GO:0016021; F:GO:0016887; F:GO:0042626; P:GO:0055085	F:ATP binding; C:integral component of membrane; F:ATPase activity; F:ATPase-coupled transmembrane transporter activity; P:transmembrane transport	EC:3.6.1.3; EC:3.6.1.15	Adenosinetriphosphatase; Nucleoside-triphosphate phosphatase	IPR003593 (SMART); PIRSF002773 (PIRSF); IPR036640 (G3DSA:1.20.1560.GENE3D); G3DSA:3.40.50.300 (GENE3D); IPR003439 (PFAM); IPR011527 (PFAM); PTHR24221:SF127 (PANTHER); IPR039421 (PANTHER); TRANSMEMBRANE (PHOBIUS); CYTOPLASMIC_DOMAIN (PHOBIUS); TRANSMEMBRANE (PHOBIUS); NON_CYTOPLASMIC_DOMAIN (PHOBIUS); NON_CYTOPLASMIC_DOMAIN (PHOBIUS); CYTOPLASMIC_DOMAIN (PHOBIUS); TRANSMEMBRANE (PHOBIUS); TRANSMEM…	F:GO:0005524; C:GO:0016021; F:GO:0016887; F:GO:0042626; P:GO:0055085	F:ATP binding; C:integral component of membrane; F:ATPase activity; F:ATPase-coupled transmembrane transporter activity; P:transmembrane transport
253	V4ULS0	ABC transporter F family member 4	723	20	0	93.71	2	F:GO:0005524; F:GO:0016887	F:ATP binding; F:ATPase activity	EC:3.6.1.3; EC:3.6.1.15	Adenosinetriphosphatase; Nucleoside-triphosphate phosphatase	Coil (COILS); Coil (COILS); IPR003593 (SMART); G3DSA:3.40.50.300 (GENE3D); IPR003439 (PFAM); IPR003439 (PFAM); mobidb-lite (MOBIDB_LITE); mobidb-lite (MOBIDB_LITE); mobidb-lite (MOBIDB_LITE); mobidb-lite (MOBIDB_LITE); mobidb-lite (MOBIDB_LITE); PTHR19211:SF111 (PANTHER); PTHR19211 (PANTHER); IPR003439 (PROSITE_PROFILES); IPR003439 (PROSITE_PROFILES); cd03221 (CDD); cd03221 (CDD); IPR027417 (SUPE…	F:GO:0005524; F:GO:0016887	F:ATP binding; F:ATPase activity
370	V4SYM0	ABC transporter E family member 2	605	20	0	99.26	2	F:GO:0005524; F:GO:0016887	F:ATP binding; F:ATPase activity	EC:3.6.1.3; EC:3.6.1.15	Adenosinetriphosphatase; Nucleoside-triphosphate phosphatase	IPR013283 (PRINTS); IPR003593 (SMART); IPR003439 (PFAM); G3DSA:3.40.50.300 (GENE3D); IPR017896 (PFAM); G3DSA:3.40.50.300 (GENE3D); IPR003439 (PFAM); IPR007209 (PFAM); IPR013283 (PANTHER); PTHR19248:SF24 (PANTHER); IPR017896 (PROSITE_PROFILES); IPR003439 (PROSITE_PROFILES); IPR003439 (PROSITE_PROFILES); cd03237 (CDD); IPR034348 (CDD); IPR027417 (SUPERFAMILY); SSF54862 (SUPERFAMILY); IPR027417 (SUP…	F:GO:0005524; F:GO:0016887	F:ATP binding; F:ATPase activity
534	V4TLH5	ABC transporter F family member 3	643	19	0	94.41	2	F:GO:0005524; F:GO:0016887	F:ATP binding; F:ATPase activity	EC:3.6.1.3; EC:3.6.1.15	Adenosinetriphosphatase; Nucleoside-triphosphate phosphatase	Coil (COILS); IPR003593 (SMART); IPR003439 (PFAM); G3DSA:3.40.50.300 (GENE3D); IPR032781 (PFAM); IPR003439 (PFAM); mobidb-lite (MOBIDB_LITE); mobidb-lite (MOBIDB_LITE); PTHR19211 (PANTHER); PTHR19211:SF45 (PANTHER); IPR003439 (PROSITE_PROFILES); cd03221 (CDD); IPR027417 (SUPERFAMILY); IPR027417 (SUPERFAMILY)	F:GO:0005524; F:GO:0016887	F:ATP binding; F:ATPase activity
674	V4UDG8	ABC transporter C family member 2-like	1623	20	0	94.98	5	F:GO:0005524; C:GO:0016021; F:GO:0016887; F:GO:0042626; P:GO:0055085	F:ATP binding; C:integral component of membrane; F:ATPase activity; F:ATPase-coupled transmembrane transporter activity; P:transmembrane transport	EC:3.6.1.3; EC:3.6.1.15	Adenosinetriphosphatase; Nucleoside-triphosphate phosphatase	IPR003593 (SMART); G3DSA:3.40.50.300 (GENE3D); IPR003439 (PFAM); IPR036640 (G3DSA:1.20.1560.GENE3D); IPR036640 (G3DSA:1.20.1560.GENE3D); IPR003439 (PFAM); IPR011527 (PFAM); G3DSA:3.40.50.300 (GENE3D); mobidb-lite (MOBIDB_LITE); mobidb-lite (MOBIDB_LITE); PTHR24223 (PANTHER); PTHR24223:SF379 (PANTHER); TRANSMEMBRANE (PHOBIUS); CYTOPLASMIC_DOMAIN (PHOBIUS); TRANSMEMBRANE (PHOBIUS); NON_CYTOPLASMIC_…	F:GO:0005524; C:GO:0016021; F:GO:0016887; F:GO:0042626; P:GO:0055085	F:ATP binding; C:integral component of membrane; F:ATPase activity; F:ATPase-coupled transmembrane transporter activity; P:transmembrane transport
899	V4S2N1	ABC transporter A family member 1 isoform X1	1893	20	0	94.66	5	F:GO:0005524; C:GO:0016021; F:GO:0016887; F:GO:0042626; P:GO:0055085	F:ATP binding; C:integral component of membrane; F:ATPase activity; F:ATPase-coupled transmembrane transporter activity; P:transmembrane transport	EC:3.6.1.3; EC:3.6.1.15	Adenosinetriphosphatase; Nucleoside-triphosphate phosphatase	IPR003593 (SMART); IPR003439 (PFAM); PF12698 (PFAM); IPR003439 (PFAM); G3DSA:3.40.50.300 (GENE3D); PTHR19229:SF36 (PANTHER); IPR026082 (PANTHER); CYTOPLASMIC_DOMAIN (PHOBIUS); TRANSMEMBRANE (PHOBIUS); NON_CYTOPLASMIC_DOMAIN (PHOBIUS); TRANSMEMBRANE (PHOBIUS); NON_CYTOPLASMIC_DOMAIN (PHOBIUS); CYTOPLASMIC_DOMAIN (PHOBIUS); CYTOPLASMIC_DOMAIN (PHOBIUS); TRANSMEMBRANE (PHOBIUS); CYTOPLASMIC_DOMAIN (…	F:GO:0005524; C:GO:0016021; F:GO:0016887; F:GO:0042626; P:GO:0055085	F:ATP binding; C:integral component of membrane; F:ATPase activity; F:ATPase-coupled transmembrane transporter activity; P:transmembrane transport
970	V4TCL6	ABC transporter B family member 20	1402	20	0	95.45	5	F:GO:0005524; C:GO:0016021; F:GO:0016887; F:GO:0042626; P:GO:0055085	F:ATP binding; C:integral component of membrane; F:ATPase activity; F:ATPase-coupled transmembrane transporter activity; P:transmembrane transport	EC:3.6.1.3; EC:3.6.1.15	Adenosinetriphosphatase; Nucleoside-triphosphate phosphatase	Coil (COILS); Coil (COILS); IPR003593 (SMART); IPR036640 (G3DSA:1.20.1560.GENE3D); IPR003439 (PFAM); IPR036640 (G3DSA:1.20.1560.GENE3D); IPR011527 (PFAM); G3DSA:3.40.50.300 (GENE3D); IPR003439 (PFAM); mobidb-lite (MOBIDB_LITE); mobidb-lite (MOBIDB_LITE); mobidb-lite (MOBIDB_LITE); mobidb-lite (MOBIDB_LITE); mobidb-lite (MOBIDB_LITE); mobidb-lite (MOBIDB_LITE); IPR039421 (PANTHER); PTHR24221:SF477…	F:GO:0005524; C:GO:0016021; F:GO:0016887; F:GO:0042626; P:GO:0055085	F:ATP binding; C:integral component of membrane; F:ATPase activity; F:ATPase-coupled transmembrane transporter activity; P:transmembrane transport

## Sheet: aquaporins
N	SeqName	SeqName	Length	#Hits	e-Value	sim mean	#GO	GO IDs	GO Names	Enzyme Codes	Enzyme Names	InterPro IDs	InterPro GO IDs	InterPro GO Names
112	V4VJB5	aquaporin PIP1-3-like	287	20	0	97.38	3	F:GO:0015267; C:GO:0016020; P:GO:0055085	F:channel activity; C:membrane; P:transmembrane transport			IPR000425 (PRINTS); IPR000425 (PFAM); IPR000425 (TIGRFAM); IPR023271 (G3DSA:1.20.1080.GENE3D); mobidb-lite (MOBIDB_LITE); IPR034294 (PANTHER); PTHR45687:SF4 (PANTHER); CYTOPLASMIC_DOMAIN (PHOBIUS); CYTOPLASMIC_DOMAIN (PHOBIUS); NON_CYTOPLASMIC_DOMAIN (PHOBIUS); TRANSMEMBRANE (PHOBIUS); TRANSMEMBRANE (PHOBIUS); NON_CYTOPLASMIC_DOMAIN (PHOBIUS); CYTOPLASMIC_DOMAIN (PHOBIUS); TRANSMEMBRANE (PHOBIUS)…	F:GO:0015267; C:GO:0016020; P:GO:0055085	F:channel activity; C:membrane; P:transmembrane transport
120	V4SL90	probable aquaporin PIP2-2	289	20	0	94.77	3	F:GO:0015267; C:GO:0016020; P:GO:0055085	F:channel activity; C:membrane; P:transmembrane transport			IPR000425 (PRINTS); IPR023271 (G3DSA:1.20.1080.GENE3D); IPR000425 (PFAM); IPR000425 (TIGRFAM); PTHR45687:SF39 (PANTHER); IPR034294 (PANTHER); CYTOPLASMIC_DOMAIN (PHOBIUS); NON_CYTOPLASMIC_DOMAIN (PHOBIUS); TRANSMEMBRANE (PHOBIUS); NON_CYTOPLASMIC_DOMAIN (PHOBIUS); TRANSMEMBRANE (PHOBIUS); TRANSMEMBRANE (PHOBIUS); NON_CYTOPLASMIC_DOMAIN (PHOBIUS); TRANSMEMBRANE (PHOBIUS); TRANSMEMBRANE (PHOBIUS); …	F:GO:0015267; C:GO:0016020; P:GO:0055085	F:channel activity; C:membrane; P:transmembrane transport
146	V4TBJ2	probable aquaporin PIP-type 7a	286	20	0	95.03	3	F:GO:0015267; C:GO:0016020; P:GO:0055085	F:channel activity; C:membrane; P:transmembrane transport			IPR000425 (PRINTS); IPR000425 (PFAM); IPR000425 (TIGRFAM); IPR023271 (G3DSA:1.20.1080.GENE3D); PTHR45687:SF4 (PANTHER); IPR034294 (PANTHER); TRANSMEMBRANE (PHOBIUS); CYTOPLASMIC_DOMAIN (PHOBIUS); NON_CYTOPLASMIC_DOMAIN (PHOBIUS); TRANSMEMBRANE (PHOBIUS); TRANSMEMBRANE (PHOBIUS); CYTOPLASMIC_DOMAIN (PHOBIUS); TRANSMEMBRANE (PHOBIUS); NON_CYTOPLASMIC_DOMAIN (PHOBIUS); NON_CYTOPLASMIC_DOMAIN (PHOBIU…	F:GO:0015267; C:GO:0016020; P:GO:0055085	F:channel activity; C:membrane; P:transmembrane transport
348	V4TDM1	probable aquaporin PIP2-5	287	20	0	94.05	3	F:GO:0015267; C:GO:0016020; P:GO:0055085	F:channel activity; C:membrane; P:transmembrane transport			IPR000425 (PRINTS); IPR023271 (G3DSA:1.20.1080.GENE3D); IPR000425 (TIGRFAM); IPR000425 (PFAM); IPR034294 (PANTHER); PTHR45687:SF2 (PANTHER); NON_CYTOPLASMIC_DOMAIN (PHOBIUS); NON_CYTOPLASMIC_DOMAIN (PHOBIUS); TRANSMEMBRANE (PHOBIUS); TRANSMEMBRANE (PHOBIUS); TRANSMEMBRANE (PHOBIUS); TRANSMEMBRANE (PHOBIUS); NON_CYTOPLASMIC_DOMAIN (PHOBIUS); TRANSMEMBRANE (PHOBIUS); NON_CYTOPLASMIC_DOMAIN (PHOBIUS…	F:GO:0015267; C:GO:0016020; P:GO:0055085	F:channel activity; C:membrane; P:transmembrane transport
616	V4SS09	aquaporin TIP1-1-like	251	20	6.79618e-177	94.51	3	F:GO:0015267; C:GO:0016020; P:GO:0055085	F:channel activity; C:membrane; P:transmembrane transport			IPR000425 (PRINTS); IPR000425 (PFAM); IPR023271 (G3DSA:1.20.1080.GENE3D); IPR000425 (TIGRFAM); IPR034294 (PANTHER); PTHR45665:SF2 (PANTHER); CYTOPLASMIC_DOMAIN (PHOBIUS); NON_CYTOPLASMIC_DOMAIN (PHOBIUS); CYTOPLASMIC_DOMAIN (PHOBIUS); CYTOPLASMIC_DOMAIN (PHOBIUS); TRANSMEMBRANE (PHOBIUS); TRANSMEMBRANE (PHOBIUS); TRANSMEMBRANE (PHOBIUS); TRANSMEMBRANE (PHOBIUS); NON_CYTOPLASMIC_DOMAIN (PHOBIUS); …	F:GO:0015267; C:GO:0016020; P:GO:0055085	F:channel activity; C:membrane; P:transmembrane transport
677	V4U981	probable aquaporin PIP2-8	283	20	0	96.48	3	F:GO:0015267; C:GO:0016020; P:GO:0055085	F:channel activity; C:membrane; P:transmembrane transport			IPR000425 (PRINTS); IPR000425 (TIGRFAM); IPR000425 (PFAM); IPR023271 (G3DSA:1.20.1080.GENE3D); mobidb-lite (MOBIDB_LITE); PTHR45687:SF31 (PANTHER); IPR034294 (PANTHER); TRANSMEMBRANE (PHOBIUS); CYTOPLASMIC_DOMAIN (PHOBIUS); TRANSMEMBRANE (PHOBIUS); NON_CYTOPLASMIC_DOMAIN (PHOBIUS); NON_CYTOPLASMIC_DOMAIN (PHOBIUS); NON_CYTOPLASMIC_DOMAIN (PHOBIUS); CYTOPLASMIC_DOMAIN (PHOBIUS); TRANSMEMBRANE (PHO…	F:GO:0015267; C:GO:0016020; P:GO:0055085	F:channel activity; C:membrane; P:transmembrane transport

## Sheet: Tetraspanins
N.	Arabidopsis Uniprot Acc	Protein name	Blast hit in C. clementina	ident. %	found in vesicles	Protein name
1	Q9FIQ5	TETRASPANIN-1	V4TGR9	76.8	n.d.
2	Q9ZUN5	TETRASPANIN-2	Q9ZUN5	76.6	n.d.
3	Q9M1E7	TETRASPANIN-3	V4UEZ2	78.6	YES	tetraspanin-3 like
4	Q9LSS4	TETRASPANIN-4	V4UEZ2	73.6	YES	tetraspanin-3 like
5	Q84WF6	TETRASPANIN-5	V4SNX6	63.3	n.d.
6	Q9C7C1	Tetraspanin-6	V4SNX6	71.6	n.d.
7	Q9SUD4	Tetraspanin-7	V4UQY6	66.2	YES	tetraspanin-8-like
8	Q8S8Q6	Tetraspanin-8	V4UQY6	70.4	YES	tetraspanin-8-like
9	Q9M0B7	Tetraspanin-9	V4UQY6	59.8	YES	tetraspanin-8-like
10	F4I214	Tetraspanin-10	V4TVA6	78.6	n.d.
11	Q9LPR6	Tetraspanin-11	V4TQV3	47.4	n.d.
12	Q9FN51	Tetraspanin-12	V4TQV3	42.3	n.d.
13	Q9SI56	Tetraspanin-13	V4TQV3	28.5	n.d.
14	Q58G33	Tetraspanin-14	V4U1P7	28.6	n.d.
15	Q1PDI1	Tetraspanin-15	V4U1P7	41.9	n.d.
16	Q5BQ04	Tetraspanin-16	V4TQV3	21	n.d.
17	Q58G35	Tetraspanin-17	V4T1Q5	23.6	n.d.
18	Q93XY5	Tetraspanin-18	V4T9E1	57.1	n.d.
19	Q940P5	Tetraspanin-19	V4UEE2	47.8	n.d.
20	Q9SVU4	Tetraspanin-20	V4T9E1	57.5	n.d.
